# Supplementary material for: Embryonic mesothelial-derived hepatic lineage of quiescent and heterogenous scar-orchestrating cells defined but suppressed by WT1
Source: Nat Commun. 2019 Oct 15;10:4688. doi: 10.1038/s41467-019-12701-9 (PMC6794268; doi:10.1038/s41467-019-12701-9)
Supplement: Supplementary file 4 — Supplementary Data 1 [file 41467_2019_12701_MOESM4_ESM.csv]

ensembl_id	entrez_id	gene_symbol	minus_FPKM	plus_FPKM	log2_fold_change	p_value	q_value
ENSMUSG00000032900	67343	Tex43	0	0.287263	Inf	5.00E-05	0.000364618
ENSMUSG00000082846		Gm13484	0	0.345349	Inf	5.00E-05	0.000364618
ENSMUSG00000105260		Gm42434	0	0.441494	Inf	5.00E-05	0.000364618
ENSMUSG00000107112		Gm43451	0	0.299828	Inf	5.00E-05	0.000364618
ENSMUSG00000107516		Gm44244	0	0.313177	Inf	5.00E-05	0.000364618
ENSMUSG00000083975		Gm14215	0	1.42695	Inf	8.00E-04	0.00442503
ENSMUSG00000065232		Gm22973	0	3.047	Inf	0.00105	0.00561679
ENSMUSG00000082478		Gm11619	0	0.44559	Inf	0.0013	0.00677214
ENSMUSG00000077332		Gm23014	0	4.68189	Inf	0.00145	0.00742999
ENSMUSG00000083457		Cyp4b1-ps2	0	0.245327	Inf	0.00585	0.0245926
ENSMUSG00000066153	381531	Mup21	0.187218	8.31022	5.47209	0.00015	0.000993517
ENSMUSG00000040127	70061	Sdr9c7	0.379973	12.9174	5.08727	5.00E-05	0.000364618
ENSMUSG00000078672	381530	Mup20	2.61206	86.3784	5.04741	5.00E-05	0.000364618
ENSMUSG00000019232	71760	Etnppl	0.145739	4.68961	5.00801	5.00E-05	0.000364618
ENSMUSG00000057228	23923	Aadat	0.273516	8.61105	4.97649	5.00E-05	0.000364618
ENSMUSG00000041567	68054	Serpina12	0.084028	2.61932	4.96218	5.00E-05	0.000364618
ENSMUSG00000019987	11846	Arg1	2.98141	84.8284	4.83048	5.00E-05	0.000364618
ENSMUSG00000028186	22262	Uox	4.34169	120.02	4.78887	5.00E-05	0.000364618
ENSMUSG00000030378	76971	Sult2a8	2.05373	54.1665	4.72108	5.00E-05	0.000364618
ENSMUSG00000073834	100039028	Mup11	0.693621	18.1841	4.71238	5.00E-05	0.000364618
ENSMUSG00000097691		9030616G12Rik	0.051979	1.35773	4.70712	0.0026	0.0122936
ENSMUSG00000048217	217214	Nags	0.146182	3.80841	4.70335	5.00E-05	0.000364618
ENSMUSG00000057465	20209	Saa2	1.89244	48.0847	4.66726	5.00E-05	0.000364618
ENSMUSG00000096546	100504474	Smlr1	0.131109	3.2956	4.65171	1.00E-04	0.00068913
ENSMUSG00000027559	12350	Car3	13.4177	336.57	4.6487	5.00E-05	0.000364618
ENSMUSG00000031173	18416	Otc	1.27876	31.696	4.63149	5.00E-05	0.000364618
ENSMUSG00000106352		5033403H07Rik	0.21412	5.2452	4.6145	5.00E-05	0.000364618
ENSMUSG00000038754	12686	Elovl3	0.543369	13.1766	4.5999	5.00E-05	0.000364618
ENSMUSG00000063683	107146	Glyat	0.712132	17.2629	4.59938	5.00E-05	0.000364618
ENSMUSG00000001670	234724	Tat	2.02304	48.54	4.58458	5.00E-05	0.000364618
ENSMUSG00000025481	76974	Urah	0.924733	21.5586	4.54308	5.00E-05	0.000364618
ENSMUSG00000030972	272428	Acsm5	0.122688	2.85742	4.54165	5.00E-05	0.000364618
ENSMUSG00000039653	12012	Baat	0.708741	15.9098	4.48851	5.00E-05	0.000364618
ENSMUSG00000062410	15494	Hsd3b3	0.125593	2.80755	4.48249	0.0032	0.0147635
ENSMUSG00000024694	64697	Keg1	0.738609	16.3771	4.47072	5.00E-05	0.000364618
ENSMUSG00000027261	15112	Hao1	0.805098	17.6407	4.4536	5.00E-05	0.000364618
ENSMUSG00000078683	17840	Mup1	0.806211	17.6644	4.45354	5.00E-05	0.000364618
ENSMUSG00000027513	18534	Pck1	0.933268	20.1351	4.43128	5.00E-05	0.000364618
ENSMUSG00000040706	75986	Agmat	0.584822	12.408	4.40713	5.00E-05	0.000364618
ENSMUSG00000068877	20342	Selenbp2	0.902452	18.9588	4.39288	5.00E-05	0.000364618
ENSMUSG00000033022	12583	Cdo1	7.10172	147.935	4.38065	5.00E-05	0.000364618
ENSMUSG00000033715	105387	Akr1c14	0.983	20.4163	4.37639	5.00E-05	0.000364618
ENSMUSG00000074115	20208	Saa1	2.08758	43.3524	4.37621	5.00E-05	0.000364618
ENSMUSG00000041660	170442	Bbox1	0.234053	4.85344	4.3741	5.00E-05	0.000364618
ENSMUSG00000040891	15377	Foxa3	0.163785	3.35183	4.35508	5.00E-05	0.000364618
ENSMUSG00000022040	13850	Ephx2	1.17972	24.1306	4.35435	5.00E-05	0.000364618
ENSMUSG00000089678	268782	Agxt2	0.274593	5.5971	4.34931	2.00E-04	0.00128513
ENSMUSG00000087339		Gm11586	0.178565	3.56002	4.31736	0.00525	0.0224514
ENSMUSG00000054422	14080	Fabp1	24.0876	477.824	4.31012	5.00E-05	0.000364618
ENSMUSG00000021210	83702	Akr1c6	4.31924	85.3596	4.3047	5.00E-05	0.000364618
ENSMUSG00000039438	192653	Ttc36	3.80273	74.2404	4.2871	5.00E-05	0.000364618
ENSMUSG00000052595	69865	A1cf	0.259322	5.04754	4.28276	5.00E-05	0.000364618
ENSMUSG00000057068	384198	Fam47e	0.215098	4.14703	4.26901	5.00E-05	0.000364618
ENSMUSG00000048782	233752	Insc	0.103745	1.96389	4.2426	5.00E-05	0.000364618
ENSMUSG00000002769	14711	Gnmt	7.31776	138.113	4.2383	0.01175	0.0446144
ENSMUSG00000022821	15233	Hgd	2.35604	44.302	4.23294	5.00E-05	0.000364618
ENSMUSG00000038599	170725	Capn8	0.0228769	0.425991	4.21886	3.00E-04	0.00184691
ENSMUSG00000073830	100039116	Mup14	0.531665	9.84061	4.21016	5.00E-05	0.000364618
ENSMUSG00000037797	26876	Adh4	0.885597	16.1162	4.18572	5.00E-05	0.000364618
ENSMUSG00000025934	14859	Gsta3	9.69443	175.161	4.17538	5.00E-05	0.000364618
ENSMUSG00000001155	14317	Ftcd	0.511917	9.22872	4.17215	5.00E-05	0.000364618
ENSMUSG00000023057	14079	Fabp2	0.274729	4.90843	4.15918	5.00E-05	0.000364618
ENSMUSG00000066154	17842	Mup3	7.99443	142.466	4.15547	5.00E-05	0.000364618
ENSMUSG00000066071	277753	Cyp4a12a	0.0884045	1.53982	4.1225	5.00E-05	0.000364618
ENSMUSG00000037798	11720	Mat1a	2.99208	51.9134	4.11689	5.00E-05	0.000364618
ENSMUSG00000033634	93673	Cml2	0.550009	9.52063	4.11353	5.00E-05	0.000364618
ENSMUSG00000064294	71724	Aox3	0.599806	10.3501	4.109	5.00E-05	0.000364618
ENSMUSG00000037542	237320	Aldh8a1	0.843852	14.5333	4.10623	5.00E-05	0.000364618
ENSMUSG00000038768	619326	9130409I23Rik	0.169857	2.92001	4.10358	5.00E-05	0.000364618
ENSMUSG00000041798	103988	Gck	0.355169	6.0888	4.09958	5.00E-05	0.000364618
ENSMUSG00000028307	230163	Aldob	10.6611	181.856	4.09237	5.00E-05	0.000364618
ENSMUSG00000069805	14121	Fbp1	2.78353	46.9258	4.07539	5.00E-05	0.000364618
ENSMUSG00000054757	116852	Akr1c20	0.586738	9.85868	4.0706	5.00E-05	0.000364618
ENSMUSG00000028011	56720	Tdo2	2.08822	34.9724	4.06587	5.00E-05	0.000364618
ENSMUSG00000074768	12116	Bhmt	2.31837	38.573	4.05641	5.00E-05	0.000364618
ENSMUSG00000030244	232493	Gys2	0.281661	4.63412	4.04027	5.00E-05	0.000364618
ENSMUSG00000000296	21987	Tpd52l1	0.048586	0.7962	4.03452	0.00035	0.00212041
ENSMUSG00000038704	68352	Aspdh	0.61564	9.93326	4.01211	5.00E-05	0.000364618
ENSMUSG00000098549		Gm5269	0.13823	2.22054	4.00577	9.00E-04	0.00489678
ENSMUSG00000097426		Gm8941	0.133605	2.14339	4.00385	5.00E-05	0.000364618
ENSMUSG00000072849	20704	Serpina1e	3.10215	49.6697	4.00102	5.00E-05	0.000364618
ENSMUSG00000003585	67815	Sec14l2	1.65658	26.4881	3.99907	5.00E-05	0.000364618
ENSMUSG00000075543	231903	Urad	0.318343	5.05456	3.98893	5.00E-05	0.000364618
ENSMUSG00000034456	243537	Uroc1	0.436106	6.70477	3.94244	5.00E-05	0.000364618
ENSMUSG00000024039	12411	Cbs	2.42281	37.0956	3.9365	5.00E-05	0.000364618
ENSMUSG00000023019	14555	Gpd1	0.888831	13.5905	3.93455	5.00E-05	0.000364618
ENSMUSG00000030909	72074	Anks4b	0.160607	2.45546	3.93438	5.00E-05	0.000364618
ENSMUSG00000039956	77037	Mrap	0.203545	3.10542	3.93137	5.00E-05	0.000364618
ENSMUSG00000029273	53315	Sult1d1	0.385526	5.85438	3.92462	5.00E-05	0.000364618
ENSMUSG00000027875	15360	Hmgcs2	3.56507	53.583	3.90978	5.00E-05	0.000364618
ENSMUSG00000028179	107869	Cth	1.53526	23.0399	3.90758	5.00E-05	0.000364618
ENSMUSG00000037686	104816	Aspg	0.162578	2.41231	3.89121	5.00E-05	0.000364618
ENSMUSG00000074207	11522	Adh1	10.3112	151.875	3.8806	5.00E-05	0.000364618
ENSMUSG00000040536	69352	Necab1	0.121605	1.78757	3.87772	5.00E-05	0.000364618
ENSMUSG00000020098	13180	Pcbd1	2.57875	37.6622	3.86837	5.00E-05	0.000364618
ENSMUSG00000039196	18405	Orm1	2.06903	30.1784	3.86649	5.00E-05	0.000364618
ENSMUSG00000078680	100039008	Mup10	2.76398	40.0765	3.85794	5.00E-05	0.000364618
ENSMUSG00000084983		Gm11789	0.261127	3.77163	3.85236	0.0091	0.0359427
ENSMUSG00000018893	17189	Mb	0.0711873	1.01567	3.83466	0.00055	0.00316979
ENSMUSG00000044005	216456	Gls2	1.53343	21.1469	3.78562	5.00E-05	0.000364618
ENSMUSG00000079168	70192	Cd209g	0.0246885	0.339626	3.78203	0.00115	0.00607845
ENSMUSG00000038403	69585	Hfe2	0.094123	1.29057	3.77732	5.00E-05	0.000364618
ENSMUSG00000015890	71761	Amdhd1	0.501653	6.84435	3.77015	5.00E-05	0.000364618
ENSMUSG00000100094		1810008I18Rik	0.758781	10.2757	3.75941	5.00E-05	0.000364618
ENSMUSG00000099146		0610031O16Rik	0.24236	3.26367	3.75128	5.00E-05	0.000364618
ENSMUSG00000022206	18162	Npr3	0.0609949	0.815764	3.74139	5.00E-05	0.000364618
ENSMUSG00000070644	214253	Etnk2	0.664043	8.8252	3.73228	5.00E-05	0.000364618
ENSMUSG00000031549	209176	Ido2	0.205623	2.72011	3.72559	5.00E-05	0.000364618
ENSMUSG00000026272	11611	Agxt	1.14625	15.0203	3.71191	5.00E-05	0.000364618
ENSMUSG00000010651	235674	Acaa1b	1.64925	21.4207	3.69912	5.00E-05	0.000364618
ENSMUSG00000029269	56362	Sult1b1	0.11331	1.46943	3.69691	5.00E-05	0.000364618
ENSMUSG00000040017	20211	Saa4	0.519113	6.65741	3.68084	5.00E-05	0.000364618
ENSMUSG00000094793	100039054	Mup12	0.0938095	1.19657	3.67302	0.0011	0.00585046
ENSMUSG00000023070	19733	Rgn	4.43373	56.3761	3.66849	5.00E-05	0.000364618
ENSMUSG00000025911	76187	Adhfe1	0.475899	6.04111	3.66609	5.00E-05	0.000364618
ENSMUSG00000053279	11668	Aldh1a1	4.17382	52.1263	3.64257	5.00E-05	0.000364618
ENSMUSG00000024827	104174	Gldc	0.240485	2.93597	3.60982	5.00E-05	0.000364618
ENSMUSG00000017868	27219	Sgk2	0.109389	1.33152	3.60554	5.00E-05	0.000364618
ENSMUSG00000047228	232400	BC048546	0.0931591	1.12653	3.59604	2.00E-04	0.00128513
ENSMUSG00000030088	107747	Aldh1l1	2.90297	34.913	3.58816	5.00E-05	0.000364618
ENSMUSG00000055312	74088	Them7	0.259893	3.11332	3.58246	5.00E-05	0.000364618
ENSMUSG00000024747	26358	Aldh1a7	0.833394	9.95799	3.57878	5.00E-05	0.000364618
ENSMUSG00000028527	11639	Ak4	0.245542	2.9272	3.57548	5.00E-05	0.000364618
ENSMUSG00000081207		Gm13775	0.158973	1.89351	3.5742	5.00E-04	0.00292275
ENSMUSG00000078686	100038948	Mup9	0.995948	11.8554	3.57333	5.00E-05	0.000364618
ENSMUSG00000017950	15378	Hnf4a	1.09558	13.0023	3.569	5.00E-05	0.000364618
ENSMUSG00000042102	74129	Dmgdh	0.510647	5.90575	3.53172	5.00E-05	0.000364618
ENSMUSG00000025317	12352	Car5a	0.846192	9.78626	3.5317	0.00795	0.0321273
ENSMUSG00000019906	108030	Lin7a	0.0870868	1.00243	3.5249	5.00E-05	0.000364618
ENSMUSG00000033308	99586	Dpyd	0.703934	8.08048	3.52093	5.00E-05	0.000364618
ENSMUSG00000021620	74156	Acot12	0.407372	4.63472	3.50806	0.01185	0.044914
ENSMUSG00000079434	23956	Neu2	0.0241438	0.27423	3.50566	0.00635	0.0264596
ENSMUSG00000017453	19193	Pipox	0.904601	10.1428	3.48703	5.00E-05	0.000364618
ENSMUSG00000074336	11425	Apoc4	2.77871	31.0373	3.48152	4.00E-04	0.00239674
ENSMUSG00000038641	208665	Akr1d1	0.76971	8.56817	3.4766	5.00E-05	0.000364618
ENSMUSG00000038298	59020	Pdzk1	0.371165	4.09669	3.46433	0.007	0.0288631
ENSMUSG00000025176	67432	Hoga1	0.999945	10.8479	3.43943	5.00E-05	0.000364618
ENSMUSG00000019368	103655	Sec14l4	0.816429	8.80385	3.43074	5.00E-05	0.000364618
ENSMUSG00000033533	117147	Acsm1	0.505522	5.44076	3.42796	0.0069	0.0285115
ENSMUSG00000022809	18171	Nr1i2	0.155334	1.66479	3.4219	5.00E-05	0.000364618
ENSMUSG00000071633	240549	Gm4952	0.637112	6.76428	3.40832	5.00E-05	0.000364618
ENSMUSG00000067279	53412	Ppp1r3c	0.456123	4.83627	3.4064	5.00E-05	0.000364618
ENSMUSG00000028240	13122	Cyp7a1	0.130315	1.3752	3.39957	0.00765	0.0310919
ENSMUSG00000035031	230558	C8a	0.510806	5.34552	3.38748	5.00E-05	0.000364618
ENSMUSG00000040564	11812	Apoc1	37.2408	380.944	3.35463	5.00E-05	0.000364618
ENSMUSG00000021211	622402	Akr1c12	0.591912	6.02629	3.34782	5.00E-05	0.000364618
ENSMUSG00000073565	71373	Prr16	0.169656	1.71663	3.33889	5.00E-05	0.000364618
ENSMUSG00000090306		Adh6-ps1	0.161458	1.62805	3.33391	5.00E-05	0.000364618
ENSMUSG00000021751	93732	Acox2	0.739855	7.44388	3.33074	5.00E-05	0.000364618
ENSMUSG00000031767	67528	Nudt7	5.69724	56.3816	3.30689	5.00E-05	0.000364618
ENSMUSG00000006218	277743	Fam131c	0.0433448	0.428563	3.30557	0.00195	0.00955312
ENSMUSG00000035504	70335	Reep6	1.04167	10.251	3.29881	5.00E-05	0.000364618
ENSMUSG00000020051	18478	Pah	5.22235	50.5106	3.27382	5.00E-05	0.000364618
ENSMUSG00000042118	64918	Bhmt2	0.691835	6.65918	3.26685	5.00E-05	0.000364618
ENSMUSG00000025396	27400	Hsd17b6	0.108524	1.03629	3.25534	5.00E-05	0.000364618
ENSMUSG00000026189	111175	Pecr	2.1118	20.1093	3.25132	5.00E-05	0.000364618
ENSMUSG00000046811	216871	Gltpd2	0.267247	2.50835	3.2305	5.00E-05	0.000364618
ENSMUSG00000032315	13076	Cyp1a1	0.0986893	0.92423	3.22729	5.00E-05	0.000364618
ENSMUSG00000022304	64705	Dpys	0.877766	8.06269	3.19935	5.00E-05	0.000364618
ENSMUSG00000011305	66968	Plin5	0.15836	1.44481	3.18959	5.00E-05	0.000364618
ENSMUSG00000057346	223672	Apol9a	0.0838634	0.764665	3.18871	5.00E-05	0.000364618
ENSMUSG00000024990	19662	Rbp4	6.10132	55.4741	3.18462	5.00E-05	0.000364618
ENSMUSG00000026227	72792	2810459M11Rik	0.319882	2.88724	3.17408	5.00E-05	0.000364618
ENSMUSG00000022323	15473	Hrsp12	19.3145	172.499	3.15884	5.00E-05	0.000364618
ENSMUSG00000020072	67307 68371	Pbld2	0.708805	6.32871	3.15845	5.00E-05	0.000364618
ENSMUSG00000041698	28248	Slco1a1	0.181386	1.61821	3.15726	5.00E-05	0.000364618
ENSMUSG00000034039	114662	Prss29	0.0878889	0.768251	3.12783	6.00E-04	0.00342276
ENSMUSG00000055137	192136	Sugct	0.390722	3.36265	3.10538	5.00E-05	0.000364618
ENSMUSG00000020830	327956	Vmo1	0.102043	0.870933	3.09339	0.00385	0.0172687
ENSMUSG00000048856	104910	Slc25a47	1.18727	10.0562	3.08236	5.00E-05	0.000364618
ENSMUSG00000039114	68404	Nrn1	2.38011	20.0996	3.07806	5.00E-05	0.000364618
ENSMUSG00000073988	50500	Ttpa	1.76752	14.9008	3.07559	5.00E-05	0.000364618
ENSMUSG00000068086	13105	Cyp2d9	0.207038	1.7213	3.05553	5.00E-05	0.000364618
ENSMUSG00000028132	99887	Tmem56	0.29596	2.43515	3.04054	5.00E-05	0.000364618
ENSMUSG00000070704	231396	Ugt2b36	0.794463	6.51188	3.03502	5.00E-05	0.000364618
ENSMUSG00000039116	215798	Adgrg6	1.31694	10.7804	3.03315	5.00E-05	0.000364618
ENSMUSG00000036110	218103	Slc17a2	0.177171	1.44775	3.0306	5.00E-05	0.000364618
ENSMUSG00000039063	67856	Echdc3	0.569506	4.64463	3.02778	5.00E-05	0.000364618
ENSMUSG00000060317	209186	Acnat2	0.267301	2.15287	3.00972	5.00E-05	0.000364618
ENSMUSG00000021999	56373	Cpb2	0.68012	5.38485	2.98504	5.00E-05	0.000364618
ENSMUSG00000037780	17194	Mbl1	0.477992	3.77617	2.98186	5.00E-05	0.000364618
ENSMUSG00000030630	14085	Fah	3.56089	28.0925	2.97988	5.00E-05	0.000364618
ENSMUSG00000032081	11814	Apoc3	13.5357	106.303	2.97333	5.00E-05	0.000364618
ENSMUSG00000028358	72701	Zfp618	0.362608	2.8339	2.96631	5.00E-05	0.000364618
ENSMUSG00000004558	29811	Ndrg2	6.62125	51.7132	2.96535	5.00E-05	0.000364618
ENSMUSG00000043122	319942	A530016L24Rik	0.242584	1.89183	2.96323	5.00E-05	0.000364618
ENSMUSG00000005681	11807	Apoa2	38.2525	298.139	2.96236	5.00E-05	0.000364618
ENSMUSG00000044986	22117	Tst	2.39836	18.6587	2.95973	5.00E-05	0.000364618
ENSMUSG00000084981		Gm15962	0.450864	3.47956	2.94814	0.01325	0.0494808
ENSMUSG00000040896	56543	Kcnd3	0.0606805	0.466457	2.94244	0.00245	0.011662
ENSMUSG00000068011	70291	Mkrn2os	0.267612	2.05288	2.93943	5.00E-05	0.000364618
ENSMUSG00000022149	12279	C9	0.664369	5.0679	2.93133	5.00E-05	0.000364618
ENSMUSG00000021033	14874	Gstz1	5.2615	39.9472	2.92455	5.00E-05	0.000364618
ENSMUSG00000068762	14867	Gstm6	0.537168	4.06833	2.92099	5.00E-05	0.000364618
ENSMUSG00000051906	69142	Cd209f	0.215887	1.63472	2.92069	5.00E-05	0.000364618
ENSMUSG00000025813	26557	Homer2	0.270325	1.99424	2.88307	1.00E-04	0.00068913
ENSMUSG00000054827	107141	Cyp2c50	0.501588	3.64135	2.8599	5.00E-05	0.000364618
ENSMUSG00000047496	320311	Rnf152	0.0548097	0.396933	2.85639	5.00E-05	0.000364618
ENSMUSG00000070985	230161	Acnat1	0.503786	3.615	2.84311	0.00015	0.000993517
ENSMUSG00000030004	68396	Nat8	0.0881078	0.631007	2.84031	0.0012	0.00630674
ENSMUSG00000047638	20186	Nr1h4	0.57812	4.08086	2.81943	5.00E-05	0.000364618
ENSMUSG00000041237	18770	Pklr	1.1826	8.33116	2.81655	0.00105	0.00561679
ENSMUSG00000029499	19301	Pxmp2	2.22716	15.6057	2.8088	0.00345	0.0157532
ENSMUSG00000037583	23957	Nr0b2	0.275997	1.92952	2.80552	5.00E-05	0.000364618
ENSMUSG00000035472	217593	Slc25a21	0.0755465	0.526932	2.80218	0.00055	0.00316979
ENSMUSG00000030399	12715	Ckm	0.111666	0.77796	2.80051	0.0128	0.0480107
ENSMUSG00000004035	68312	Gstm7	0.886093	6.1271	2.78967	5.00E-05	0.000364618
ENSMUSG00000032348	14860	Gsta4	1.66204	11.3593	2.77285	5.00E-05	0.000364618
ENSMUSG00000032418	17436	Me1	1.67584	11.3135	2.75509	5.00E-05	0.000364618
ENSMUSG00000026390	17167	Marco	4.822	32.3733	2.7471	5.00E-05	0.000364618
ENSMUSG00000038591	239447	Colec10	0.128934	0.861298	2.73988	5.00E-05	0.000364618
ENSMUSG00000024479	105853	Mal2	0.453468	3.02361	2.7372	5.00E-05	0.000364618
ENSMUSG00000033427	103149	Upb1	4.99739	33.219	2.73276	0.0096	0.0376384
ENSMUSG00000066319	235636	Rtp3	0.539018	3.56715	2.72636	0.00055	0.00316979
ENSMUSG00000001604	21401	Tcea3	0.616028	4.06296	2.72146	5.00E-05	0.000364618
ENSMUSG00000021364	54326	Elovl2	0.398097	2.62537	2.72133	5.00E-05	0.000364618
ENSMUSG00000068246	71898	Apol9b	0.249514	1.64441	2.72038	5.00E-05	0.000364618
ENSMUSG00000039349	226777	C130074G19Rik	2.06712	13.6081	2.71877	5.00E-05	0.000364618
ENSMUSG00000059845	670533	Gm11567	0.141684	0.927625	2.71086	0.00135	0.00697631
ENSMUSG00000022235	69574	Cmbl	2.36296	15.4696	2.71077	5.00E-05	0.000364618
ENSMUSG00000028167	69772	Bdh2	0.39132	2.54079	2.69885	5.00E-05	0.000364618
ENSMUSG00000020884	11889	Asgr1	0.954695	6.19352	2.69765	5.00E-05	0.000364618
ENSMUSG00000032271	18113	Nnmt	0.519337	3.32186	2.67725	5.00E-05	0.000364618
ENSMUSG00000083226		Gm7831	0.0627481	0.40056	2.67437	0.0098	0.0382746
ENSMUSG00000071551	432720	Akr1c19	1.43241	9.13896	2.67358	5.00E-05	0.000364618
ENSMUSG00000026730	19212	Pter	1.69739	10.7864	2.66783	5.00E-05	0.000364618
ENSMUSG00000021539	16841	Lect2	0.298174	1.89211	2.66577	5.00E-05	0.000364618
ENSMUSG00000066366	20700 20703	Serpina1a	1.67256	10.5937	2.66309	5.00E-05	0.000364618
ENSMUSG00000025405	16325	Inhbc	0.0896508	0.565332	2.65671	3.00E-04	0.00184691
ENSMUSG00000031725	234564	Ces1f	0.503812	3.16139	2.6496	5.00E-05	0.000364618
ENSMUSG00000096688	100039089 100039206 100048885	Mup17	0.664281	4.16318	2.64782	5.00E-05	0.000364618
ENSMUSG00000035875	98870	AI182371	1.63086	10.157	2.63877	1.00E-04	0.00068913
ENSMUSG00000109089		RP23-366O14.6	0.106316	0.658041	2.62982	0.00405	0.018014
ENSMUSG00000041479	319508	Syt15	0.0930865	0.571832	2.61895	5.00E-05	0.000364618
ENSMUSG00000002076	74377	Hsf2bp	0.0864278	0.528855	2.6133	0.00385	0.0172687
ENSMUSG00000062624	545288	Cyp2c67	0.238249	1.45662	2.61208	5.00E-05	0.000364618
ENSMUSG00000032083	11806	Apoa1	13.3871	81.766	2.61066	5.00E-05	0.000364618
ENSMUSG00000036216	259301	Leap2	0.953806	5.78216	2.59984	5.00E-05	0.000364618
ENSMUSG00000022122	13618	Ednrb	5.57606	33.792	2.59936	5.00E-05	0.000364618
ENSMUSG00000032387	71973	Rbpms2	0.691286	4.17517	2.59448	5.00E-05	0.000364618
ENSMUSG00000061808	22139	Ttr	15.9554	95.0125	2.57407	5.00E-05	0.000364618
ENSMUSG00000026888	50915	Grb14	0.920307	5.46624	2.57036	5.00E-05	0.000364618
ENSMUSG00000028434	54357	Epb41l4b	0.624074	3.68716	2.56272	5.00E-05	0.000364618
ENSMUSG00000026582	20339	Sele	3.63763	21.2844	2.54872	5.00E-05	0.000364618
ENSMUSG00000025197	226143	Cyp2c44	0.311635	1.81188	2.53956	5.00E-05	0.000364618
ENSMUSG00000030087	66277	Klf15	0.882678	5.10494	2.53194	5.00E-05	0.000364618
ENSMUSG00000038457	272465	Tmem255b	0.0655433	0.378491	2.52974	0.0015	0.00763842
ENSMUSG00000027870	56185	Hao2	0.198666	1.14077	2.5216	3.00E-04	0.00184691
ENSMUSG00000035451	15375	Foxa1	0.221111	1.26521	2.51654	5.00E-05	0.000364618
ENSMUSG00000032500	245038	Dclk3	0.0536654	0.304321	2.50353	5.00E-05	0.000364618
ENSMUSG00000027375	17153	Mal	1.25753	7.12955	2.50322	5.00E-05	0.000364618
ENSMUSG00000028919	213649	Arhgef19	0.298843	1.69424	2.50318	5.00E-05	0.000364618
ENSMUSG00000025196	93721	Cpn1	0.857077	4.84883	2.50014	5.00E-05	0.000364618
ENSMUSG00000061947	217847	Serpina10	0.234107	1.31902	2.49423	0.00025	0.00157087
ENSMUSG00000030701	27276	Plekhb1	1.39035	7.82508	2.49266	5.00E-05	0.000364618
ENSMUSG00000108696		RP24-144C5.2	0.157321	0.879653	2.48322	0.00185	0.00913041
ENSMUSG00000031665	58198	Sall1	0.0613152	0.341183	2.47623	5.00E-05	0.000364618
ENSMUSG00000035540	14473	Gc	9.77706	54.3541	2.47492	5.00E-05	0.000364618
ENSMUSG00000030688	56018	Stard10	20.4714	113.487	2.47085	5.00E-05	0.000364618
ENSMUSG00000070661	66825	Rnf186	0.0498587	0.27608	2.46917	0.0056	0.0237337
ENSMUSG00000034855	15945	Cxcl10	73.9931	407.245	2.46043	5.00E-05	0.000364618
ENSMUSG00000031594	234199	Fgl1	1.31394	7.19974	2.45404	5.00E-05	0.000364618
ENSMUSG00000037053	12007	Azgp1	1.93563	10.5778	2.45017	5.00E-05	0.000364618
ENSMUSG00000038745	101613	Nlrp6	0.287895	1.5716	2.44863	5.00E-05	0.000364618
ENSMUSG00000086141		9030622O22Rik	0.252731	1.3698	2.43829	0.00305	0.0141604
ENSMUSG00000026664	16922	Phyh	26.9924	145.607	2.43145	5.00E-05	0.000364618
ENSMUSG00000028518	108079	Prkaa2	0.250945	1.35367	2.43143	5.00E-05	0.000364618
ENSMUSG00000068522	239435	Aard	0.0421519	0.226471	2.42566	0.00825	0.033101
ENSMUSG00000031645	109821	F11	0.0991045	0.532436	2.42558	2.00E-04	0.00128513
ENSMUSG00000063428	70503	Ddo	0.131902	0.707123	2.4225	5.00E-05	0.000364618
ENSMUSG00000055737	14600	Ghr	4.32152	23.077	2.41684	5.00E-05	0.000364618
ENSMUSG00000031844	15486	Hsd17b2	0.521345	2.77316	2.41122	5.00E-05	0.000364618
ENSMUSG00000043681	69134	Fam25c	0.7434	3.93063	2.40255	3.00E-04	0.00184691
ENSMUSG00000029656	110382	C8b	0.285184	1.50745	2.40214	5.00E-05	0.000364618
ENSMUSG00000022871	59083	Fetub	0.979519	5.17507	2.40143	5.00E-05	0.000364618
ENSMUSG00000039323	16008	Igfbp2	0.351494	1.85241	2.39783	5.00E-05	0.000364618
ENSMUSG00000019762	70337	Iyd	0.224628	1.17419	2.38605	5.00E-05	0.000364618
ENSMUSG00000028088	14263	Fmo5	5.96737	31.1182	2.38259	5.00E-05	0.000364618
ENSMUSG00000071178	20701	Serpina1b	5.2076	26.8999	2.36891	5.00E-05	0.000364618
ENSMUSG00000021904	218877	Sema3g	0.0753357	0.389134	2.36886	5.00E-05	0.000364618
ENSMUSG00000024863	17195	Mbl2	0.810872	4.1854	2.36782	5.00E-05	0.000364618
ENSMUSG00000027684	14013	Mecom	3.6401	18.7049	2.36136	5.00E-05	0.000364618
ENSMUSG00000085977		Gm5970	3.58316	18.3735	2.35832	3.00E-04	0.00184691
ENSMUSG00000028194	69219	Ddah1	2.92997	15.021	2.35802	5.00E-05	0.000364618
ENSMUSG00000020017	15109	Hal	2.39341	12.267	2.35765	5.00E-05	0.000364618
ENSMUSG00000031700	108682	Gpt2	1.91974	9.74351	2.34353	5.00E-05	0.000364618
ENSMUSG00000040147	109731	Maob	1.34104	6.80171	2.34255	5.00E-05	0.000364618
ENSMUSG00000022432	140557	Smc1b	0.0495111	0.250032	2.33629	0.0011	0.00585046
ENSMUSG00000065952	546049	C330021F23Rik	0.0561374	0.283223	2.33491	0.00435	0.0191366
ENSMUSG00000033898	545366	Cfhr2	0.547909	2.75361	2.32932	5.00E-05	0.000364618
ENSMUSG00000071177	20703	Serpina1d	1.87449	9.39781	2.32582	3.00E-04	0.00184691
ENSMUSG00000030865	70261	Chp2	0.984915	4.91522	2.31919	5.00E-05	0.000364618
ENSMUSG00000022629	16564	Kif21a	0.129359	0.645419	2.31885	5.00E-05	0.000364618
ENSMUSG00000035686	21835	Thrsp	4.92936	24.5883	2.3185	5.00E-05	0.000364618
ENSMUSG00000050854	230678	Tmem125	0.118591	0.591544	2.31849	0.001	0.00537497
ENSMUSG00000035041	208677	Creb3l3	0.202929	1.00271	2.30485	2.00E-04	0.00128513
ENSMUSG00000064225	75552	Paqr9	0.629531	3.10651	2.30295	5.00E-05	0.000364618
ENSMUSG00000037025	15376	Foxa2	0.434084	2.13993	2.30152	5.00E-05	0.000364618
ENSMUSG00000079015	20702	Serpina1c	2.30725	11.3215	2.29481	5.00E-05	0.000364618
ENSMUSG00000031636	53318	Pdlim3	0.375586	1.83644	2.28969	5.00E-05	0.000364618
ENSMUSG00000025991	227231	Cps1	1.48359	7.23231	2.28537	5.00E-05	0.000364618
ENSMUSG00000014542	51811	Clec4f	34.1517	165.681	2.27838	5.00E-05	0.000364618
ENSMUSG00000034785	13370	Dio1	0.301775	1.45742	2.27188	0.00105	0.00561679
ENSMUSG00000020150	14431	Gamt	7.46752	36.0037	2.26944	5.00E-05	0.000364618
ENSMUSG00000035104	232146	Eva1a	0.41305	1.98597	2.26546	5.00E-05	0.000364618
ENSMUSG00000033960	240185	9430020K01Rik	8.50988	40.8628	2.26358	5.00E-05	0.000364618
ENSMUSG00000030470	13009	Csrp3	0.429983	2.06413	2.26319	5.00E-05	0.000364618
ENSMUSG00000040213	229905	Ccbl2	6.08441	29.1743	2.26151	5.00E-05	0.000364618
ENSMUSG00000051351	22704	Zfp46	8.69795	41.6273	2.25878	5.00E-05	0.000364618
ENSMUSG00000033377	114301	Palmd	0.670713	3.1896	2.24961	5.00E-05	0.000364618
ENSMUSG00000024391	55938	Apom	0.789225	3.75311	2.24958	5.00E-05	0.000364618
ENSMUSG00000031482	18408	Slc25a15	2.66144	12.6159	2.24496	5.00E-05	0.000364618
ENSMUSG00000021884	56794	Hacl1	6.92442	32.7556	2.24198	5.00E-04	0.00292275
ENSMUSG00000076441	11898	Ass1	19.3045	91.3077	2.2418	5.00E-05	0.000364618
ENSMUSG00000025504	98845	Eps8l2	0.683545	3.21382	2.23318	0.00045	0.00266485
ENSMUSG00000032062	66952	2310030G06Rik	0.804622	3.77847	2.23142	5.00E-05	0.000364618
ENSMUSG00000020672	268534	Sntg2	0.105344	0.490269	2.21847	2.00E-04	0.00128513
ENSMUSG00000024155	75178	Meiob	0.176246	0.819953	2.21795	3.00E-04	0.00184691
ENSMUSG00000063388		BC023105	0.653522	3.03962	2.21758	5.00E-05	0.000364618
ENSMUSG00000041789		2700046A07Rik	0.284587	1.32139	2.21512	1.00E-04	0.00068913
ENSMUSG00000026691	14262	Fmo3	0.75414	3.49187	2.21109	5.00E-05	0.000364618
ENSMUSG00000020019	57764	Ntn4	19.115	88.441	2.21001	5.00E-05	0.000364618
ENSMUSG00000086844		B230206H07Rik	0.314184	1.45205	2.20841	5.00E-05	0.000364618
ENSMUSG00000040732	13876	Erg	17.9361	82.5274	2.20201	5.00E-05	0.000364618
ENSMUSG00000022679	93734	Mpv17l	0.467227	2.1356	2.19244	5.00E-05	0.000364618
ENSMUSG00000035780	72094	Ugt2a3	0.376064	1.7185	2.1921	5.00E-05	0.000364618
ENSMUSG00000031147	54634	Magix	0.219805	1.00147	2.18782	5.00E-05	0.000364618
ENSMUSG00000010175	19130	Prox1	0.616924	2.80782	2.18629	5.00E-05	0.000364618
ENSMUSG00000020258	235582	Glyctk	1.52603	6.92018	2.18103	5.00E-05	0.000364618
ENSMUSG00000090698	381823	Apold1	10.454	47.3124	2.17816	5.00E-05	0.000364618
ENSMUSG00000086265		Marcksl1-ps4	0.494213	2.23434	2.17664	0.0119	0.0450634
ENSMUSG00000034371	225913	Tkfc	3.38203	15.2661	2.17436	5.00E-05	0.000364618
ENSMUSG00000043013	15379	Onecut1	0.240482	1.0852	2.17396	0.00125	0.00654047
ENSMUSG00000038064	75677	Cldn22	0.0731271	0.329962	2.17382	0.00895	0.035462
ENSMUSG00000042988	77583	Notum	0.0874507	0.394225	2.17248	0.00735	0.0300561
ENSMUSG00000027962	22329	Vcam1	21.5273	96.7761	2.16848	5.00E-05	0.000364618
ENSMUSG00000024486	15200	Hbegf	18.0257	80.9915	2.16771	5.00E-05	0.000364618
ENSMUSG00000087028		Gm13387	0.731201	3.28525	2.16766	5.00E-05	0.000364618
ENSMUSG00000081775		Gm12420	0.0636693	0.285461	2.16463	0.00535	0.0228103
ENSMUSG00000029153	433904	Ociad2	0.539711	2.40638	2.1566	1.00E-04	0.00068913
ENSMUSG00000032725	14276	Folr2	6.74106	29.9913	2.1535	5.00E-05	0.000364618
ENSMUSG00000089876	380705	Tmem102	0.110552	0.491722	2.15311	5.00E-05	0.000364618
ENSMUSG00000059434	231103	Gckr	0.767971	3.40716	2.14945	0.0012	0.00630674
ENSMUSG00000031626	234214	Sorbs2	1.54297	6.83046	2.14628	5.00E-05	0.000364618
ENSMUSG00000022853	74147	Ehhadh	2.12566	9.37139	2.14035	5.00E-05	0.000364618
ENSMUSG00000026874	15139	Hc	2.27561	9.99658	2.13518	5.00E-05	0.000364618
ENSMUSG00000026678	19737	Rgs5	0.750148	3.29329	2.13428	5.00E-05	0.000364618
ENSMUSG00000102207		Gm10344	0.0966385	0.423852	2.13289	0.0044	0.0193087
ENSMUSG00000026259	53972	Ngef	0.217918	0.954714	2.13128	5.00E-05	0.000364618
ENSMUSG00000069825	380709	Spata22	0.121447	0.531127	2.12873	5.00E-05	0.000364618
ENSMUSG00000031138	14071	F9	0.425403	1.85402	2.12375	5.00E-05	0.000364618
ENSMUSG00000034528	243168	Hsd17b13	0.5154	2.24123	2.12052	5.00E-05	0.000364618
ENSMUSG00000021256	238328 105242496	Vash1	4.50023	19.5302	2.11763	5.00E-05	0.000364618
ENSMUSG00000031520	22341	Vegfc	1.12304	4.85992	2.11352	5.00E-05	0.000364618
ENSMUSG00000085985		Gm11682	0.557551	2.41027	2.11202	5.00E-05	0.000364618
ENSMUSG00000027803	97064	Wwtr1	12.0351	51.4604	2.09621	5.00E-05	0.000364618
ENSMUSG00000028005	54195	Gucy1b3	0.742662	3.17161	2.09444	5.00E-05	0.000364618
ENSMUSG00000001930	22371	Vwf	6.34512	27.0196	2.09028	0.00015	0.000993517
ENSMUSG00000059027		9630013D21Rik	0.44287	1.88383	2.08871	0.00275	0.0128997
ENSMUSG00000001663	14871	Gstt1	4.19656	17.8098	2.08539	5.00E-05	0.000364618
ENSMUSG00000027314	54485	Dll4	17.6296	74.6893	2.0829	5.00E-05	0.000364618
ENSMUSG00000015854	11801	Cd5l	20.2913	85.9554	2.08272	5.00E-05	0.000364618
ENSMUSG00000026839	76654	Upp2	1.9557	8.26081	2.0786	5.00E-05	0.000364618
ENSMUSG00000068697	59011	Myoz1	0.0708967	0.299267	2.07764	0.00685	0.0283544
ENSMUSG00000038009	72778	Dnajc22	0.465549	1.96416	2.07691	5.00E-05	0.000364618
ENSMUSG00000029664	21789	Tfpi2	6.77947	28.5402	2.07375	5.00E-05	0.000364618
ENSMUSG00000034450	268756	Gulo	0.403338	1.694	2.07037	2.00E-04	0.00128513
ENSMUSG00000038903	381175	Ccdc68	0.133113	0.553742	2.05657	0.00025	0.00157087
ENSMUSG00000027761	67758	Aadac	1.36351	5.67052	2.05615	0.00015	0.000993517
ENSMUSG00000027257	80708	Pacsin3	0.8795	3.65579	2.05543	5.00E-05	0.000364618
ENSMUSG00000042942	381157	Greb1l	0.740678	3.07305	2.05275	5.00E-05	0.000364618
ENSMUSG00000039197	11534	Adk	11.4618	47.536	2.05219	5.00E-05	0.000364618
ENSMUSG00000040498	70080	Igsf23	8.70215	36.0906	2.05218	5.00E-05	0.000364618
ENSMUSG00000000094	21387	Tbx4	0.128361	0.532327	2.0521	5.00E-05	0.000364618
ENSMUSG00000022181	12274	C6	2.55016	10.5424	2.04755	5.00E-05	0.000364618
ENSMUSG00000026614	226781	Slc30a10	0.0673257	0.278229	2.04704	0.00025	0.00157087
ENSMUSG00000047728		BC025446	0.666052	2.7446	2.04289	0.003	0.0139435
ENSMUSG00000030545	18631	Pex11a	0.816469	3.36149	2.04163	0.00195	0.00955312
ENSMUSG00000063232	380780	Serpina11	0.610579	2.51249	2.04087	5.00E-05	0.000364618
ENSMUSG00000009108	14686	Gnat2	0.0829616	0.34004	2.03519	0.0034	0.0155582
ENSMUSG00000025044	20288	Msr1	39.9649	163.66	2.03389	5.00E-05	0.000364618
ENSMUSG00000096215	432995	Smim22	0.468927	1.91951	2.0333	0.0075	0.0305756
ENSMUSG00000037035	16324	Inhbb	4.34416	17.7292	2.02898	5.00E-05	0.000364618
ENSMUSG00000040488	108075	Ltbp4	49.6599	202.671	2.02898	5.00E-05	0.000364618
ENSMUSG00000027187	12359	Cat	51.0415	208.124	2.0277	5.00E-05	0.000364618
ENSMUSG00000097463		4930448E22Rik	0.0607618	0.247657	2.02711	0.00705	0.02903
ENSMUSG00000083692		Gm9575	0.117163	0.476619	2.02432	8.00E-04	0.00442503
ENSMUSG00000034485	72565	Uaca	5.29111	21.5122	2.02351	5.00E-05	0.000364618
ENSMUSG00000038576	96935	Susd4	0.584385	2.37171	2.02094	5.00E-05	0.000364618
ENSMUSG00000038539	107503	Atf5	6.91566	28.02	2.01852	0.0124	0.046683
ENSMUSG00000009646	69836	Pla2g12b	1.30399	5.27811	2.01709	5.00E-05	0.000364618
ENSMUSG00000103703		Gm42568	0.111524	0.450826	2.01522	0.00155	0.00784987
ENSMUSG00000027016	241494	Zfp385b	0.217238	0.87285	2.00646	5.00E-05	0.000364618
ENSMUSG00000054072	60440	Iigp1	13.1262	52.6392	2.00369	5.00E-05	0.000364618
ENSMUSG00000039246	226791	Lyplal1	1.10161	4.40823	2.00059	5.00E-05	0.000364618
ENSMUSG00000002944	12491	Cd36	86.5741	346.037	1.99892	5.00E-05	0.000364618
ENSMUSG00000023043	16668	Krt18	3.95331	15.7941	1.99825	5.00E-05	0.000364618
ENSMUSG00000036655	71693	Colec11	0.220724	0.881736	1.99811	1.00E-04	0.00068913
ENSMUSG00000010601	75761	Apol7a	0.376629	1.50446	1.99803	0.00945	0.0371323
ENSMUSG00000044206	278180	Vsig4	13.0013	51.8718	1.99629	5.00E-05	0.000364618
ENSMUSG00000006522	16426	Itih3	0.978942	3.89002	1.99048	5.00E-05	0.000364618
ENSMUSG00000031465	11601	Angpt2	1.91815	7.61036	1.98825	3.00E-04	0.00184691
ENSMUSG00000032034	16521	Kcnj5	0.0857094	0.340008	1.98804	1.00E-04	0.00068913
ENSMUSG00000078963	66255	Hsbp1l1	0.100544	0.398015	1.985	0.0047	0.0204566
ENSMUSG00000024228	67993	Nudt12	2.15118	8.5008	1.98247	5.00E-05	0.000364618
ENSMUSG00000053110	22601	Yap1	8.27983	32.6431	1.9791	5.00E-05	0.000364618
ENSMUSG00000058056	72333	Palld	5.58587	22.0103	1.97832	5.00E-05	0.000364618
ENSMUSG00000004891	18008	Nes	3.00229	11.8223	1.97738	5.00E-05	0.000364618
ENSMUSG00000058207	20714	Serpina3k	7.81933	30.789	1.9773	5.00E-05	0.000364618
ENSMUSG00000038515	66790	Grtp1	0.274911	1.08228	1.97704	0.00015	0.000993517
ENSMUSG00000029761	109624	Cald1	16.0095	62.9756	1.97586	5.00E-05	0.000364618
ENSMUSG00000039706	16826	Ldb2	16.2198	63.7788	1.97533	5.00E-05	0.000364618
ENSMUSG00000001300	13642	Efnb2	9.28148	36.4797	1.97467	5.00E-05	0.000364618
ENSMUSG00000026621	66112	Mar-01	0.729487	2.86116	1.97165	2.00E-04	0.00128513
ENSMUSG00000079259	636931	Trim71	0.145463	0.570435	1.97141	5.00E-05	0.000364618
ENSMUSG00000029417	17329	Cxcl9	12.4567	48.6013	1.96407	1.00E-04	0.00068913
ENSMUSG00000026368	14060	F13b	0.323035	1.25468	1.95756	0.0011	0.00585046
ENSMUSG00000022236	252967	Ropn1l	0.506537	1.96161	1.9533	5.00E-05	0.000364618
ENSMUSG00000035836	71773	Ugt2b1	0.542846	2.09431	1.94786	5.00E-05	0.000364618
ENSMUSG00000052520	13109	Cyp2j5	0.90279	3.48063	1.94689	5.00E-05	0.000364618
ENSMUSG00000032128	19649	Robo3	0.340168	1.30763	1.94264	5.00E-05	0.000364618
ENSMUSG00000005089	20511	Slc1a2	0.307599	1.18221	1.94236	0.00395	0.017654
ENSMUSG00000074240	234421	Cib3	0.1606	0.61608	1.93965	0.0092	0.0362503
ENSMUSG00000026295	75396	Spp2	0.259723	0.996211	1.93948	0.0033	0.0151527
ENSMUSG00000021336	319848	Slc17a4	0.169438	0.649888	1.93944	0.00045	0.00266485
ENSMUSG00000021779	21834	Thrb	0.424475	1.62692	1.93839	5.00E-05	0.000364618
ENSMUSG00000040471	71522	Ggt6	0.158258	0.605889	1.93678	1.00E-04	0.00068913
ENSMUSG00000051043	70355	Gprc5c	2.52205	9.65406	1.93654	5.00E-05	0.000364618
ENSMUSG00000024427	24066	Spry4	12.8642	49.2046	1.93544	5.00E-05	0.000364618
ENSMUSG00000048572	226040	Tmem252	2.56212	9.79723	1.93504	5.00E-05	0.000364618
ENSMUSG00000041688	27494	Amot	5.01789	19.1694	1.93365	5.00E-05	0.000364618
ENSMUSG00000023044	246277	Csad	7.82877	29.8757	1.93211	5.00E-05	0.000364618
ENSMUSG00000018417	17912	Myo1b	1.89888	7.23602	1.93005	0.00565	0.0239123
ENSMUSG00000058523	17844	Mup5	0.258139	0.98336	1.92957	0.0019	0.00933608
ENSMUSG00000032921	252868	Odf4	0.0822794	0.312017	1.92302	0.01055	0.0407259
ENSMUSG00000006777	94179	Krt23	0.260304	0.984956	1.91986	5.00E-05	0.000364618
ENSMUSG00000035566	219228	Pcdh17	1.8069	6.82132	1.91653	5.00E-05	0.000364618
ENSMUSG00000022244	17117	Amacr	2.53189	9.54284	1.91421	5.00E-05	0.000364618
ENSMUSG00000040963	11890	Asgr2	0.670467	2.52029	1.91035	0.0012	0.00630674
ENSMUSG00000027399	16175	Il1a	82.1464	308.325	1.90818	5.00E-05	0.000364618
ENSMUSG00000009614	192166	Sardh	2.92252	10.944	1.90486	1.00E-04	0.00068913
ENSMUSG00000108763	102639802	RP23-198F11.3	0.310639	1.15875	1.89926	0.00025	0.00157087
ENSMUSG00000057054	103844	Inca1	0.317128	1.18083	1.89666	5.00E-05	0.000364618
ENSMUSG00000057173	619289	Rfx8	0.138266	0.514488	1.89569	3.00E-04	0.00184691
ENSMUSG00000033610	75735	Pank1	3.34807	12.4442	1.89407	5.00E-05	0.000364618
ENSMUSG00000024386	19123	Proc	0.862219	3.20387	1.89369	5.00E-05	0.000364618
ENSMUSG00000020182	13195	Ddc	1.6466	6.11761	1.89348	5.00E-05	0.000364618
ENSMUSG00000020422	319939	Tns3	35.4792	131.813	1.89345	5.00E-05	0.000364618
ENSMUSG00000062609	16516	Kcnj15	1.37681	5.10903	1.89172	5.00E-05	0.000364618
ENSMUSG00000047844	406217	Bex4	0.0982618	0.364311	1.89047	0.0085	0.0339315
ENSMUSG00000075272	620631	Ttc30a2	0.0844653	0.312209	1.88608	0.00065	0.00367454
ENSMUSG00000037254	16425	Itih2	1.23981	4.58164	1.88574	5.00E-05	0.000364618
ENSMUSG00000021795	20390	Sftpd	0.276811	1.02063	1.88248	5.00E-04	0.00292275
ENSMUSG00000057880	268860	Abat	10.1706	37.3588	1.87704	5.00E-05	0.000364618
ENSMUSG00000049404	109222	Rarres1	0.226263	0.828195	1.87197	0.00065	0.00367454
ENSMUSG00000103755		Gm37805	0.54998	2.01309	1.87196	5.00E-05	0.000364618
ENSMUSG00000105129		Gm19566	0.198046	0.723537	1.86923	0.01175	0.0446144
ENSMUSG00000051716	28194	Apon	0.851428	3.11023	1.86906	5.00E-05	0.000364618
ENSMUSG00000042607	65255	Asb4	3.6931	13.4562	1.86536	5.00E-05	0.000364618
ENSMUSG00000026398	26424	Nr5a2	6.82466	24.8378	1.86371	5.00E-05	0.000364618
ENSMUSG00000027792	12038	Bche	0.439987	1.60123	1.86365	5.00E-05	0.000364618
ENSMUSG00000055546	276891	Timd4	4.13956	15.0606	1.86323	5.00E-05	0.000364618
ENSMUSG00000090338		Gm17081	0.871758	3.17049	1.86271	0.00105	0.00561679
ENSMUSG00000030787	114332	Lyve1	27.3643	99.3621	1.8604	5.00E-05	0.000364618
ENSMUSG00000022877	94175	Hrg	1.04955	3.8082	1.85933	2.00E-04	0.00128513
ENSMUSG00000019966	17311	Kitl	7.20515	26.0126	1.85211	5.00E-05	0.000364618
ENSMUSG00000025064	12821	Col17a1	1.08638	3.91629	1.84996	0.00045	0.00266485
ENSMUSG00000024887	54447	Asah2	8.40189	30.2651	1.84887	5.00E-05	0.000364618
ENSMUSG00000091017	619288	Fam71a	5.81324	20.9365	1.84861	5.00E-05	0.000364618
ENSMUSG00000086918		4930429F24Rik	0.629345	2.2654	1.84784	1.00E-04	0.00068913
ENSMUSG00000023906	54419	Cldn6	0.172644	0.620028	1.84454	0.0014	0.00720672
ENSMUSG00000046997	211949	Spsb4	0.426375	1.5285	1.84192	0.0022	0.0106263
ENSMUSG00000073555	240327	Gm4951	4.31027	15.3987	1.83695	5.00E-05	0.000364618
ENSMUSG00000026768	241226	Itga8	15.5035	55.3837	1.83687	5.00E-05	0.000364618
ENSMUSG00000013076	75723	Amotl1	21.4557	76.6359	1.83666	5.00E-05	0.000364618
ENSMUSG00000040543	327958	Pitpnm3	0.118665	0.423583	1.83575	0.00625	0.0260786
ENSMUSG00000020032	77976	Nuak1	1.40892	5.0187	1.83272	5.00E-05	0.000364618
ENSMUSG00000045095	14924	Magi1	3.64381	12.9675	1.83138	5.00E-05	0.000364618
ENSMUSG00000045319	227545	Proser2	0.73229	2.60328	1.82984	5.00E-05	0.000364618
ENSMUSG00000101862		Gm8918	0.449018	1.593	1.8269	9.00E-04	0.00489678
ENSMUSG00000035184	629059	Fam124a	27.1963	96.4371	1.82618	5.00E-05	0.000364618
ENSMUSG00000025867	12890	Cplx2	1.15366	4.08852	1.82536	5.00E-05	0.000364618
ENSMUSG00000026348	266645	Acmsd	0.266799	0.945476	1.82529	3.00E-04	0.00184691
ENSMUSG00000039115	104099	Itga9	45.249	160.184	1.82377	5.00E-05	0.000364618
ENSMUSG00000031963	73230	Bmper	2.08362	7.35744	1.82011	5.00E-05	0.000364618
ENSMUSG00000028603	20280	Scp2	70.9759	250.541	1.81965	5.00E-05	0.000364618
ENSMUSG00000020053	16000	Igf1	7.52693	26.5236	1.81715	0.00025	0.00157087
ENSMUSG00000038587	83397	Akap12	18.476	65.1061	1.81714	5.00E-05	0.000364618
ENSMUSG00000053644	110695	Aldh7a1	11.7188	41.2936	1.81709	5.00E-05	0.000364618
ENSMUSG00000060803	14870	Gstp1	90.3465	316.28	1.80766	5.00E-05	0.000364618
ENSMUSG00000022025	16840	Lect1	4.60489	16.1101	1.80673	4.00E-04	0.00239674
ENSMUSG00000033581	319765	Igf2bp2	1.55701	5.44699	1.80669	5.00E-05	0.000364618
ENSMUSG00000024892	18563	Pcx	1.02677	3.58927	1.80558	5.00E-05	0.000364618
ENSMUSG00000024534	67847	Sncaip	2.59817	9.07916	1.80506	5.00E-05	0.000364618
ENSMUSG00000006378	14429 26912	Gcat	1.79477	6.27065	1.80482	5.00E-05	0.000364618
ENSMUSG00000086591		Dnah2os	2.88963	10.0867	1.80349	0.00795	0.0321273
ENSMUSG00000022464	69354	Slc38a4	1.10743	3.86427	1.80297	5.00E-05	0.000364618
ENSMUSG00000029371	20311	Cxcl5	0.201239	0.701212	1.80094	0.00135	0.00697631
ENSMUSG00000027227	20322	Sord	16.4872	57.4254	1.80034	5.00E-05	0.000364618
ENSMUSG00000027800	17112	Tm4sf1	131.829	458.224	1.79739	5.00E-05	0.000364618
ENSMUSG00000035349	338320	Mia2	0.177585	0.617195	1.79722	0.00055	0.00316979
ENSMUSG00000063929	100040843	Cyp4a32	0.180661	0.626976	1.79513	0.00215	0.0104061
ENSMUSG00000030770	57342	Parva	13.1195	45.5142	1.7946	5.00E-05	0.000364618
ENSMUSG00000085486		Gm11634	0.3344	1.15997	1.79444	0.0013	0.00677214
ENSMUSG00000049804	100503043	Armcx4	3.3241	11.5053	1.79127	5.00E-05	0.000364618
ENSMUSG00000024503	20730	Spink1	2.26398	7.83368	1.79083	0.0018	0.00891462
ENSMUSG00000038422	72748	Hdhd3	1.50572	5.20952	1.7907	5.00E-05	0.000364618
ENSMUSG00000055493	13853	Epm2a	1.46485	5.06792	1.79065	5.00E-05	0.000364618
ENSMUSG00000024140	13819	Epas1	61.3069	212.022	1.79009	5.00E-05	0.000364618
ENSMUSG00000034898	70598	Filip1	2.90566	10.0487	1.79007	0.00015	0.000993517
ENSMUSG00000068270	208431	Shroom4	3.47174	11.9915	1.78828	5.00E-05	0.000364618
ENSMUSG00000103785		Gm35025	0.439718	1.5188	1.78828	0.0028	0.0131083
ENSMUSG00000038286	68021	Bphl	4.40084	15.1915	1.78741	5.00E-05	0.000364618
ENSMUSG00000039481	18188	Nrtn	0.107993	0.372623	1.78678	0.0046	0.0200706
ENSMUSG00000049422	103172	Chchd10	16.3497	56.3018	1.78392	5.00E-05	0.000364618
ENSMUSG00000028456	22249	Unc13b	1.62537	5.59422	1.78317	5.00E-05	0.000364618
ENSMUSG00000065987	69165	Cd209b	7.5541	25.9994	1.78315	5.00E-05	0.000364618
ENSMUSG00000024866	71670	Acy3	4.21168	14.4866	1.78225	5.00E-05	0.000364618
ENSMUSG00000000301	18618	Pemt	2.29038	7.86299	1.77949	0.00015	0.000993517
ENSMUSG00000029669	269831	Tspan12	22.6414	77.4724	1.77472	5.00E-05	0.000364618
ENSMUSG00000033860	99571	Fgg	5.90851	20.1971	1.77328	5.00E-05	0.000364618
ENSMUSG00000045180	110380	Shroom2	8.21002	28.0363	1.77184	5.00E-05	0.000364618
ENSMUSG00000023064	20618	Sncg	0.543961	1.85502	1.76986	3.00E-04	0.00184691
ENSMUSG00000042680	381126	Garem	0.15085	0.513676	1.76775	1.00E-04	0.00068913
ENSMUSG00000059495	69632	Arhgef12	16.5345	56.1645	1.76418	5.00E-05	0.000364618
ENSMUSG00000096972		Gm26883	9.09911	30.8899	1.76334	5.00E-05	0.000364618
ENSMUSG00000033763	244654	Mtss1l	10.7878	36.6136	1.76297	5.00E-05	0.000364618
ENSMUSG00000054728	218194	Phactr1	1.98629	6.73989	1.76265	1.00E-04	0.00068913
ENSMUSG00000028199	12972	Cryz	5.13467	17.4143	1.76193	2.00E-04	0.00128513
ENSMUSG00000028601	52430	Echdc2	1.88453	6.3908	1.76179	5.00E-05	0.000364618
ENSMUSG00000026405	12269	C4bp	1.90581	6.45811	1.76071	0.00165	0.00829322
ENSMUSG00000049303	171180	Syt12	1.418	4.80315	1.76013	0.01285	0.0481813
ENSMUSG00000055322	21961	Tns1	27.2589	92.31	1.75976	5.00E-05	0.000364618
ENSMUSG00000036745	70892	Ttll7	5.1705	17.4962	1.75866	5.00E-05	0.000364618
ENSMUSG00000027935	68328	Rab13	9.55746	32.3266	1.75802	5.00E-05	0.000364618
ENSMUSG00000029851	232748	Tcaf2	2.05629	6.95289	1.75757	5.00E-05	0.000364618
ENSMUSG00000019990	29863	Pde7b	9.09774	30.7288	1.75601	5.00E-05	0.000364618
ENSMUSG00000001666	13202	Ddt	21.3447	72.066	1.75544	5.00E-05	0.000364618
ENSMUSG00000046798	64945	Cldn12	2.91651	9.84593	1.75528	1.00E-04	0.00068913
ENSMUSG00000011382	71755	Dhdh	2.86933	9.68235	1.75464	5.00E-05	0.000364618
ENSMUSG00000026542	20219	Apcs	0.991671	3.34017	1.75199	0.00085	0.00466045
ENSMUSG00000047797	14618	Gjb1	1.53286	5.15903	1.75087	5.00E-05	0.000364618
ENSMUSG00000038007	230379	Acer2	35.237	118.434	1.74892	5.00E-05	0.000364618
ENSMUSG00000051236	320183	Msrb3	28.8126	96.7866	1.74811	5.00E-05	0.000364618
ENSMUSG00000018042	109754	Cyb5r3	51.4393	172.718	1.74748	5.00E-05	0.000364618
ENSMUSG00000097535		Gm26592	0.299034	1.00403	1.74743	0.0065	0.0270423
ENSMUSG00000074607	269389	Tox2	5.16623	17.3438	1.74724	1.00E-04	0.00068913
ENSMUSG00000050730	71544	Arhgap42	0.321989	1.08064	1.74681	5.00E-05	0.000364618
ENSMUSG00000030020	243548	Prickle2	3.64818	12.239	1.74624	5.00E-05	0.000364618
ENSMUSG00000022272	17909	Myo10	29.1646	97.7992	1.7456	5.00E-05	0.000364618
ENSMUSG00000055197	260298	Fev	0.603161	2.01906	1.74307	0.00265	0.0124884
ENSMUSG00000024899	23972	Papss2	1.80817	6.04588	1.74142	5.00E-05	0.000364618
ENSMUSG00000045284	245404	Dcaf12l1	0.115394	0.385818	1.74136	3.00E-04	0.00184691
ENSMUSG00000023868	23984	Pde10a	2.70059	9.02257	1.74026	5.00E-05	0.000364618
ENSMUSG00000056492	224792	Adgrf5	118.145	394.564	1.7397	5.00E-05	0.000364618
ENSMUSG00000032702	107351	Kank1	1.81495	6.05912	1.73918	5.00E-05	0.000364618
ENSMUSG00000058022	109254	Adtrp	0.362033	1.2069	1.73711	0.0061	0.0255428
ENSMUSG00000033350	54371	Chst2	9.54975	31.8148	1.73616	5.00E-05	0.000364618
ENSMUSG00000104351		Gm37125	0.521651	1.73763	1.73596	5.00E-05	0.000364618
ENSMUSG00000047394	70113	Odf3b	0.506487	1.68678	1.73567	2.00E-04	0.00128513
ENSMUSG00000029648	14254	Flt1	53.7259	178.8	1.73466	5.00E-05	0.000364618
ENSMUSG00000045288	16470	Ush1g	1.92082	6.37932	1.73168	5.00E-05	0.000364618
ENSMUSG00000100039		Gm28959	8.74635	29.037	1.73114	0.0021	0.0102081
ENSMUSG00000030022	101401	Adamts9	1.08235	3.58968	1.72968	5.00E-05	0.000364618
ENSMUSG00000021719	52882	Rgs7bp	3.34933	11.1053	1.72931	5.00E-05	0.000364618
ENSMUSG00000068874	20341	Selenbp1	1.90395	6.3122	1.72914	5.00E-05	0.000364618
ENSMUSG00000031938	70984	4931406C07Rik	6.46217	21.4029	1.72771	5.00E-05	0.000364618
ENSMUSG00000066842	545370	Hmcn1	13.6695	45.2331	1.72642	0.00665	0.0276124
ENSMUSG00000022763	72168	Aifm3	0.0807762	0.267066	1.72519	0.00695	0.0286792
ENSMUSG00000102979		Gm37350	6.10813	20.1834	1.72437	1.00E-04	0.00068913
ENSMUSG00000029695	30956	Aass	37.2255	122.916	1.7233	5.00E-05	0.000364618
ENSMUSG00000089945		Pakap	9.29251	30.6811	1.72321	5.00E-05	0.000364618
ENSMUSG00000028037	99899	Ifi44	4.89821	16.1657	1.72261	0.00025	0.00157087
ENSMUSG00000033082	243653	Clec1a	9.76101	32.2043	1.72215	5.00E-05	0.000364618
ENSMUSG00000002588	18979	Pon1	1.93768	6.37322	1.71769	0.00115	0.00607845
ENSMUSG00000106157		4930555A03Rik	1.13275	3.7208	1.71579	0.00125	0.00654047
ENSMUSG00000024331	13506	Dsc2	0.12034	0.395244	1.71563	0.00085	0.00466045
ENSMUSG00000022676	20583	Snai2	1.56205	5.12479	1.71405	5.00E-05	0.000364618
ENSMUSG00000044303	12578	Cdkn2a	0.99584	3.26276	1.71211	0.00025	0.00157087
ENSMUSG00000001036	13855	Epn2	12.6052	41.2839	1.71156	5.00E-05	0.000364618
ENSMUSG00000069835	69215	Sat2	0.841435	2.75514	1.7112	2.00E-04	0.00128513
ENSMUSG00000036862	233651	Dchs1	8.83086	28.9104	1.71096	5.00E-05	0.000364618
ENSMUSG00000033460	78248	Armcx1	12.7135	41.5532	1.70859	5.00E-05	0.000364618
ENSMUSG00000036298	239606	Slc2a13	1.08682	3.55096	1.7081	5.00E-05	0.000364618
ENSMUSG00000056004	231014	9330182L06Rik	0.25208	0.823569	1.70801	5.00E-05	0.000364618
ENSMUSG00000049353	74023	Rd3	0.175734	0.573227	1.70571	0.00345	0.0157532
ENSMUSG00000025127	14527	Gcgr	0.366915	1.19571	1.70435	0.00415	0.0183706
ENSMUSG00000050370	12642	Ch25h	0.999571	3.25707	1.70419	0.00015	0.000993517
ENSMUSG00000016487	67533	Ppfibp1	16.1106	52.4006	1.70157	5.00E-05	0.000364618
ENSMUSG00000021255	26380	Esrrb	1.58604	5.15651	1.70097	5.00E-05	0.000364618
ENSMUSG00000020811	216881	Wscd1	1.50835	4.90351	1.70084	5.00E-05	0.000364618
ENSMUSG00000038371	319934	Sbf2	18.6881	60.7308	1.7003	5.00E-05	0.000364618
ENSMUSG00000036885	622434	Arhgef26	0.231081	0.750677	1.69979	0.00175	0.00869733
ENSMUSG00000028402	17475	Mpdz	13.3114	43.2373	1.69962	5.00E-05	0.000364618
ENSMUSG00000039831	214137	Arhgap29	34.1862	110.928	1.69813	5.00E-05	0.000364618
ENSMUSG00000045790	100503884	Ccdc149	1.19878	3.88926	1.69793	5.00E-05	0.000364618
ENSMUSG00000053897	67547	Slc39a8	38.4804	124.809	1.69753	5.00E-05	0.000364618
ENSMUSG00000019935	216227	Slc17a8	0.126814	0.411193	1.6971	0.00025	0.00157087
ENSMUSG00000022178	16475	Ajuba	0.650412	2.10688	1.69568	5.00E-05	0.000364618
ENSMUSG00000038729	11641	Akap2	30.7814	99.63	1.69452	5.00E-05	0.000364618
ENSMUSG00000031217	13641	Efnb1	28.3595	91.7778	1.69431	5.00E-05	0.000364618
ENSMUSG00000043556	448987	Fbxl7	4.20018	13.5924	1.69428	5.00E-05	0.000364618
ENSMUSG00000045316	68636	Fahd1	2.69526	8.71764	1.69351	0.0053	0.0226288
ENSMUSG00000022893	11504	Adamts1	69.4383	224.506	1.69295	5.00E-05	0.000364618
ENSMUSG00000033149	208177	Phldb2	25.1952	81.2902	1.68993	5.00E-05	0.000364618
ENSMUSG00000073755	230757	5730409E04Rik	2.3175	7.47103	1.68874	5.00E-05	0.000364618
ENSMUSG00000030516	21872	Tjp1	33.1355	106.82	1.68873	5.00E-05	0.000364618
ENSMUSG00000030954	67133	Gp2	3.72057	11.979	1.68691	5.00E-05	0.000364618
ENSMUSG00000008845	93671	Cd163	2.66154	8.56394	1.68601	5.00E-05	0.000364618
ENSMUSG00000046352	14619	Gjb2	0.730738	2.34606	1.68281	5.00E-05	0.000364618
ENSMUSG00000034382	224833	AI661453	0.93377	2.99784	1.68278	5.00E-05	0.000364618
ENSMUSG00000032174	15898	Icam5	0.200095	0.641947	1.68177	0.00165	0.00829322
ENSMUSG00000097383		1500026H17Rik	0.0956084	0.306701	1.68162	0.001	0.00537497
ENSMUSG00000031209	15203	Heph	3.47991	11.1595	1.68115	5.00E-05	0.000364618
ENSMUSG00000037712	218952	Fermt2	41.0238	131.47	1.6802	5.00E-05	0.000364618
ENSMUSG00000060459	385643	Kng2	0.269153	0.861412	1.67828	0.0015	0.00763842
ENSMUSG00000029596	257635	Sdsl	0.325067	1.0395	1.67709	0.0054	0.0229775
ENSMUSG00000051748	66107	Wfdc21	23.1393	73.9621	1.67644	5.00E-05	0.000364618
ENSMUSG00000045103	13405	Dmd	9.00018	28.7557	1.67582	5.00E-05	0.000364618
ENSMUSG00000058070	68519	Eml1	6.02456	19.2451	1.67556	0.0069	0.0285115
ENSMUSG00000027954	13636	Efna1	18.8936	60.3239	1.67483	5.00E-05	0.000364618
ENSMUSG00000005124	22402	Wisp1	3.78538	12.0803	1.67415	5.00E-05	0.000364618
ENSMUSG00000033752	76915	Mnd1	0.430053	1.37228	1.67399	5.00E-04	0.00292275
ENSMUSG00000041548	80888	Hspb8	4.17992	13.3364	1.67382	5.00E-05	0.000364618
ENSMUSG00000046814	320415	Gchfr	28.0081	89.3446	1.67354	5.00E-05	0.000364618
ENSMUSG00000024697	14675	Gna14	1.99528	6.36292	1.6731	5.00E-05	0.000364618
ENSMUSG00000021238	104776	Aldh6a1	10.5552	33.6551	1.67287	5.00E-05	0.000364618
ENSMUSG00000001768	74030	Rin2	21.3603	67.9341	1.66921	5.00E-05	0.000364618
ENSMUSG00000034101	12388	Ctnnd1	42.5395	134.958	1.66564	5.00E-05	0.000364618
ENSMUSG00000031563	52357	Wwc2	9.31731	29.5478	1.66507	5.00E-05	0.000364618
ENSMUSG00000058396	11536	Gpr182	183.776	582.755	1.66494	5.00E-05	0.000364618
ENSMUSG00000041731	226041	Pgm5	18.6045	58.9662	1.66423	5.00E-05	0.000364618
ENSMUSG00000045954	20324	Sdpr	96.0775	304.273	1.66309	5.00E-05	0.000364618
ENSMUSG00000050953	14609	Gja1	37.9502	120.096	1.662	5.00E-05	0.000364618
ENSMUSG00000015806	110391 102643271	Qdpr	21.1185	66.8181	1.66173	5.00E-05	0.000364618
ENSMUSG00000053168		9030619P08Rik	0.363808	1.15098	1.66161	0.00955	0.0374769
ENSMUSG00000028445	69638	Enho	3.99532	12.6336	1.66088	5.00E-05	0.000364618
ENSMUSG00000020704	11418	Asic2	0.0960658	0.303004	1.65724	0.00685	0.0283544
ENSMUSG00000033032	106877	Afap1l1	19.3642	61.0489	1.65657	5.00E-05	0.000364618
ENSMUSG00000015653	74051	Steap2	0.22612	0.712325	1.65545	0.001	0.00537497
ENSMUSG00000091721	433653	Gimd1	0.206795	0.651354	1.65524	0.0059	0.0247833
ENSMUSG00000047787	396184	Flrt1	2.46775	7.7676	1.65428	5.00E-05	0.000364618
ENSMUSG00000020044	21859	Timp3	67.0182	210.938	1.65419	5.00E-05	0.000364618
ENSMUSG00000021294	668303	Kif26a	3.65476	11.5026	1.65412	0.0016	0.00807047
ENSMUSG00000086328		2700033N17Rik	1.52666	4.80367	1.65375	0.00015	0.000993517
ENSMUSG00000094707		A830019P07Rik	0.287764	0.904966	1.65298	0.00215	0.0104061
ENSMUSG00000025091	18947	Pnliprp2	3.26359	10.2598	1.65248	5.00E-05	0.000364618
ENSMUSG00000015112	50799	Slc25a13	3.31778	10.4293	1.65235	0.00155	0.00784987
ENSMUSG00000042807	329152	Hecw2	21.644	68.0181	1.65195	0.00135	0.00697631
ENSMUSG00000022887	17174	Masp1	24.1642	75.9244	1.65169	5.00E-05	0.000364618
ENSMUSG00000020469	17898	Myl7	0.507131	1.59113	1.64962	0.0027	0.0126988
ENSMUSG00000074793	72630	Hspa12b	8.5636	26.8638	1.64937	5.00E-05	0.000364618
ENSMUSG00000019590	13056	Cyb561	1.40459	4.40038	1.64748	5.00E-05	0.000364618
ENSMUSG00000019944	69288	Rhobtb1	6.56084	20.5459	1.6469	5.00E-05	0.000364618
ENSMUSG00000019846	16775	Lama4	20.2776	63.483	1.64648	5.00E-05	0.000364618
ENSMUSG00000085351		Gm12472	0.235337	0.736462	1.64589	0.006	0.0251735
ENSMUSG00000026490	226751	Cdc42bpa	8.35878	26.1517	1.64554	5.00E-05	0.000364618
ENSMUSG00000037166	68458	Ppp1r14a	4.30508	13.4571	1.64426	5.00E-05	0.000364618
ENSMUSG00000058135	14862	Gstm1	67.2784	210.134	1.6431	5.00E-05	0.000364618
ENSMUSG00000015843	20183	Rxrg	0.692472	2.16274	1.64303	5.00E-05	0.000364618
ENSMUSG00000019577	27273	Pdk4	19.2503	60.0739	1.64186	5.00E-05	0.000364618
ENSMUSG00000028184	99633	Adgrl2	59.7129	186.286	1.6414	5.00E-05	0.000364618
ENSMUSG00000040812	271813	Agbl2	0.684651	2.13559	1.6412	5.00E-05	0.000364618
ENSMUSG00000024065	57440	Ehd3	376.986	1175.87	1.64115	5.00E-05	0.000364618
ENSMUSG00000062960	16542	Kdr	271.964	848.207	1.641	5.00E-05	0.000364618
ENSMUSG00000109482		RP23-300E17.1	0.345574	1.07711	1.64009	0.0025	0.0118629
ENSMUSG00000027002	50884	Nckap1	41.1211	128.153	1.63992	5.00E-05	0.000364618
ENSMUSG00000025666	192216	Tmem47	12.1213	37.7657	1.63954	5.00E-05	0.000364618
ENSMUSG00000052562	319800	Slc22a30	0.209112	0.651306	1.63906	0.00115	0.00607845
ENSMUSG00000015305	70097	Sash1	23.8196	74.1809	1.6389	5.00E-05	0.000364618
ENSMUSG00000019917	103080	Sep-10	7.92917	24.6931	1.63886	5.00E-05	0.000364618
ENSMUSG00000025993	53945	Slc40a1	112.361	349.87	1.63867	5.00E-05	0.000364618
ENSMUSG00000042115	213417	Klhdc8a	1.39159	4.33251	1.63847	5.00E-05	0.000364618
ENSMUSG00000025175	63828	Fn3k	0.566486	1.76328	1.63815	0.00035	0.00212041
ENSMUSG00000083079		Amy2b	3.92402	12.195	1.63588	1.00E-04	0.00068913
ENSMUSG00000022297	14368	Fzd6	2.9627	9.20006	1.63473	5.00E-05	0.000364618
ENSMUSG00000022579	68453	Gpihbp1	278.373	863.81	1.6337	5.00E-05	0.000364618
ENSMUSG00000029207	11787	Apbb2	11.4746	35.5942	1.6332	5.00E-05	0.000364618
ENSMUSG00000041445	105450	Mmrn2	66.3901	205.873	1.63272	5.00E-05	0.000364618
ENSMUSG00000000031		H19	0.419574	1.30108	1.63271	0.0062	0.0259055
ENSMUSG00000063060	20680	Sox7	16.9973	52.7023	1.63256	5.00E-05	0.000364618
ENSMUSG00000038700	15413	Hoxb5	6.53306	20.2462	1.63182	5.00E-05	0.000364618
ENSMUSG00000070565	226525	Rasal2	11.3549	35.1868	1.63171	5.00E-05	0.000364618
ENSMUSG00000056025	12722	Clca3a1	1.85479	5.74477	1.63099	5.00E-05	0.000364618
ENSMUSG00000027546	11981	Atp9a	11.18	34.6267	1.63097	5.00E-05	0.000364618
ENSMUSG00000020357	14257	Flt4	92.7609	286.867	1.62879	5.00E-05	0.000364618
ENSMUSG00000058656	320679	Samd12	1.58026	4.88401	1.62791	0.0046	0.0200706
ENSMUSG00000098098		Bvht	11.8577	36.6246	1.62699	5.00E-05	0.000364618
ENSMUSG00000028755	72269	Cda	5.03416	15.5423	1.62638	5.00E-05	0.000364618
ENSMUSG00000031853	234878	BC021891	0.161588	0.498827	1.62622	5.00E-05	0.000364618
ENSMUSG00000022883	19876	Robo1	5.24596	16.1721	1.62422	5.00E-05	0.000364618
ENSMUSG00000003518	72349	Dusp3	73.5975	226.757	1.62342	5.00E-05	0.000364618
ENSMUSG00000031642	59009	Sh3rf1	9.65998	29.7215	1.62142	5.00E-05	0.000364618
ENSMUSG00000022246	75646	Rai14	2.59197	7.97405	1.62126	5.00E-05	0.000364618
ENSMUSG00000078670	100038347	Fam174b	70.3729	216.483	1.62116	5.00E-05	0.000364618
ENSMUSG00000095180	18617	Rhox5	0.139654	0.429522	1.62088	0.0096	0.0376384
ENSMUSG00000017446	56745	C1qtnf1	77.4104	238.057	1.6207	5.00E-05	0.000364618
ENSMUSG00000046280	214547	She	19.1874	58.953	1.61941	5.00E-05	0.000364618
ENSMUSG00000040035	214240	Disp2	0.480621	1.47635	1.61906	5.00E-05	0.000364618
ENSMUSG00000028536	66451	2610528J11Rik	0.224835	0.690366	1.61849	0.004	0.0178326
ENSMUSG00000036459	101543	Wtip	7.71763	23.6953	1.61837	5.00E-05	0.000364618
ENSMUSG00000051934	72572	Spats2	9.14129	28.0652	1.61831	5.00E-05	0.000364618
ENSMUSG00000050394	278097	Armcx6	5.33188	16.3644	1.61785	5.00E-05	0.000364618
ENSMUSG00000011463	76703	Cpb1	22.155	67.9542	1.61693	0.0104	0.0402125
ENSMUSG00000025969	18187	Nrp2	42.0309	128.863	1.61632	5.00E-05	0.000364618
ENSMUSG00000028356	11699	Ambp	8.2395	25.2612	1.6163	5.00E-05	0.000364618
ENSMUSG00000025810	18186	Nrp1	162.55	498.276	1.61606	5.00E-05	0.000364618
ENSMUSG00000104113		Gm37292	0.307608	0.942638	1.61561	0.0073	0.0298689
ENSMUSG00000048186	209645	Bend7	3.07888	9.43215	1.61518	5.00E-05	0.000364618
ENSMUSG00000027358	12156	Bmp2	175.721	538.196	1.61484	5.00E-05	0.000364618
ENSMUSG00000059852	240444	Kcng2	0.127897	0.391302	1.6133	0.0064	0.0266471
ENSMUSG00000024754	83921	Tmem2	42.1821	129	1.61267	5.00E-05	0.000364618
ENSMUSG00000019779	14302	Frk	0.644096	1.96916	1.61224	5.00E-05	0.000364618
ENSMUSG00000000093	21385	Tbx2	11.7122	35.8044	1.61213	5.00E-05	0.000364618
ENSMUSG00000035873	114774	Pawr	3.958	12.0986	1.612	5.00E-05	0.000364618
ENSMUSG00000040283	237754	Btnl9	16.3681	50.0102	1.61133	5.00E-05	0.000364618
ENSMUSG00000023829	20517	Slc22a1	0.302779	0.925048	1.61126	0.00095	0.00513994
ENSMUSG00000030222	232441	Rerg	7.63003	23.3104	1.61121	5.00E-05	0.000364618
ENSMUSG00000036356	234356	Csgalnact1	4.95052	15.1226	1.61105	5.00E-05	0.000364618
ENSMUSG00000046269	54651	Usp27x	0.53684	1.63959	1.61077	5.00E-05	0.000364618
ENSMUSG00000030228		Pik3c2g	0.163949	0.500191	1.60923	0.0083	0.0332703
ENSMUSG00000001665	103140	Gstt3	2.35983	7.19759	1.60883	0.0093	0.0366308
ENSMUSG00000048960	109294	Prex2	14.7766	45.0685	1.60881	5.00E-05	0.000364618
ENSMUSG00000019851	64058	Perp	1.26102	3.84407	1.60805	5.00E-05	0.000364618
ENSMUSG00000026640	18845	Plxna2	10.6767	32.5421	1.60784	5.00E-05	0.000364618
ENSMUSG00000042918	74490	Mamstr	0.753938	2.2972	1.60736	2.00E-04	0.00128513
ENSMUSG00000037872	13349	Ackr1	74.8625	228.028	1.6069	0.0039	0.0174635
ENSMUSG00000027938	78284	Creb3l4	0.346726	1.05564	1.60625	4.00E-04	0.00239674
ENSMUSG00000036585	14164	Fgf1	8.77364	26.7058	1.6059	0.0035	0.0159473
ENSMUSG00000046743	329628	Fat4	6.28796	19.1343	1.6055	5.00E-05	0.000364618
ENSMUSG00000053062	67374	Jam2	63.7107	193.832	1.6052	5.00E-05	0.000364618
ENSMUSG00000024535	69226	Snx24	9.27662	28.2154	1.60481	5.00E-05	0.000364618
ENSMUSG00000017978	320405	Cadps2	4.0933	12.448	1.60457	5.00E-05	0.000364618
ENSMUSG00000023809	20112	Rps6ka2	10.3541	31.4827	1.60436	5.00E-05	0.000364618
ENSMUSG00000040624	213783	Plekhg1	20.5159	62.3657	1.60401	5.00E-05	0.000364618
ENSMUSG00000021903	78754	Galnt15	2.53447	7.70362	1.60385	5.00E-05	0.000364618
ENSMUSG00000031502	12826	Col4a1	75.7802	230.334	1.60383	5.00E-05	0.000364618
ENSMUSG00000018830	17880	Myh11	0.0907487	0.275687	1.60308	1.00E-04	0.00068913
ENSMUSG00000022957	16443	Itsn1	50.5391	153.499	1.60276	6.00E-04	0.00342276
ENSMUSG00000025931	74229	Paqr8	2.49597	7.57812	1.60224	5.00E-05	0.000364618
ENSMUSG00000021280	74190	Exoc3l4	1.81142	5.4991	1.60208	5.00E-05	0.000364618
ENSMUSG00000050919	238803	Zfp366	5.12334	15.538	1.60065	5.00E-05	0.000364618
ENSMUSG00000054659	242377	Pm20d2	0.0946856	0.287007	1.59987	0.0053	0.0226288
ENSMUSG00000045930	66864	Clec14a	63.7984	193.124	1.59794	5.00E-05	0.000364618
ENSMUSG00000050447	320343	Lypd6	5.47144	16.5625	1.59793	5.00E-05	0.000364618
ENSMUSG00000029781	27055	Fkbp9	27.7022	83.7926	1.59682	5.00E-05	0.000364618
ENSMUSG00000020173	12808	Cobl	0.570221	1.72093	1.59359	9.00E-04	0.00489678
ENSMUSG00000036019	278279	Tmtc2	5.00508	15.1023	1.59331	0.00535	0.0228103
ENSMUSG00000046008	69060	Pnlip	56.6728	170.979	1.59309	5.00E-05	0.000364618
ENSMUSG00000036617	208618	Etl4	6.65093	20.0601	1.5927	5.00E-05	0.000364618
ENSMUSG00000079055	110893	Slc8a3	0.323114	0.974441	1.59253	0.00015	0.000993517
ENSMUSG00000101378		Gm28086	0.857647	2.58589	1.5922	0.00915	0.0361134
ENSMUSG00000024501	22240	Dpysl3	16.892	50.9289	1.59215	5.00E-05	0.000364618
ENSMUSG00000033174	23945	Mgll	35.0291	105.566	1.59152	5.00E-05	0.000364618
ENSMUSG00000018593	20692	Sparc	358.344	1079.49	1.59093	5.00E-05	0.000364618
ENSMUSG00000040264	14468	Gbp2b	1.63093	4.91257	1.59078	5.00E-05	0.000364618
ENSMUSG00000035930	26887	Chst4	0.16489	0.496443	1.59012	0.00045	0.00266485
ENSMUSG00000027359	26458	Slc27a2	0.768868	2.31434	1.58979	0.00155	0.00784987
ENSMUSG00000034738	329416	Nostrin	32.2147	96.9603	1.58968	5.00E-05	0.000364618
ENSMUSG00000043621	212190	Ubxn10	0.118374	0.356089	1.58889	0.0014	0.00720672
ENSMUSG00000026482	19731	Rgl1	66.5018	200.003	1.58855	1.00E-04	0.00068913
ENSMUSG00000028716	67182	Pdzk1ip1	1.42161	4.27524	1.58848	0.00175	0.00869733
ENSMUSG00000041992	217944	Rapgef5	26.6663	80.1079	1.58692	5.00E-05	0.000364618
ENSMUSG00000089687	242681	Rab42	0.234427	0.703725	1.58587	0.0051	0.0219067
ENSMUSG00000045932	15958	Ifit2	9.61182	28.8405	1.58522	5.00E-05	0.000364618
ENSMUSG00000032135	84004	Mcam	15.41	46.2325	1.58504	5.00E-05	0.000364618
ENSMUSG00000052415	99681	Tchh	0.223687	0.670729	1.58425	0.00015	0.000993517
ENSMUSG00000025608	27205	Podxl	48.2766	144.667	1.58334	5.00E-05	0.000364618
ENSMUSG00000042073	76491	Abhd14b	8.83773	26.4828	1.58331	5.00E-05	0.000364618
ENSMUSG00000042684	74091	Npl	16.1982	48.5304	1.58306	5.00E-05	0.000364618
ENSMUSG00000092075		Serpina4-ps1	0.351909	1.05317	1.58146	0.0058	0.024421
ENSMUSG00000030281	171095	Il17rc	11.5053	34.4295	1.58135	0.0072	0.0295278
ENSMUSG00000038155	14869	Gstp2	2.89752	8.66661	1.58065	5.00E-05	0.000364618
ENSMUSG00000046598	71911	Bdh1	5.8511	17.4955	1.58021	5.00E-05	0.000364618
ENSMUSG00000048592		Gm5946	0.102005	0.304878	1.5796	0.0042	0.0185649
ENSMUSG00000053825	327814	Ppfia2	2.11517	6.32136	1.57946	5.00E-05	0.000364618
ENSMUSG00000042439	328977	Zfp532	5.9926	17.9076	1.57932	0.00055	0.00316979
ENSMUSG00000019891	66686	Dcbld1	6.39462	19.1036	1.57891	5.00E-05	0.000364618
ENSMUSG00000030555	67009	Ttc23	4.95108	14.7899	1.5788	0.0054	0.0229775
ENSMUSG00000041361	102371	Myzap	12.5725	37.5306	1.5778	0.0062	0.0259055
ENSMUSG00000086514		Gm11747	34.0517	101.604	1.57716	3.00E-04	0.00184691
ENSMUSG00000027210	17536	Meis2	34.5369	102.986	1.57623	5.00E-05	0.000364618
ENSMUSG00000057895	22646	Zfp105	0.707755	2.11045	1.57623	5.00E-05	0.000364618
ENSMUSG00000047907	228911	Tshz2	2.11907	6.31569	1.57551	0.0036	0.01634
ENSMUSG00000028517	67916	Plpp3	309.965	923.663	1.57526	5.00E-05	0.000364618
ENSMUSG00000024743	54525	Syt7	1.75477	5.22636	1.57452	5.00E-05	0.000364618
ENSMUSG00000032531	56332	Amotl2	55.1206	164.116	1.57405	5.00E-05	0.000364618
ENSMUSG00000051497	16517	Kcnj16	0.345899	1.02867	1.57236	0.00245	0.011662
ENSMUSG00000036053	71409	Fmnl2	21.3865	63.5945	1.5722	5.00E-05	0.000364618
ENSMUSG00000050105	72690	Grrp1	0.358531	1.06581	1.57179	0.00195	0.00955312
ENSMUSG00000017615	21927	Tnfaip1	43.9699	130.706	1.57174	5.00E-05	0.000364618
ENSMUSG00000041633	207474	Kctd12b	6.58855	19.5841	1.57165	5.00E-05	0.000364618
ENSMUSG00000040938	216867	Slc16a11	0.777705	2.31086	1.57113	4.00E-04	0.00239674
ENSMUSG00000032827	243725	Ppp1r9a	1.0042	2.98209	1.57028	0.00015	0.000993517
ENSMUSG00000070348	12443	Ccnd1	38.5601	114.372	1.56856	5.00E-05	0.000364618
ENSMUSG00000000058	12390	Cav2	48.0631	142.505	1.56801	5.00E-05	0.000364618
ENSMUSG00000048706	52829	Lurap1l	1.39685	4.13752	1.56659	5.00E-05	0.000364618
ENSMUSG00000031871	12562	Cdh5	129.397	383.276	1.56658	5.00E-05	0.000364618
ENSMUSG00000015468	18132	Notch4	20.8899	61.7361	1.56331	0.00025	0.00157087
ENSMUSG00000075592	277154	Nynrin	2.46194	7.2737	1.56289	5.00E-05	0.000364618
ENSMUSG00000067336	12168	Bmpr2	19.387	57.2742	1.5628	5.00E-05	0.000364618
ENSMUSG00000031523	50768	Dlc1	81.126	239.521	1.56191	5.00E-05	0.000364618
ENSMUSG00000054477	140492	Kcnn2	0.195151	0.576007	1.56149	0.00415	0.0183706
ENSMUSG00000000385	50528	Tmprss2	0.405103	1.19557	1.56134	3.00E-04	0.00184691
ENSMUSG00000027963	58193	Extl2	3.38067	9.97649	1.56122	0.00095	0.00513994
ENSMUSG00000030249	20928	Abcc9	1.11109	3.27751	1.56062	5.00E-05	0.000364618
ENSMUSG00000049807	58996	Arhgap23	48.7051	143.651	1.56043	5.00E-05	0.000364618
ENSMUSG00000022468	19011	Endou	3.77526	11.1337	1.56028	5.00E-05	0.000364618
ENSMUSG00000046470	20672	Sox18	65.3996	192.783	1.55962	5.00E-05	0.000364618
ENSMUSG00000026712	17533	Mrc1	268.345	790.866	1.55935	5.00E-05	0.000364618
ENSMUSG00000058325	330662	Dock1	9.34078	27.5071	1.55819	5.00E-05	0.000364618
ENSMUSG00000048416	17349	Mlf1	1.43268	4.21556	1.55701	1.00E-04	0.00068913
ENSMUSG00000053846	16891	Lipg	0.207971	0.611084	1.55499	0.00045	0.00266485
ENSMUSG00000030711	20887	Sult1a1	15.7902	46.3958	1.55497	5.00E-05	0.000364618
ENSMUSG00000033060	380928	Lmo7	1.2126	3.56269	1.55486	0.0038	0.0171056
ENSMUSG00000107655		Gm44220	2.70453	7.94149	1.55403	0.0113	0.0431674
ENSMUSG00000017740	57138	Slc12a5	8.6737	25.4349	1.55209	5.00E-05	0.000364618
ENSMUSG00000000305	12561	Cdh4	2.07032	6.06965	1.55176	1.00E-04	0.00068913
ENSMUSG00000022332	13992	Khdrbs3	13.8809	40.6893	1.55155	5.00E-05	0.000364618
ENSMUSG00000027533	16592	Fabp5	26.9392	78.9638	1.55148	5.00E-05	0.000364618
ENSMUSG00000035637	76238	Grhpr	8.77734	25.7193	1.551	5.00E-05	0.000364618
ENSMUSG00000019874	12140	Fabp7	2.83058	8.29412	1.55099	5.00E-05	0.000364618
ENSMUSG00000027777	30953	Schip1	8.36764	24.5183	1.55097	5.00E-05	0.000364618
ENSMUSG00000056648	15416	Hoxb8	0.211725	0.620278	1.55072	0.002	0.00976438
ENSMUSG00000022951	54720	Rcan1	25.2423	73.9288	1.5503	5.00E-05	0.000364618
ENSMUSG00000018411	17762	Mapt	3.57507	10.4646	1.54948	5.00E-05	0.000364618
ENSMUSG00000031803	72297	B3gnt3	20.3903	59.6387	1.54836	5.00E-05	0.000364618
ENSMUSG00000041134	224405	Cyyr1	42.6623	124.762	1.54814	5.00E-05	0.000364618
ENSMUSG00000022146	18414	Osmr	11.9624	34.9796	1.54801	5.00E-05	0.000364618
ENSMUSG00000031503	12827	Col4a2	39.2231	114.691	1.54798	0.00025	0.00157087
ENSMUSG00000033788	26903	Dysf	23.0068	67.2534	1.54755	5.00E-05	0.000364618
ENSMUSG00000020121	117600	Srgap1	3.07015	8.96751	1.5464	5.00E-05	0.000364618
ENSMUSG00000034037	232237	Fgd5	41.1131	120.074	1.54625	5.00E-05	0.000364618
ENSMUSG00000062488	667370	Ifit3b	1.12661	3.29027	1.54622	5.00E-05	0.000364618
ENSMUSG00000104520		Gm37336	0.496945	1.45117	1.54606	0.01175	0.0446144
ENSMUSG00000032125	74144	Robo4	66.0704	192.934	1.54603	5.00E-05	0.000364618
ENSMUSG00000018672	56358	Copz2	10.4476	30.5077	1.546	5.00E-05	0.000364618
ENSMUSG00000029581	14086	Fscn1	59.2171	172.897	1.54583	5.00E-05	0.000364618
ENSMUSG00000030352	109246	Tspan9	58.9893	172.218	1.54571	0.00055	0.00316979
ENSMUSG00000044707	380694	Ccnjl	1.1127	3.24586	1.54454	0.00015	0.000993517
ENSMUSG00000037621	71093	Atoh8	1.94509	5.67304	1.54428	5.00E-05	0.000364618
ENSMUSG00000036867	17130	Smad6	35.7232	104.041	1.54222	5.00E-05	0.000364618
ENSMUSG00000033855	77057	Ston1	24.7014	71.9235	1.54187	4.00E-04	0.00239674
ENSMUSG00000036782	67455	Klhl13	5.29082	15.4039	1.54173	5.00E-05	0.000364618
ENSMUSG00000027200	214968	Sema6d	21.5424	62.7168	1.54167	5.00E-05	0.000364618
ENSMUSG00000025092	73442	Hspa12a	6.46298	18.7981	1.54032	5.00E-05	0.000364618
ENSMUSG00000055799	21415	Tcf7l1	16.3217	47.4481	1.53956	5.00E-05	0.000364618
ENSMUSG00000033278	19274	Ptprm	8.83422	25.6803	1.53949	5.00E-05	0.000364618
ENSMUSG00000032363	108153	Adamts7	5.75243	16.7122	1.53866	0.0029	0.01352
ENSMUSG00000026385	13167	Dbi	75.1687	218.225	1.53761	5.00E-05	0.000364618
ENSMUSG00000097081		Gm10425	1.94541	5.64751	1.53754	5.00E-05	0.000364618
ENSMUSG00000083816		Gm13033	1.18384	3.43645	1.53744	5.00E-05	0.000364618
ENSMUSG00000027082	21788	Tfpi	79.7496	231.402	1.53685	5.00E-05	0.000364618
ENSMUSG00000026610	26381	Esrrg	0.355106	1.03016	1.53655	0.0022	0.0106263
ENSMUSG00000000673	107766	Haao	13.6383	39.5368	1.53553	5.00E-05	0.000364618
ENSMUSG00000021279	217866	Cdc42bpb	23.397	67.7994	1.53495	5.00E-05	0.000364618
ENSMUSG00000020486	18952	Sep-04	16.6771	48.3173	1.53467	5.00E-05	0.000364618
ENSMUSG00000022799	12549	Arhgap31	28.885	83.6791	1.53455	5.00E-05	0.000364618
ENSMUSG00000025597	237010	Klhl4	6.79822	19.6904	1.53427	5.00E-05	0.000364618
ENSMUSG00000068686	333883	Cd59b	4.85649	14.0629	1.53391	1.00E-04	0.00068913
ENSMUSG00000006386	21687	Tek	89.0615	257.82	1.53349	5.00E-05	0.000364618
ENSMUSG00000020160	17268	Meis1	8.36689	24.2039	1.53248	5.00E-05	0.000364618
ENSMUSG00000062127	80281	Cttnbp2nl	17.0139	49.2125	1.53231	5.00E-05	0.000364618
ENSMUSG00000022150	13132	Dab2	141.858	410.04	1.53132	5.00E-05	0.000364618
ENSMUSG00000062300	19294	Pvrl2	17.1169	49.4607	1.53086	5.00E-05	0.000364618
ENSMUSG00000043165	16939	Lor	0.396524	1.14562	1.53065	5.00E-05	0.000364618
ENSMUSG00000087380		2210408F21Rik	3.0181	8.71826	1.5304	0.0015	0.00763842
ENSMUSG00000039735	214459	Fnbp1l	13.245	38.251	1.53005	5.00E-05	0.000364618
ENSMUSG00000085931		Gm12648	0.528255	1.52495	1.52946	0.0037	0.0167084
ENSMUSG00000078964	382044	Ces1b	0.203976	0.588823	1.52944	0.00505	0.0217182
ENSMUSG00000027993	80890	Trim2	3.12756	9.0283	1.52942	5.00E-05	0.000364618
ENSMUSG00000034459	15957	Ifit1	2.74197	7.91381	1.52916	5.00E-05	0.000364618
ENSMUSG00000035934	208076	Pknox2	0.89519	2.5835	1.52906	2.00E-04	0.00128513
ENSMUSG00000001089	269593	Luzp1	13.6789	39.4688	1.52876	5.00E-05	0.000364618
ENSMUSG00000029882	67373	2210010C04Rik	29.8514	86.0469	1.52732	5.00E-05	0.000364618
ENSMUSG00000021552	56278	Gkap1	8.7087	25.0939	1.52681	5.00E-05	0.000364618
ENSMUSG00000091553		Serpina3e-ps	3.84932	11.0916	1.52679	5.00E-05	0.000364618
ENSMUSG00000042834	27528	Nrep	2.67554	7.70184	1.52537	5.00E-05	0.000364618
ENSMUSG00000024440	53601	Pcdh12	70.0994	201.737	1.525	5.00E-05	0.000364618
ENSMUSG00000039167	170757	Adgrl4	140.431	404.103	1.52486	5.00E-05	0.000364618
ENSMUSG00000024168	407831	Tmem204	82.1472	236.304	1.52436	5.00E-05	0.000364618
ENSMUSG00000020701	270893	Tmem132e	20.3966	58.6361	1.52346	5.00E-05	0.000364618
ENSMUSG00000015202	215748	Cnksr3	29.6013	85.0782	1.52313	5.00E-05	0.000364618
ENSMUSG00000046949	18105	Nqo2	25.1408	72.2474	1.52292	2.00E-04	0.00128513
ENSMUSG00000040606	71529	Kazn	5.23811	15.0444	1.52211	5.00E-05	0.000364618
ENSMUSG00000024646	109672	Cyb5a	174.027	499.735	1.52185	5.00E-05	0.000364618
ENSMUSG00000054404	327978	Slfn5	41.3054	118.594	1.52163	5.00E-05	0.000364618
ENSMUSG00000068205	72899	Macrod2	1.92112	5.51351	1.52103	0.01165	0.0443058
ENSMUSG00000031955	12927	Bcar1	24.8354	71.2585	1.52067	5.00E-05	0.000364618
ENSMUSG00000008575	18028	Nfib	12.9419	37.1279	1.52045	5.00E-05	0.000364618
ENSMUSG00000025479	13106	Cyp2e1	4.54078	13.0223	1.51998	5.00E-05	0.000364618
ENSMUSG00000027322	20612	Siglec1	1.15586	3.31403	1.51962	5.00E-05	0.000364618
ENSMUSG00000047409	69274	Ctdspl	15.2562	43.7048	1.5184	0.00345	0.0157532
ENSMUSG00000061751	545156	Kalrn	1.94037	5.55722	1.51803	0.00315	0.0145612
ENSMUSG00000023031	109901	Cela1	58.0968	166.37	1.51786	5.00E-05	0.000364618
ENSMUSG00000049382	16691	Krt8	4.79925	13.7431	1.51783	5.00E-05	0.000364618
ENSMUSG00000037664	12577	Cdkn1c	15.5568	44.5044	1.5164	0.00015	0.000993517
ENSMUSG00000030123	67784	Plxnd1	226.376	647.593	1.51637	0.00965	0.0378205
ENSMUSG00000049536	237052	Tceal1	2.11271	6.04171	1.51587	5.00E-05	0.000364618
ENSMUSG00000051065	239796	Mb21d2	19.4606	55.6494	1.51581	5.00E-05	0.000364618
ENSMUSG00000030551	11819	Nr2f2	54.3739	155.442	1.51539	5.00E-05	0.000364618
ENSMUSG00000055538	71918	Zcchc24	18.0386	51.5655	1.51532	5.00E-05	0.000364618
ENSMUSG00000030236	28253	Slco1b2	0.721162	2.06068	1.51473	9.00E-04	0.00489678
ENSMUSG00000030411		Nova2	1.75705	5.01969	1.51444	5.00E-05	0.000364618
ENSMUSG00000051855	17294	Mest	27.0796	77.3552	1.51429	0.0033	0.0151527
ENSMUSG00000045314	78088	Sowahb	0.104939	0.299747	1.5142	8.00E-04	0.00442503
ENSMUSG00000036775	26378	Decr2	7.43302	21.229	1.51402	1.00E-04	0.00068913
ENSMUSG00000042357	14622	Gjb5	0.0938708	0.268013	1.51355	0.01335	0.0497844
ENSMUSG00000028007	76561	Snx7	5.40578	15.4313	1.51328	5.00E-05	0.000364618
ENSMUSG00000004038	14864	Gstm3	0.25015	0.713204	1.51152	0.004	0.0178326
ENSMUSG00000032766	66066	Gng11	68.2049	194.356	1.51075	5.00E-05	0.000364618
ENSMUSG00000042179	18946	Pnliprp1	17.318	49.3349	1.51034	5.00E-05	0.000364618
ENSMUSG00000043391	72190	2510009E07Rik	14.463	41.1709	1.50925	5.00E-05	0.000364618
ENSMUSG00000091119	100039139	Ccdc152	11.1995	31.8809	1.50925	5.00E-05	0.000364618
ENSMUSG00000030259	71323	Rassf8	4.17276	11.8753	1.5089	5.00E-05	0.000364618
ENSMUSG00000058230	232906	Arhgap35	7.29995	20.7748	1.50888	5.00E-05	0.000364618
ENSMUSG00000049281	235281	Scn3b	0.211642	0.602109	1.5084	0.00085	0.00466045
ENSMUSG00000050295	17300	Foxc1	1.76171	5.01074	1.50805	5.00E-05	0.000364618
ENSMUSG00000044562	69903	Rasip1	50.5441	143.735	1.5078	5.00E-05	0.000364618
ENSMUSG00000028024	13809	Enpep	65.0863	185.061	1.50757	5.00E-05	0.000364618
ENSMUSG00000021756	16195	Il6st	435.557	1238.36	1.5075	0.0015	0.00763842
ENSMUSG00000006932	12387	Ctnnb1	121.494	345.394	1.50735	5.00E-05	0.000364618
ENSMUSG00000084883	668158	Ccdc85c	1.48276	4.21448	1.50707	5.00E-05	0.000364618
ENSMUSG00000097328	21944	Tnfsf12	20.1158	57.1618	1.50672	1.00E-04	0.00068913
ENSMUSG00000026883	69601	Dab2ip	13.5152	38.4002	1.50653	5.00E-05	0.000364618
ENSMUSG00000002108	22259	Nr1h3	5.16502	14.6635	1.50539	5.00E-05	0.000364618
ENSMUSG00000025278	286940	Flnb	26.8027	76.0853	1.50524	5.00E-05	0.000364618
ENSMUSG00000019978	13822	Epb41l2	53.7036	152.409	1.50486	5.00E-05	0.000364618
ENSMUSG00000049521	104445	Cdc42ep1	26.7836	76.0064	1.50477	5.00E-05	0.000364618
ENSMUSG00000055485	320706	Soga1	6.62132	18.7872	1.50456	5.00E-05	0.000364618
ENSMUSG00000051361	77883	6030498E09Rik	1.67199	4.74382	1.50448	0.00145	0.00742999
ENSMUSG00000025268	80884	Maged2	10.3109	29.2506	1.5043	5.00E-05	0.000364618
ENSMUSG00000033542	54324	Arhgef5	11.3657	32.236	1.50399	5.00E-05	0.000364618
ENSMUSG00000036904	14370	Fzd8	3.89354	11.0395	1.50352	5.00E-05	0.000364618
ENSMUSG00000031661	93960	Nkd1	8.73099	24.7466	1.50301	5.00E-05	0.000364618
ENSMUSG00000061959	13897	Ces1e	0.245503	0.695658	1.50264	0.012	0.0453534
ENSMUSG00000020262	110532	Adarb1	18.4852	52.3692	1.50235	5.00E-05	0.000364618
ENSMUSG00000019647	20358	Sema6a	33.6595	95.3403	1.50207	5.00E-05	0.000364618
ENSMUSG00000075271	78802	Ttc30a1	0.725651	2.05431	1.5013	5.00E-05	0.000364618
ENSMUSG00000026797	20910	Stxbp1	14.6497	41.4678	1.50112	5.00E-05	0.000364618
ENSMUSG00000063011	56047	Msln	1.64834	4.66557	1.50103	5.00E-05	0.000364618
ENSMUSG00000021209	74521	Ppp4r4	0.25784	0.72964	1.50071	0.0098	0.0382746
ENSMUSG00000019889	19272	Ptprk	3.40004	9.62045	1.50055	5.00E-05	0.000364618
ENSMUSG00000045629	225608	Sh3tc2	5.73772	16.2269	1.49984	5.00E-05	0.000364618
ENSMUSG00000079014	628900	Serpina3i	19.5271	55.1068	1.49675	5.00E-05	0.000364618
ENSMUSG00000043673	238076	Kcns3	4.10667	11.5882	1.49661	5.00E-05	0.000364618
ENSMUSG00000029368	11657	Alb	107.168	302.162	1.49545	5.00E-05	0.000364618
ENSMUSG00000103217		Gm38287	5.92877	16.7041	1.4944	5.00E-05	0.000364618
ENSMUSG00000049791	14366	Fzd4	24.5482	69.1445	1.494	5.00E-05	0.000364618
ENSMUSG00000040209	170753	Zfp704	1.54547	4.34948	1.4928	5.00E-05	0.000364618
ENSMUSG00000039943	18798	Plcb4	17.6342	49.6156	1.49242	5.00E-05	0.000364618
ENSMUSG00000022793	56375	B4galt4	11.2508	31.654	1.49236	5.00E-05	0.000364618
ENSMUSG00000046490	320040	Rnf222	0.32684	0.919508	1.49228	5.00E-05	0.000364618
ENSMUSG00000020674	69675	Pxdn	33.282	93.5892	1.4916	5.00E-05	0.000364618
ENSMUSG00000069171	13865	Nr2f1	6.14741	17.2848	1.49145	0.00095	0.00513994
ENSMUSG00000028082	27059	Sh3d19	8.40293	23.6264	1.49143	0.00025	0.00157087
ENSMUSG00000034780	26877	B3galt1	6.74533	18.9554	1.49065	3.00E-04	0.00184691
ENSMUSG00000090958	434215	Lrrc32	32.6285	91.6829	1.49052	5.00E-05	0.000364618
ENSMUSG00000027217	241556	Tspan18	32.5426	91.4322	1.49037	5.00E-05	0.000364618
ENSMUSG00000028763	15530	Hspg2	83.4523	234.394	1.48991	0.0017	0.00848844
ENSMUSG00000041261	12319	Car8	42.2104	118.514	1.48939	5.00E-05	0.000364618
ENSMUSG00000023022	65970	Lima1	19.5826	54.9659	1.48896	5.00E-05	0.000364618
ENSMUSG00000079671		2610203C22Rik	3.46259	9.71684	1.48863	0.00495	0.0213744
ENSMUSG00000053113	12702	Socs3	161.698	453.604	1.48813	5.00E-05	0.000364618
ENSMUSG00000017493	16010	Igfbp4	347.46	974.694	1.4881	1.00E-04	0.00068913
ENSMUSG00000016024	16803	Lbp	36.4072	102.067	1.48723	0.00025	0.00157087
ENSMUSG00000000266	23947	Mid2	9.76691	27.3658	1.4864	5.00E-05	0.000364618
ENSMUSG00000022622	11434	Acr	0.233999	0.655542	1.48619	0.0025	0.0118629
ENSMUSG00000005716	19293	Pvalb	0.161809	0.453223	1.48593	0.0112	0.0428391
ENSMUSG00000096237		CT868723.1	0.244665	0.685078	1.48546	3.00E-04	0.00184691
ENSMUSG00000097045		Gm26641	0.430956	1.20644	1.48514	0.0027	0.0126988
ENSMUSG00000000127	14158	Fer	6.9888	19.5628	1.485	5.00E-05	0.000364618
ENSMUSG00000018604	21386	Tbx3	0.185765	0.519807	1.4845	0.00865	0.0343949
ENSMUSG00000046879	15944	Irgm1	31.9853	89.4938	1.48438	5.00E-05	0.000364618
ENSMUSG00000029999	21802	Tgfa	5.1424	14.3855	1.4841	5.00E-05	0.000364618
ENSMUSG00000074896	15959	Ifit3	3.13811	8.77733	1.48389	5.00E-05	0.000364618
ENSMUSG00000097542		Gm26751	5.97625	16.7093	1.48334	5.00E-05	0.000364618
ENSMUSG00000017667	228876	Zfp334	0.712678	1.99041	1.48174	5.00E-05	0.000364618
ENSMUSG00000016382	102866	Pls3	21.279	59.4267	1.48168	5.00E-05	0.000364618
ENSMUSG00000014813	20855	Stc1	0.211435	0.590278	1.48118	8.00E-04	0.00442503
ENSMUSG00000037003	209039	Tns2	28.7808	80.3206	1.48066	5.00E-05	0.000364618
ENSMUSG00000062312	13866	Erbb2	3.1951	8.908	1.47924	0.00275	0.0128997
ENSMUSG00000022665	67896	Ccdc80	30.851	86.0009	1.47903	5.00E-05	0.000364618
ENSMUSG00000079560	15400	Hoxa3	3.00467	8.37162	1.4783	0.00915	0.0361134
ENSMUSG00000109452		RP24-343G19.2	0.272575	0.759179	1.47779	0.00125	0.00654047
ENSMUSG00000050530	269233	Fam171a1	29.5453	82.2479	1.47705	5.00E-05	0.000364618
ENSMUSG00000021567	72293	Nkd2	1.65707	4.6124	1.47689	1.00E-04	0.00068913
ENSMUSG00000025545	69634	Clybl	1.90453	5.29925	1.47635	5.00E-05	0.000364618
ENSMUSG00000019718	67217	L3hypdh	1.17727	3.27192	1.4747	0.00035	0.00212041
ENSMUSG00000096802		Gm15433	1.25301	3.4804	1.47386	0.00075	0.00418213
ENSMUSG00000102918	93706	Pcdhgc3	24.6143	68.3622	1.4737	1.00E-04	0.00068913
ENSMUSG00000026566	68481	Mpzl1	7.44937	20.6828	1.47324	5.00E-05	0.000364618
ENSMUSG00000032679	12509	Cd59a	32.6045	90.4987	1.47283	5.00E-05	0.000364618
ENSMUSG00000097038		Gm26821	2.37518	6.59115	1.47249	0.00315	0.0145612
ENSMUSG00000049288	280411	Lix1l	10.0736	27.9519	1.47236	7.00E-04	0.003928
ENSMUSG00000002504	65962	Slc9a3r2	73.2057	203.019	1.47159	5.00E-05	0.000364618
ENSMUSG00000042797	66333	Aqp11	0.583337	1.61738	1.47125	0.01025	0.0397334
ENSMUSG00000039103	68810	Nexn	12.1378	33.6508	1.47113	5.00E-04	0.00292275
ENSMUSG00000014361	17289	Mertk	37.658	104.388	1.47092	5.00E-05	0.000364618
ENSMUSG00000011034	20537	Slc5a1	0.392975	1.08884	1.47029	3.00E-04	0.00184691
ENSMUSG00000044080	20193	S100a1	44.0419	122.012	1.47008	5.00E-05	0.000364618
ENSMUSG00000034457	245527	Eda2r	0.918766	2.54478	1.46977	0.00025	0.00157087
ENSMUSG00000034462	18764	Pkd2	10.5682	29.2652	1.46945	5.00E-05	0.000364618
ENSMUSG00000033565	93686	Rbfox2	4.59804	12.7312	1.46928	5.00E-05	0.000364618
ENSMUSG00000059588	54598	Calcrl	108.098	299.236	1.46894	0.00075	0.00418213
ENSMUSG00000054612	17314	Mgmt	4.09257	11.3274	1.46874	5.00E-05	0.000364618
ENSMUSG00000022941	170765	Ripply3	17.6001	48.6927	1.46812	5.00E-05	0.000364618
ENSMUSG00000074785	54712	Plxnc1	126.022	348.577	1.4678	5.00E-05	0.000364618
ENSMUSG00000032006	71785	Pdgfd	9.01597	24.9171	1.46658	5.00E-05	0.000364618
ENSMUSG00000027428	26450	Rbbp9	9.85231	27.2252	1.46641	5.00E-05	0.000364618
ENSMUSG00000054843	226255	Atrnl1	21.3377	58.96	1.46633	5.00E-05	0.000364618
ENSMUSG00000052974	13107	Cyp2f2	1.47455	4.07438	1.4663	0.00965	0.0378205
ENSMUSG00000022574	223646	Naprt	3.80638	10.5115	1.46547	5.00E-05	0.000364618
ENSMUSG00000038195	280408	Rilp	3.07576	8.49298	1.46533	5.00E-05	0.000364618
ENSMUSG00000108900	619297	RP23-457J22.1	0.34395	0.949236	1.46457	0.001	0.00537497
ENSMUSG00000021379	15904	Id4	23.2907	64.2745	1.46449	5.00E-05	0.000364618
ENSMUSG00000022751	52633	Nit2	9.14117	25.223	1.46429	5.00E-05	0.000364618
ENSMUSG00000041449		Serpina3h	37.038	102.167	1.46385	5.00E-05	0.000364618
ENSMUSG00000023079	57080	Gtf2ird1	4.61251	12.7134	1.46273	0.00055	0.00316979
ENSMUSG00000041444	330914	Arhgap32	8.92893	24.5977	1.46196	0.00705	0.02903
ENSMUSG00000040562	14863	Gstm2	32.0174	88.1733	1.46148	5.00E-05	0.000364618
ENSMUSG00000025006	20411	Sorbs1	4.67365	12.8692	1.4613	5.00E-05	0.000364618
ENSMUSG00000034139	67931	Serpini2	0.609624	1.67849	1.46117	0.0045	0.0197069
ENSMUSG00000011263	74463	Exoc3l2	63.9006	175.877	1.46067	5.00E-05	0.000364618
ENSMUSG00000044317	319197	Gpr4	10.6229	29.2225	1.45991	5.00E-05	0.000364618
ENSMUSG00000022607	14083	Ptk2	17.5067	48.1539	1.45975	5.00E-05	0.000364618
ENSMUSG00000026580	20344	Selp	7.24695	19.9321	1.45965	0.01045	0.0403984
ENSMUSG00000002980	57278	Bcam	20.3459	55.9583	1.45961	5.00E-05	0.000364618
ENSMUSG00000073207	434778	Ccdc160	1.46918	4.03957	1.45919	5.00E-05	0.000364618
ENSMUSG00000051669	239691	AU021092	20.5201	56.4016	1.4587	5.00E-05	0.000364618
ENSMUSG00000022469	223864	Rapgef3	38.0612	104.581	1.45823	5.00E-05	0.000364618
ENSMUSG00000036256	29817	Igfbp7	1113.87	3059.91	1.45791	5.00E-05	0.000364618
ENSMUSG00000071856	328949	Mcc	3.26968	8.98034	1.45762	5.00E-05	0.000364618
ENSMUSG00000028776	94242	Tinagl1	243.913	669.845	1.45746	5.00E-05	0.000364618
ENSMUSG00000032735	319713	Ablim3	0.299577	0.822407	1.45693	1.00E-04	0.00068913
ENSMUSG00000067158	12829	Col4a4	1.26666	3.47134	1.45446	5.00E-05	0.000364618
ENSMUSG00000097006		9530082P21Rik	15.1946	41.627	1.45396	5.00E-05	0.000364618
ENSMUSG00000025902	20671	Sox17	31.0242	84.9287	1.45286	5.00E-05	0.000364618
ENSMUSG00000034930	20166	Rtkn	7.60785	20.8233	1.45264	0.0014	0.00720672
ENSMUSG00000020186	13008	Csrp2	27.3104	74.7469	1.45256	5.00E-05	0.000364618
ENSMUSG00000025576	52897	Rbfox3	1.19007	3.25678	1.4524	5.00E-05	0.000364618
ENSMUSG00000026014	77300	Raph1	21.0447	57.5874	1.4523	5.00E-05	0.000364618
ENSMUSG00000098749		Gm27477	58.009	158.739	1.4523	0.00215	0.0104061
ENSMUSG00000036158	106042	Prickle1	23.7205	64.8999	1.45208	5.00E-05	0.000364618
ENSMUSG00000071042	240168	Rasgrp3	58.1449	159.062	1.45186	5.00E-05	0.000364618
ENSMUSG00000047414	399558	Flrt2	4.49687	12.2998	1.45165	5.00E-05	0.000364618
ENSMUSG00000022623	58234	Shank3	38.286	104.657	1.45078	5.00E-05	0.000364618
ENSMUSG00000050064	242109	Zfp697	1.95349	5.33951	1.45065	0.00145	0.00742999
ENSMUSG00000030064	232288	Frmd4b	19.1268	52.2649	1.45025	5.00E-05	0.000364618
ENSMUSG00000054106	22074	Try4	16.125	44.0618	1.45023	5.00E-05	0.000364618
ENSMUSG00000078650	14377	G6pc	0.229474	0.626926	1.44996	0.0058	0.024421
ENSMUSG00000027796	55994	Smad9	0.152847	0.417442	1.44948	0.00055	0.00316979
ENSMUSG00000025964	23792	Adam23	92.6452	252.972	1.44919	5.00E-05	0.000364618
ENSMUSG00000035459	192188	Stab2	309.389	844.64	1.44891	5.00E-05	0.000364618
ENSMUSG00000020407	22271	Upp1	14.5294	39.6599	1.4487	5.00E-05	0.000364618
ENSMUSG00000058254	21912	Tspan7	319.847	872.599	1.44794	5.00E-05	0.000364618
ENSMUSG00000001227	20359	Sema6b	11.5189	31.4235	1.44784	5.00E-05	0.000364618
ENSMUSG00000070407	54710	Hs3st3b1	21.2678	57.9957	1.44728	5.00E-05	0.000364618
ENSMUSG00000004044	19285	Ptrf	14.0654	38.3432	1.44682	5.00E-05	0.000364618
ENSMUSG00000074491	75863	Clec4g	1022.5	2787.32	1.44677	5.00E-05	0.000364618
ENSMUSG00000030410	13401	Dmwd	21.5223	58.6408	1.44607	5.00E-05	0.000364618
ENSMUSG00000028713	13120	Cyp4b1	239.084	651.337	1.44589	5.00E-05	0.000364618
ENSMUSG00000035896	19752	Rnase1	23.6621	64.459	1.4458	5.00E-05	0.000364618
ENSMUSG00000038068	218215	Rnf144b	7.24534	19.7374	1.4458	5.00E-05	0.000364618
ENSMUSG00000031078	13043	Cttn	30.8899	84.144	1.44573	0.0038	0.0171056
ENSMUSG00000024421	16774	Lama3	2.27514	6.19068	1.44414	5.00E-05	0.000364618
ENSMUSG00000039682	66988	Lap3	16.1316	43.8888	1.44396	0.00035	0.00212041
ENSMUSG00000025279	13421	Dnase1l3	445.327	1211.38	1.44372	5.00E-05	0.000364618
ENSMUSG00000056758	15364	Hmga2	1.05168	2.8597	1.44317	6.00E-04	0.00342276
ENSMUSG00000021872	75019	Rnase10	0.75752	2.05978	1.44313	0.00075	0.00418213
ENSMUSG00000058952	12630	Cfi	1.10959	3.01677	1.44298	0.00115	0.00607845
ENSMUSG00000044365	319478	Cxxc4	1.20443	3.27461	1.44298	0.00415	0.0183706
ENSMUSG00000017309	52685	Cd300lg	167.653	455.69	1.44258	5.00E-05	0.000364618
ENSMUSG00000074916	72136	Chst14	12.3122	33.4622	1.44244	5.00E-05	0.000364618
ENSMUSG00000085395		Gm13056	0.799542	2.17256	1.44215	0.0018	0.00891462
ENSMUSG00000057766	225187	Ankrd29	6.06076	16.4678	1.44207	1.00E-04	0.00068913
ENSMUSG00000038244	320878	Mical2	5.95848	16.1838	1.44154	5.00E-05	0.000364618
ENSMUSG00000030790	11535	Adm	11.1724	30.3434	1.44144	5.00E-05	0.000364618
ENSMUSG00000057163	22072	Prss2	66.5404	180.698	1.44128	5.00E-05	0.000364618
ENSMUSG00000048087	11615	Gm4737	0.491279	1.33406	1.44121	1.00E-04	0.00068913
ENSMUSG00000057722	16847	Lepr	5.69486	15.4553	1.44036	0.0033	0.0151527
ENSMUSG00000030353	21679	Tead4	2.17049	5.88997	1.44024	5.00E-05	0.000364618
ENSMUSG00000031613	15446	Hpgd	174.937	474.69	1.44015	5.00E-05	0.000364618
ENSMUSG00000056121	225020	Fez2	21.2632	57.6893	1.43994	5.00E-05	0.000364618
ENSMUSG00000026932	67991	Nacc2	4.89338	13.2708	1.43935	5.00E-05	0.000364618
ENSMUSG00000038145	20623	Snrk	166.723	451.764	1.43812	0.00085	0.00466045
ENSMUSG00000036880	52538	Acaa2	26.2363	71.0813	1.43791	5.00E-05	0.000364618
ENSMUSG00000024663	74760	Rab3il1	26.8908	72.8507	1.43783	5.00E-05	0.000364618
ENSMUSG00000032198	319899	Dock6	17.7827	48.127	1.43637	5.00E-05	0.000364618
ENSMUSG00000041012	70031	Cmtm8	49.998	135.293	1.43614	5.00E-05	0.000364618
ENSMUSG00000021944	14463	Gata4	68.2902	184.788	1.43612	5.00E-05	0.000364618
ENSMUSG00000039977	234964	Ccdc67	2.64734	7.16101	1.43562	2.00E-04	0.00128513
ENSMUSG00000034872	209047	Gipc3	6.00361	16.2385	1.43552	5.00E-05	0.000364618
ENSMUSG00000086969		4930443O20Rik	0.297482	0.804539	1.43536	0.0025	0.0118629
ENSMUSG00000097823		Gm16701	0.251434	0.679946	1.43524	0.0069	0.0285115
ENSMUSG00000032194	235041	Kank2	5.45162	14.7426	1.43523	5.00E-05	0.000364618
ENSMUSG00000047238	75625	Mageh1	6.22262	16.824	1.43493	5.00E-05	0.000364618
ENSMUSG00000027799	26422	Nbea	3.75738	10.1587	1.43491	5.00E-05	0.000364618
ENSMUSG00000038721	15415	Hoxb7	1.59443	4.30971	1.43454	0.00045	0.00266485
ENSMUSG00000040652	18247	Oaz2	52.0303	140.61	1.43427	5.00E-05	0.000364618
ENSMUSG00000037031	70423	Tspan15	12.1451	32.8158	1.43402	5.00E-05	0.000364618
ENSMUSG00000030761	17921	Myo7a	75.3908	203.702	1.434	5.00E-05	0.000364618
ENSMUSG00000053931	71994	Cnn3	141.541	382.437	1.434	0.00125	0.00654047
ENSMUSG00000038173	320981	Enpp6	3.84597	10.3912	1.43394	5.00E-05	0.000364618
ENSMUSG00000056204	66522	Pgpep1	2.11539	5.71329	1.4334	5.00E-05	0.000364618
ENSMUSG00000040605	56175	Bace2	26.2545	70.9011	1.43324	5.00E-05	0.000364618
ENSMUSG00000040722	56807	Scamp5	7.2096	19.4672	1.43305	5.00E-05	0.000364618
ENSMUSG00000029765	243743	Plxna4	2.10482	5.68323	1.43301	5.00E-05	0.000364618
ENSMUSG00000074457	67860	S100a16	58.6845	158.419	1.4327	5.00E-05	0.000364618
ENSMUSG00000032714	71709	Syde1	5.90786	15.9481	1.43268	5.00E-05	0.000364618
ENSMUSG00000045075		Gm9796	0.814514	2.19864	1.4326	0.00015	0.000993517
ENSMUSG00000031517	234267	Gpm6a	2.805	7.56644	1.43162	5.00E-05	0.000364618
ENSMUSG00000029304	20750	Spp1	25.9788	70.069	1.43144	5.00E-05	0.000364618
ENSMUSG00000028978	18127	Nos3	15.7226	42.4002	1.43123	5.00E-05	0.000364618
ENSMUSG00000026836	11477	Acvr1	12.1865	32.8501	1.43062	5.00E-05	0.000364618
ENSMUSG00000038022	330323	Fam188b	4.15252	11.1929	1.43052	0.00155	0.00784987
ENSMUSG00000035413	103743	Tmem98	14.5558	39.233	1.43047	5.00E-05	0.000364618
ENSMUSG00000045639	320683	Zfp629	2.81037	7.57089	1.42971	0.0016	0.00807047
ENSMUSG00000055435	17132	Maf	156.922	422.707	1.42961	5.00E-05	0.000364618
ENSMUSG00000039887	66789	Alg14	15.4083	41.4935	1.42918	7.00E-04	0.003928
ENSMUSG00000003477	21743	Inmt	9.84034	26.4973	1.42907	5.00E-05	0.000364618
ENSMUSG00000066363	238393	Serpina3f	24.902	67.0538	1.42906	5.00E-05	0.000364618
ENSMUSG00000043079	104027	Synpo	1.51721	4.08396	1.42855	5.00E-05	0.000364618
ENSMUSG00000086961		Gm12946	3.93111	10.5807	1.42842	1.00E-04	0.00068913
ENSMUSG00000026692	226564	Fmo4	0.266474	0.717142	1.42826	0.0114	0.0435026
ENSMUSG00000009378	240638	Slc16a12	3.87275	10.4198	1.4279	5.00E-05	0.000364618
ENSMUSG00000073599	68545	Ecscr	39.3224	105.776	1.42759	5.00E-05	0.000364618
ENSMUSG00000028607	12896	Cpt2	5.73565	15.42	1.42677	3.00E-04	0.00184691
ENSMUSG00000034947	217203	Tmem106a	107.458	288.823	1.42641	5.00E-05	0.000364618
ENSMUSG00000073758	66938	Sh3d21	2.24933	6.04456	1.42614	5.00E-05	0.000364618
ENSMUSG00000026814	13805	Eng	469.822	1261.63	1.4251	5.00E-05	0.000364618
ENSMUSG00000036949	277468	Slc39a12	1.10191	2.95759	1.42441	2.00E-04	0.00128513
ENSMUSG00000096971		4930556M19Rik	0.307674	0.82534	1.42359	0.00045	0.00266485
ENSMUSG00000045039	269878	Megf8	4.49096	12.0463	1.42349	5.00E-05	0.000364618
ENSMUSG00000068263	58229	Efcc1	1.19472	3.20429	1.42333	5.00E-05	0.000364618
ENSMUSG00000031216	236920	Stard8	41.199	110.491	1.42325	5.00E-05	0.000364618
ENSMUSG00000024812	21873	Tjp2	7.64407	20.4976	1.42304	5.00E-05	0.000364618
ENSMUSG00000064158	73456	Izumo1	0.250925	0.672643	1.42258	0.00705	0.02903
ENSMUSG00000052852	52250	Reep1	4.03087	10.8001	1.42188	5.00E-05	0.000364618
ENSMUSG00000040447	216892	Spns2	19.788	52.9985	1.42132	0.0023	0.0110318
ENSMUSG00000042066	68875	Tmcc2	53.148	142.3	1.42085	5.00E-05	0.000364618
ENSMUSG00000053080	108899	2700081O15Rik	16.0717	43.0255	1.42067	1.00E-04	0.00068913
ENSMUSG00000075273	72421	Ttc30b	0.711615	1.90467	1.42037	0.00025	0.00157087
ENSMUSG00000031896	109660	Ctrl	43.2426	115.725	1.42017	1.00E-04	0.00068913
ENSMUSG00000012519	74568	Mlkl	9.28157	24.8305	1.41967	9.00E-04	0.00489678
ENSMUSG00000021469	17702	Msx2	0.0868961	0.232464	1.41964	0.00875	0.0347407
ENSMUSG00000038235	16456	F11r	44.7942	119.735	1.41847	5.00E-05	0.000364618
ENSMUSG00000034471	140721	Caskin2	24.6916	65.9812	1.41804	5.00E-05	0.000364618
ENSMUSG00000039043	70420	Arpin	5.66246	15.1286	1.41778	5.00E-05	0.000364618
ENSMUSG00000097915		A330009N23Rik	8.06985	21.5533	1.41729	5.00E-05	0.000364618
ENSMUSG00000032718	67729	Mansc1	8.06935	21.5499	1.41715	5.00E-05	0.000364618
ENSMUSG00000070643	20668	Sox13	5.07116	13.542	1.41706	0.00035	0.00212041
ENSMUSG00000026278	51800	Bok	26.6986	71.2479	1.41608	5.00E-05	0.000364618
ENSMUSG00000027858	70747	Tspan2	14.4166	38.4596	1.41561	0.00015	0.000993517
ENSMUSG00000045312	218454	Lhfpl2	62.5611	166.886	1.41553	5.00E-05	0.000364618
ENSMUSG00000102504		Gm21955	1.11216	2.96589	1.41509	5.00E-05	0.000364618
ENSMUSG00000054263	16880	Lifr	78.1103	208.199	1.41438	5.00E-05	0.000364618
ENSMUSG00000028565	18027	Nfia	5.52515	14.7269	1.41437	5.00E-05	0.000364618
ENSMUSG00000031458	66423	Coprs	4.99044	13.2963	1.41378	5.00E-05	0.000364618
ENSMUSG00000108585	384569	Nova2	4.63382	12.345	1.41366	0.00215	0.0104061
ENSMUSG00000078566	12176	Bnip3	7.78937	20.7247	1.41177	5.00E-05	0.000364618
ENSMUSG00000022656	58998	Pvrl3	3.84625	10.2318	1.41154	5.00E-05	0.000364618
ENSMUSG00000020773	217333	Trim47	25.1948	66.9925	1.41087	5.00E-05	0.000364618
ENSMUSG00000020717	18613	Pecam1	130.882	347.754	1.4098	5.00E-05	0.000364618
ENSMUSG00000046768	80837	Rhoj	20.9859	55.7568	1.40973	5.00E-05	0.000364618
ENSMUSG00000022994	11512	Adcy6	13.7143	36.4295	1.40943	5.00E-05	0.000364618
ENSMUSG00000021213	27384	Akr1c13	3.45055	9.16443	1.40922	5.00E-05	0.000364618
ENSMUSG00000060407	13085	Cyp2a12	0.370429	0.983682	1.40899	0.00755	0.0307383
ENSMUSG00000054814	69727	Usp46	5.39934	14.3376	1.40895	5.00E-05	0.000364618
ENSMUSG00000009654	18302	Oit3	381.637	1012.72	1.40796	7.00E-04	0.003928
ENSMUSG00000021913	239017	Ogdhl	0.123512	0.32765	1.40751	0.0017	0.00848844
ENSMUSG00000038648	208647	Creb3l2	16.7399	44.3962	1.40715	5.00E-05	0.000364618
ENSMUSG00000089682	12050	Bcl2l2	8.29027	21.9855	1.40706	0.0019	0.00933608
ENSMUSG00000039497	212898	Dse	32.0298	84.9183	1.40666	5.00E-05	0.000364618
ENSMUSG00000069808	116972	Fam57a	12.7074	33.6739	1.40596	0.00135	0.00697631
ENSMUSG00000000317	12029	Bcl6b	17.2612	45.7377	1.40585	5.00E-05	0.000364618
ENSMUSG00000022091	20410	Sorbs3	27.6486	73.2581	1.40578	5.00E-05	0.000364618
ENSMUSG00000021708		Rasgrf2	8.81727	23.3508	1.40507	0.00075	0.00418213
ENSMUSG00000070526	27412	Peg12	0.968334	2.56361	1.4046	5.00E-05	0.000364618
ENSMUSG00000025477	212111	Inpp5a	58.1032	153.806	1.40443	5.00E-05	0.000364618
ENSMUSG00000058806	12817	Col13a1	52.2823	138.383	1.40427	5.00E-05	0.000364618
ENSMUSG00000018677	68066	Slc25a39	32.2839	85.4493	1.40425	5.00E-05	0.000364618
ENSMUSG00000022912	19128	Pros1	88.8644	235.153	1.40392	5.00E-05	0.000364618
ENSMUSG00000035954	238130	Dock4	4.05643	10.7323	1.40368	5.00E-05	0.000364618
ENSMUSG00000042985	100647	Upk3b	2.26265	5.98041	1.40223	5.00E-05	0.000364618
ENSMUSG00000040875	74486	Osbpl10	2.66346	7.03782	1.40183	5.00E-05	0.000364618
ENSMUSG00000033910	60596	Gucy1a3	0.412982	1.09022	1.40047	0.00135	0.00697631
ENSMUSG00000032246	75600	Calml4	19.8403	52.3758	1.40047	0.0042	0.0185649
ENSMUSG00000001494	74499	Sost	0.24083	0.635306	1.39943	0.00085	0.00466045
ENSMUSG00000044534	59289	Ackr2	8.45718	22.3012	1.39887	5.00E-05	0.000364618
ENSMUSG00000054057		A930004D18Rik	1.63049	4.29888	1.39865	0.0134	0.0499359
ENSMUSG00000038370	66425	Pcp4l1	12.0805	31.8384	1.39809	5.00E-05	0.000364618
ENSMUSG00000022836	107589	Mylk	1.28147	3.37729	1.39806	5.00E-05	0.000364618
ENSMUSG00000066571	233103	4931406P16Rik	45.485	119.81	1.39728	5.00E-05	0.000364618
ENSMUSG00000046410	52150	Kcnk6	15.7062	41.3609	1.39693	2.00E-04	0.00128513
ENSMUSG00000031790	17388	Mmp15	0.802929	2.11425	1.3968	5.00E-05	0.000364618
ENSMUSG00000022844	72599	Pdia5	4.20312	11.0674	1.39679	5.00E-05	0.000364618
ENSMUSG00000019997	14219	Ctgf	6.2287	16.3992	1.39663	0.00015	0.000993517
ENSMUSG00000008398	13713	Elk3	103.971	273.642	1.39611	5.00E-05	0.000364618
ENSMUSG00000038296	233733	Galnt18	17.2655	45.4387	1.39603	5.00E-05	0.000364618
ENSMUSG00000068606	225594	Gm4841	0.53358	1.40336	1.39511	0.00055	0.00316979
ENSMUSG00000036553	231147	Sh3tc1	33.3079	87.5885	1.39488	5.00E-05	0.000364618
ENSMUSG00000025128	59058	Bhlhe22	0.555154	1.45986	1.39488	0.00025	0.00157087
ENSMUSG00000087365		C430049B03Rik	3.59543	9.45466	1.39486	2.00E-04	0.00128513
ENSMUSG00000022220	104110	Adcy4	19.1263	50.2748	1.39428	5.00E-05	0.000364618
ENSMUSG00000028698	18710	Pik3r3	3.15736	8.29891	1.3942	0.00025	0.00157087
ENSMUSG00000060147	20719	Serpinb6a	82.0856	215.732	1.39404	5.00E-05	0.000364618
ENSMUSG00000107881		Gm44250	5.57983	14.6599	1.39359	5.00E-05	0.000364618
ENSMUSG00000035557	16667	Krt17	0.0900393	0.236533	1.39341	0.00815	0.0327615
ENSMUSG00000052921	442801	Arhgef15	57.4879	150.997	1.39319	5.00E-05	0.000364618
ENSMUSG00000031486	78560	Adgra2	24.5958	64.5926	1.39296	5.00E-05	0.000364618
ENSMUSG00000004151	14009	Etv1	1.23004	3.22977	1.39273	0.00015	0.000993517
ENSMUSG00000030782	21804	Tgfb1i1	11.2816	29.6084	1.39204	5.00E-05	0.000364618
ENSMUSG00000022419	97998	Deptor	1.61994	4.24901	1.39119	5.00E-05	0.000364618
ENSMUSG00000037347	60322	Chst7	19.8561	52.0681	1.39081	5.00E-05	0.000364618
ENSMUSG00000031877	72361	Ces2g	38.1634	100.042	1.39035	5.00E-05	0.000364618
ENSMUSG00000036718	231830	Micall2	10.1368	26.5715	1.39027	5.00E-05	0.000364618
ENSMUSG00000035799	22160	Twist1	8.96024	23.479	1.38976	5.00E-05	0.000364618
ENSMUSG00000039004	12161	Bmp6	58.2184	152.489	1.38916	5.00E-05	0.000364618
ENSMUSG00000022868	11625	Ahsg	11.9582	31.3131	1.38876	5.00E-05	0.000364618
ENSMUSG00000031214	94190	Ophn1	5.34841	14.0041	1.38867	0.00085	0.00466045
ENSMUSG00000032380	13143	Dapk2	17.8588	46.758	1.38858	5.00E-05	0.000364618
ENSMUSG00000059401	333639	Mamld1	0.938074	2.45572	1.38837	1.00E-04	0.00068913
ENSMUSG00000000253	66355	Gmpr	13.5691	35.52	1.3883	5.00E-05	0.000364618
ENSMUSG00000091562		Gm9581	3.6232	9.48231	1.38798	5.00E-05	0.000364618
ENSMUSG00000026121	20353	Sema4c	20.0828	52.5522	1.38779	5.00E-05	0.000364618
ENSMUSG00000021701	20620	Plk2	82.5273	215.942	1.3877	5.00E-05	0.000364618
ENSMUSG00000031109	209224	Enox2	8.24553	21.5735	1.38758	5.00E-05	0.000364618
ENSMUSG00000025511	64540	Tspan4	41.9496	109.688	1.38668	0.00015	0.000993517
ENSMUSG00000023341	17858	Mx2	5.37886	14.0614	1.38637	0.0055	0.0233564
ENSMUSG00000003809	270076	Gcdh	12.983	33.9392	1.38633	0.00015	0.000993517
ENSMUSG00000009210	75573	Prr29	0.37523	0.980526	1.38578	0.00255	0.0120894
ENSMUSG00000026181	68606	Ppm1f	13.144	34.3463	1.38574	5.00E-05	0.000364618
ENSMUSG00000022103	14586	Gfra2	0.447611	1.16916	1.38516	0.0012	0.00630674
ENSMUSG00000022099	13829	Dmtn	0.756254	1.97517	1.38503	5.00E-05	0.000364618
ENSMUSG00000106139		Gm43194	5.09766	13.3065	1.38422	0.00835	0.0334518
ENSMUSG00000022210	28200	Dhrs4	7.66068	19.9884	1.38362	5.00E-05	0.000364618
ENSMUSG00000054580	18779	Pla2r1	22.6833	59.1476	1.38269	5.00E-05	0.000364618
ENSMUSG00000045377	67020	Tmem88	48.4898	126.425	1.38252	5.00E-05	0.000364618
ENSMUSG00000031375	12111	Bgn	215.046	560.649	1.38245	5.00E-05	0.000364618
ENSMUSG00000052914	13110	Cyp2j6	4.93656	12.8692	1.38234	5.00E-05	0.000364618
ENSMUSG00000045838	214239	A430105I19Rik	5.88249	15.3345	1.38228	5.00E-05	0.000364618
ENSMUSG00000085438		1700020I14Rik	24.1802	63.0228	1.38205	5.00E-05	0.000364618
ENSMUSG00000039741	268515	Bahcc1	4.37197	11.394	1.38191	0.00455	0.0198809
ENSMUSG00000001985	14807	Grik3	1.16924	3.0466	1.38163	5.00E-05	0.000364618
ENSMUSG00000028124	14630	Gclm	34.5349	89.9845	1.38162	0.00555	0.0235405
ENSMUSG00000034201	78926	Gas2l1	30.5804	79.6504	1.38107	5.00E-05	0.000364618
ENSMUSG00000044252	64291	Osbpl1a	3.41645	8.8938	1.3803	0.00165	0.00829322
ENSMUSG00000020841	12874	Cpd	29.199	75.9867	1.37983	5.00E-05	0.000364618
ENSMUSG00000062866	215789	Phactr2	12.9702	33.7386	1.3792	5.00E-05	0.000364618
ENSMUSG00000036957	233067	Lrfn3	1.62844	4.23588	1.37917	5.00E-05	0.000364618
ENSMUSG00000020099	107449	Unc5b	1.32813	3.45448	1.37907	5.00E-05	0.000364618
ENSMUSG00000029380	14825	Cxcl1	58.8178	152.956	1.37879	5.00E-05	0.000364618
ENSMUSG00000029802	26357	Abcg2	12.4141	32.2676	1.37811	0.00205	0.00999704
ENSMUSG00000038188	380713	Scarf1	25.0968	65.222	1.37785	5.00E-05	0.000364618
ENSMUSG00000027555	71934	Car13	1.68775	4.38586	1.37776	0.00015	0.000993517
ENSMUSG00000062098	228662	Btbd3	4.00281	10.399	1.37736	5.00E-05	0.000364618
ENSMUSG00000020658	668212	Efr3b	0.882925	2.29368	1.3773	5.00E-05	0.000364618
ENSMUSG00000060808		B9d1os	0.364168	0.945987	1.37722	0.0091	0.0359427
ENSMUSG00000070720	623230	Tmem200b	8.1129	21.0676	1.37673	5.00E-05	0.000364618
ENSMUSG00000029864	76263	Gstk1	18.8948	49.0658	1.37672	5.00E-05	0.000364618
ENSMUSG00000041895	52639	Wipi1	6.65167	17.2663	1.37617	5.00E-05	0.000364618
ENSMUSG00000035168	66860	Tanc1	17.7249	46.0094	1.37615	5.00E-05	0.000364618
ENSMUSG00000107451		Gm44421	0.200177	0.519565	1.37603	0.0094	0.03697
ENSMUSG00000041115	245666	Iqsec2	10.4845	27.1945	1.37505	5.00E-05	0.000364618
ENSMUSG00000041378	12741	Cldn5	186.023	482.436	1.37485	5.00E-05	0.000364618
ENSMUSG00000095440	668225	Fignl2	1.83602	4.75884	1.37403	5.00E-05	0.000364618
ENSMUSG00000036667	77574	Tcaf1	7.22091	18.712	1.37371	5.00E-05	0.000364618
ENSMUSG00000026153	68187	Fam135a	6.34403	16.4346	1.37326	1.00E-04	0.00068913
ENSMUSG00000041729	235431	Coro2b	19.2338	49.7992	1.37248	5.00E-05	0.000364618
ENSMUSG00000028864	15234	Hgf	17.0283	44.0842	1.37233	5.00E-05	0.000364618
ENSMUSG00000021687	107767	Scamp1	14.1188	36.5491	1.37222	5.00E-05	0.000364618
ENSMUSG00000042035	78908	Igsf3	2.67987	6.93516	1.37177	5.00E-05	0.000364618
ENSMUSG00000007655	12389	Cav1	22.2283	57.503	1.37124	0.0021	0.0102081
ENSMUSG00000039620	319582	6430573F11Rik	2.64005	6.82955	1.37123	0.00045	0.00266485
ENSMUSG00000025743	20970	Sdc3	52.9333	136.924	1.37113	5.00E-05	0.000364618
ENSMUSG00000024913	16973	Lrp5	35.8332	92.6793	1.37095	5.00E-05	0.000364618
ENSMUSG00000037242	29876	Clic4	88.1158	227.904	1.37095	5.00E-05	0.000364618
ENSMUSG00000053559	207818	Smagp	49.2685	127.414	1.37079	5.00E-05	0.000364618
ENSMUSG00000033191	21846	Tie1	89.5094	231.439	1.37052	5.00E-05	0.000364618
ENSMUSG00000040181	14261	Fmo1	41.2399	106.551	1.36943	5.00E-05	0.000364618
ENSMUSG00000020483	68097	Dynll2	37.6362	97.2118	1.36901	5.00E-05	0.000364618
ENSMUSG00000060807	12401	Serpina6	0.404392	1.04426	1.36866	0.00485	0.0209937
ENSMUSG00000049532	50524	Sall2	1.98324	5.11954	1.36816	5.00E-05	0.000364618
ENSMUSG00000015341	57437	Golga7	89.6711	231.402	1.36768	5.00E-05	0.000364618
ENSMUSG00000038253	15402	Hoxa5	14.2998	36.8875	1.36714	5.00E-05	0.000364618
ENSMUSG00000020844	18230	Nxn	11.3781	29.3441	1.36681	5.00E-05	0.000364618
ENSMUSG00000078141		Gm2399	5.43217	13.9975	1.36557	0.0052	0.0222733
ENSMUSG00000030757	210162	Zkscan2	0.336733	0.867622	1.36546	0.0062	0.0259055
ENSMUSG00000001946	69524	Esam	123.842	318.996	1.36503	5.00E-05	0.000364618
ENSMUSG00000052062	72823	Pard3b	5.04307	12.9889	1.3649	5.00E-05	0.000364618
ENSMUSG00000027199	67092	Gatm	278.023	715.854	1.36446	5.00E-05	0.000364618
ENSMUSG00000032547	20187	Ryk	14.043	36.1512	1.3642	5.00E-05	0.000364618
ENSMUSG00000045506		A930002H24Rik	1.0793	2.7773	1.36358	0.0028	0.0131083
ENSMUSG00000038074	231997	Fkbp14	5.26551	13.5436	1.36296	0.00065	0.00367454
ENSMUSG00000032607	434437	Amt	2.64307	6.79512	1.36228	0.0013	0.00677214
ENSMUSG00000019194	20266	Scn1b	19.4338	49.9509	1.36195	5.00E-05	0.000364618
ENSMUSG00000041762	68526	Gpr155	28.5821	73.4543	1.36174	5.00E-05	0.000364618
ENSMUSG00000018428	11640	Akap1	9.93205	25.5239	1.36168	5.00E-05	0.000364618
ENSMUSG00000029392	75695	Rilpl1	10.6031	27.2467	1.36159	5.00E-05	0.000364618
ENSMUSG00000031283	83453	Chrdl1	0.282441	0.72554	1.36111	0.0025	0.0118629
ENSMUSG00000054855	223881	Rnd1	4.39612	11.2913	1.36091	3.00E-04	0.00184691
ENSMUSG00000021414	71864	Fam217a	0.215844	0.554357	1.36083	0.0021	0.0102081
ENSMUSG00000057751	230971	Megf6	1.30479	3.35013	1.3604	0.0106	0.0408745
ENSMUSG00000031639	142980	Tlr3	8.18722	21.0208	1.36037	5.00E-05	0.000364618
ENSMUSG00000048728	237758	Zfp454	0.263214	0.675712	1.36017	0.00385	0.0172687
ENSMUSG00000028444	12804	Cntfr	45.6665	117.23	1.36014	5.00E-05	0.000364618
ENSMUSG00000050373	101113	Snx21	11.1909	28.7252	1.35999	0.00325	0.014965
ENSMUSG00000052727	17755	Map1b	1.043	2.67715	1.35995	5.00E-05	0.000364618
ENSMUSG00000035969	100213	Rusc2	17.8705	45.8512	1.35938	0.00075	0.00418213
ENSMUSG00000074305	244895	Peak1	31.8672	81.7311	1.35881	5.00E-05	0.000364618
ENSMUSG00000096606	100503386	Tpbgl	39.4651	101.188	1.3584	5.00E-05	0.000364618
ENSMUSG00000035473	319625	Galm	4.30386	11.0348	1.35836	5.00E-05	0.000364618
ENSMUSG00000037942	12944	Crp	1.72418	4.41978	1.35806	0.00045	0.00266485
ENSMUSG00000062995	15893	Ica1	16.7349	42.8955	1.35797	0.00155	0.00784987
ENSMUSG00000018199	20822	Trove2	7.11478	18.232	1.35758	5.00E-05	0.000364618
ENSMUSG00000038224	18816	Serpinf2	1.05761	2.70984	1.35739	3.00E-04	0.00184691
ENSMUSG00000039765	231214	Cc2d2a	1.14739	2.9388	1.35687	5.00E-05	0.000364618
ENSMUSG00000034285	18082	Nipsnap1	10.2784	26.3243	1.35679	0.00075	0.00418213
ENSMUSG00000025702	71779	Mar-08	15.1193	38.7203	1.3567	0.01225	0.0462081
ENSMUSG00000029844	15394	Hoxa1	1.39892	3.58197	1.35644	0.00795	0.0321273
ENSMUSG00000022892	11820	App	200.44	513.217	1.3564	5.00E-05	0.000364618
ENSMUSG00000038070	338349	Cntln	3.37635	8.64395	1.35623	5.00E-05	0.000364618
ENSMUSG00000063838	58804	Cdc42ep5	9.16123	23.4529	1.35615	1.00E-04	0.00068913
ENSMUSG00000020023	319880	Tmcc3	17.2771	44.2293	1.35614	5.00E-05	0.000364618
ENSMUSG00000030674	67375	Qprt	3.51675	8.99479	1.35485	0.00035	0.00212041
ENSMUSG00000027597	269378	Ahcy	7.19083	18.3895	1.35465	2.00E-04	0.00128513
ENSMUSG00000042348	218639	Arl15	9.6085	24.5653	1.35424	5.00E-05	0.000364618
ENSMUSG00000021286	68520	Zfyve21	5.50372	14.0702	1.35416	5.00E-05	0.000364618
ENSMUSG00000035121	382913	Neil2	0.367363	0.938592	1.35329	0.00095	0.00513994
ENSMUSG00000043251	277978	Exoc3l	30.0346	76.726	1.35309	5.00E-05	0.000364618
ENSMUSG00000034158	320184	Lrrc58	19.0004	48.5299	1.35285	5.00E-05	0.000364618
ENSMUSG00000107728		Gm43949	2.49177	6.36254	1.35243	5.00E-05	0.000364618
ENSMUSG00000034911	234395	Ushbp1	57.8618	147.677	1.35176	5.00E-05	0.000364618
ENSMUSG00000022537	224090	Tmem44	13.4365	34.2809	1.35125	5.00E-05	0.000364618
ENSMUSG00000046916	68632	Myct1	39.3077	100.274	1.35106	5.00E-05	0.000364618
ENSMUSG00000034205	94352 100862072	Loxl2	3.27827	8.36126	1.35078	5.00E-05	0.000364618
ENSMUSG00000051339	243219	2900026A02Rik	4.20772	10.7294	1.35047	5.00E-05	0.000364618
ENSMUSG00000004383	16795	Large	3.32224	8.47089	1.35036	5.00E-05	0.000364618
ENSMUSG00000025533	109900	Asl	17.3001	44.0881	1.34961	5.00E-05	0.000364618
ENSMUSG00000051579	66684	Tceal8	17.2401	43.9301	1.34944	5.00E-05	0.000364618
ENSMUSG00000002233	11853	Rhoc	73.5676	187.444	1.34932	5.00E-05	0.000364618
ENSMUSG00000035342	226154	Lzts2	11.6786	29.7557	1.34929	5.00E-05	0.000364618
ENSMUSG00000045991	225631	Onecut2	0.432686	1.10225	1.34906	5.00E-05	0.000364618
ENSMUSG00000024158	14651	Hagh	25.9718	66.1563	1.34894	2.00E-04	0.00128513
ENSMUSG00000005973	19672	Rcn1	60.8232	154.927	1.3489	5.00E-05	0.000364618
ENSMUSG00000047996	546336	Prrg1	6.84197	17.4276	1.34889	5.00E-05	0.000364618
ENSMUSG00000028195	16007	Cyr61	31.9415	81.3214	1.3482	5.00E-05	0.000364618
ENSMUSG00000026303	171531	Mlph	0.690485	1.75765	1.34797	5.00E-05	0.000364618
ENSMUSG00000052911	16779	Lamb2	38.5854	98.2051	1.34774	0.00045	0.00266485
ENSMUSG00000015224	74519	Cyp2j9	1.69749	4.32016	1.34768	5.00E-05	0.000364618
ENSMUSG00000024074	50766	Crim1	25.8372	65.7495	1.34753	5.00E-05	0.000364618
ENSMUSG00000014932	22612	Yes1	13.9764	35.5608	1.3473	0.00775	0.0314563
ENSMUSG00000027860	229658	Vangl1	16.9377	43.0353	1.34528	0.0013	0.00677214
ENSMUSG00000056091	20454	St3gal5	35.3042	89.6565	1.34457	5.00E-05	0.000364618
ENSMUSG00000028223	67460	Decr1	7.10703	18.0475	1.34448	5.00E-05	0.000364618
ENSMUSG00000035878	235386	Hykk	1.43091	3.63184	1.34377	5.00E-05	0.000364618
ENSMUSG00000020092	27355	Pald1	7.63496	19.3575	1.3422	5.00E-05	0.000364618
ENSMUSG00000009090	11764	Ap1b1	87.5921	222.076	1.34218	4.00E-04	0.00239674
ENSMUSG00000097504		4930516B21Rik	0.720552	1.82672	1.34208	0.0017	0.00848844
ENSMUSG00000034487	68304	Kdelc2	7.46609	18.9249	1.34186	5.00E-05	0.000364618
ENSMUSG00000005397	18073	Nid1	41.5303	105.253	1.34162	5.00E-05	0.000364618
ENSMUSG00000026656	14130	Fcgr2b	750.382	1901.36	1.34133	5.00E-05	0.000364618
ENSMUSG00000044813	230126	Shb	7.30218	18.5001	1.34113	5.00E-05	0.000364618
ENSMUSG00000015647	16776	Lama5	16.2761	41.2208	1.34062	0.008	0.0322987
ENSMUSG00000049115	11607	Agtr1a	0.431161	1.09156	1.34009	0.0014	0.00720672
ENSMUSG00000021367	13614	Edn1	1.57247	3.98045	1.3399	4.00E-04	0.00239674
ENSMUSG00000031196	14069	F8	89.7122	227.041	1.33958	5.00E-05	0.000364618
ENSMUSG00000055320	21676	Tead1	3.86663	9.7835	1.33927	5.00E-05	0.000364618
ENSMUSG00000032717	17240	Mdfi	8.83701	22.3574	1.33912	5.00E-05	0.000364618
ENSMUSG00000032548	24059	Slco2a1	42.1211	106.483	1.33801	5.00E-05	0.000364618
ENSMUSG00000071604	381217	Fam189a2	10.7528	27.1815	1.33791	5.00E-05	0.000364618
ENSMUSG00000037852	12876	Cpe	1.89363	4.78438	1.33718	0.00015	0.000993517
ENSMUSG00000039395	381269	Mreg	1.49136	3.7674	1.33694	1.00E-04	0.00068913
ENSMUSG00000020777	11430	Acox1	22.5594	56.984	1.33683	5.00E-05	0.000364618
ENSMUSG00000029185	68303	Fam114a1	7.21818	18.2319	1.33676	5.00E-05	0.000364618
ENSMUSG00000075324	60344	Fign	1.81515	4.58376	1.33644	0.005	0.0215379
ENSMUSG00000048537	102693	Phldb1	16.562	41.7961	1.3355	0.00035	0.00212041
ENSMUSG00000044042	14260	Fmn1	2.79455	7.05213	1.33544	5.00E-05	0.000364618
ENSMUSG00000034684	20350	Sema3f	68.2324	172.128	1.33495	5.00E-05	0.000364618
ENSMUSG00000103966		Gm37120	0.145236	0.366367	1.33489	0.00235	0.0112236
ENSMUSG00000022528	15205	Hes1	68.4859	172.67	1.33414	5.00E-05	0.000364618
ENSMUSG00000036825	99167	Ssx2ip	7.85735	19.7934	1.33291	5.00E-05	0.000364618
ENSMUSG00000038143	71069	Stox2	5.12771	12.9044	1.33148	5.00E-05	0.000364618
ENSMUSG00000040631	114255	Dok4	8.54494	21.4801	1.32986	5.00E-05	0.000364618
ENSMUSG00000060470	54672	Adgrg3	44.3439	111.465	1.32978	5.00E-05	0.000364618
ENSMUSG00000055978	14344	Fut2	0.205966	0.517643	1.32955	0.00295	0.0137291
ENSMUSG00000042289	101502	Hsd3b7	19.1222	48.0585	1.32954	0.00225	0.0108286
ENSMUSG00000039713	269608	Plekhg5	6.31721	15.875	1.3294	0.00025	0.00157087
ENSMUSG00000023094	76467	Msrb2	6.62072	16.6374	1.32938	5.00E-04	0.00292275
ENSMUSG00000054690	59308	Emcn	57.1872	143.708	1.32937	5.00E-05	0.000364618
ENSMUSG00000010051	15586	Hyal1	7.3222	18.3955	1.32901	0.00105	0.00561679
ENSMUSG00000101304		Plet1os	15.8089	39.7058	1.32861	1.00E-04	0.00068913
ENSMUSG00000025510	12476	Cd151	55.9546	140.534	1.32859	5.00E-05	0.000364618
ENSMUSG00000026604	19250	Ptpn14	3.75469	9.42846	1.32833	5.00E-05	0.000364618
ENSMUSG00000050493	230766	Fam167b	191.482	480.55	1.32748	5.00E-05	0.000364618
ENSMUSG00000006235	13857	Epor	3.55529	8.92116	1.32726	5.00E-05	0.000364618
ENSMUSG00000001249	15451	Hpn	3.7022	9.2826	1.32615	0.0025	0.0118629
ENSMUSG00000026672	71648	Optn	10.5729	26.5051	1.3259	5.00E-05	0.000364618
ENSMUSG00000054931	544922	Zkscan4	0.257559	0.644705	1.32373	0.00125	0.00654047
ENSMUSG00000050910	237988	Cdr2l	13.6938	34.2772	1.32372	5.00E-05	0.000364618
ENSMUSG00000021745	19270	Ptprg	8.77463	21.9619	1.32359	0.005	0.0215379
ENSMUSG00000028717	21349	Tal1	8.13658	20.3586	1.32315	5.00E-05	0.000364618
ENSMUSG00000031788	16582	Kifc3	17.1634	42.9317	1.32271	5.00E-05	0.000364618
ENSMUSG00000037736	77569	Limch1	4.86374	12.1654	1.32265	0.0062	0.0259055
ENSMUSG00000034968	16815	Lbx2	4.50604	11.2705	1.32262	0.00055	0.00316979
ENSMUSG00000068036	17356	Mllt4	15.9399	39.8674	1.32256	0.00035	0.00212041
ENSMUSG00000042286	192187	Stab1	436.993	1092.85	1.32241	5.00E-04	0.00292275
ENSMUSG00000027276	16449	Jag1	2.59035	6.47773	1.32234	2.00E-04	0.00128513
ENSMUSG00000011831	14020	Evi5	11.4927	28.7348	1.32208	5.00E-05	0.000364618
ENSMUSG00000091476	545391	Gm16432	0.436394	1.09046	1.32124	0.0029	0.01352
ENSMUSG00000021838	74480	Samd4	1.59429	3.98376	1.32121	0.00295	0.0137291
ENSMUSG00000062309	102614	Rpp25	0.141086	0.352514	1.32111	0.01115	0.0427016
ENSMUSG00000000957	17387	Mmp14	56.803	141.856	1.32039	5.00E-05	0.000364618
ENSMUSG00000013698	18611	Pea15a	88.9263	221.945	1.31952	5.00E-05	0.000364618
ENSMUSG00000036402	14701	Gng12	41.6971	104.069	1.31952	0.0013	0.00677214
ENSMUSG00000050538	68127	B230217C12Rik	1.36042	3.39477	1.31926	0.0017	0.00848844
ENSMUSG00000029163	100952	Emilin1	103.987	259.322	1.31834	0.0039	0.0174635
ENSMUSG00000031480	56229	Thsd1	8.68456	21.656	1.31824	5.00E-05	0.000364618
ENSMUSG00000033965	20502	Slc16a2	20.7407	51.7154	1.31813	5.00E-05	0.000364618
ENSMUSG00000020826	18126	Nos2	0.140877	0.351116	1.31752	0.0043	0.018944
ENSMUSG00000039081	218820	Zfp503	15.8971	39.6185	1.31741	5.00E-05	0.000364618
ENSMUSG00000018849	211652	Wwc1	1.3319	3.31756	1.31663	0.00585	0.0245926
ENSMUSG00000030796	21677	Tead2	4.44229	11.0633	1.3164	5.00E-05	0.000364618
ENSMUSG00000057614	14677	Gnai1	1.31023	3.26217	1.31602	0.00015	0.000993517
ENSMUSG00000039519	13123	Cyp7b1	1.61822	4.02448	1.31439	1.00E-04	0.00068913
ENSMUSG00000061740	56448	Cyp2d22	25.99	64.6349	1.31436	5.00E-05	0.000364618
ENSMUSG00000061838	20917	Suclg2	10.6974	26.5966	1.31398	5.00E-05	0.000364618
ENSMUSG00000028389	22696	Zfp37	1.37998	3.43067	1.31384	0.00815	0.0327615
ENSMUSG00000030161	57436	Gabarapl1	58.6718	145.82	1.31345	5.00E-05	0.000364618
ENSMUSG00000052928	269037	Ctif	2.2207	5.51634	1.3127	5.00E-05	0.000364618
ENSMUSG00000030930	77590	Chst15	55.9991	139.084	1.31248	0.00855	0.03408
ENSMUSG00000060594	244864	Layn	6.53167	16.2161	1.3119	5.00E-05	0.000364618
ENSMUSG00000035936	214579	Aldh5a1	1.4681	3.64076	1.31029	5.00E-05	0.000364618
ENSMUSG00000030895	15458	Hpx	6.30216	15.6285	1.31026	5.00E-05	0.000364618
ENSMUSG00000020315	20742	Sptbn1	84.9727	210.694	1.31008	5.00E-05	0.000364618
ENSMUSG00000001039	27078	B9d1	2.41209	5.98016	1.3099	0.00365	0.0165247
ENSMUSG00000027074	58207	Slc43a3	251.46	622.963	1.30882	5.00E-05	0.000364618
ENSMUSG00000038456	209773	Dennd2a	6.61874	16.3852	1.30777	5.00E-05	0.000364618
ENSMUSG00000028019	54635	Pdgfc	0.546974	1.35371	1.30738	9.00E-04	0.00489678
ENSMUSG00000078202	67122	Nrarp	2.22519	5.50609	1.3071	0.00435	0.0191366
ENSMUSG00000024960	18797	Plcb3	14.7066	36.3898	1.30707	5.00E-05	0.000364618
ENSMUSG00000024376	13824	Epb41l4a	0.37459	0.926815	1.30697	0.00065	0.00367454
ENSMUSG00000087006	620695	Gm13889	41.2286	102	1.30685	5.00E-05	0.000364618
ENSMUSG00000010663	76267	Fads1	21.9521	54.3084	1.30682	5.00E-05	0.000364618
ENSMUSG00000049047	71703	Armcx3	11.5887	28.6645	1.30654	5.00E-05	0.000364618
ENSMUSG00000026657	209630	Frmd4a	11.4201	28.2402	1.30617	5.00E-05	0.000364618
ENSMUSG00000073802	12579	Cdkn2b	1.07172	2.64834	1.30516	8.00E-04	0.00442503
ENSMUSG00000029287	21814	Tgfbr3	22.2459	54.9316	1.3041	5.00E-05	0.000364618
ENSMUSG00000040841	20475	Six5	4.49489	11.0886	1.30272	5.00E-05	0.000364618
ENSMUSG00000020865	76408	Abcc3	7.14695	17.6281	1.30248	5.00E-05	0.000364618
ENSMUSG00000040146	71746	Rgl3	2.59976	6.41227	1.30246	5.00E-05	0.000364618
ENSMUSG00000033955	228140	Tnks1bp1	25.2684	62.3216	1.3024	5.00E-04	0.00292275
ENSMUSG00000023909	76498	Paqr4	10.4479	25.7679	1.30236	5.00E-05	0.000364618
ENSMUSG00000038086	69253	Hspb2	1.19731	2.95293	1.30235	0.0015	0.00763842
ENSMUSG00000020105	320398	Lrig3	1.54859	3.81921	1.30232	5.00E-05	0.000364618
ENSMUSG00000030084	18844	Plxna1	4.50537	11.1113	1.30231	0.00055	0.00316979
ENSMUSG00000072623	22750	Zfp9	2.1625	5.33229	1.30205	5.00E-05	0.000364618
ENSMUSG00000020439	29856	Smtn	15.9171	39.2425	1.30184	0.00055	0.00316979
ENSMUSG00000024044	13823	Epb41l3	0.692297	1.70675	1.30179	0.00025	0.00157087
ENSMUSG00000038418	13653	Egr1	316.186	779.245	1.30131	5.00E-05	0.000364618
ENSMUSG00000052539	99470	Magi3	4.22337	10.4008	1.30023	0.00815	0.0327615
ENSMUSG00000020758	192897	Itgb4	0.812675	2.00094	1.29993	0.0123	0.0463475
ENSMUSG00000002985	11816	Apoe	1646.98	4054.11	1.29956	1.00E-04	0.00068913
ENSMUSG00000052698	70549	Tln2	0.272003	0.669424	1.2993	1.00E-04	0.00068913
ENSMUSG00000004748	67900	Mtfp1	1.91459	4.71168	1.2992	0.00015	0.000993517
ENSMUSG00000033577	17920	Myo6	23.9307	58.8915	1.2992	3.00E-04	0.00184691
ENSMUSG00000027474	228788	Ccm2l	36.6929	90.2694	1.29873	5.00E-05	0.000364618
ENSMUSG00000037815	12385	Ctnna1	60.5614	148.976	1.29861	5.00E-05	0.000364618
ENSMUSG00000060044	327766	Tmem26	0.505879	1.2441	1.29823	0.00135	0.00697631
ENSMUSG00000046329	66972	Slc25a23	8.65802	21.259	1.29596	5.00E-05	0.000364618
ENSMUSG00000024451	106952	Arap3	52.1603	128.012	1.29525	5.00E-05	0.000364618
ENSMUSG00000038633	13244	Degs1	249.361	611.973	1.29523	5.00E-05	0.000364618
ENSMUSG00000045205	381510	Dpy19l4	16.3655	40.1581	1.29503	5.00E-05	0.000364618
ENSMUSG00000032495	74249	Lrrc2	0.57263	1.40449	1.29437	0.00275	0.0128997
ENSMUSG00000037594	217887	BC022687	0.521943	1.28016	1.29436	0.0017	0.00848844
ENSMUSG00000021217	243931	Tshz3	4.06247	9.96343	1.29428	5.00E-05	0.000364618
ENSMUSG00000097974		Gm10605	33.3783	81.8425	1.29394	0.00035	0.00212041
ENSMUSG00000022875	16644	Kng1	2.37336	5.81695	1.29333	0.00185	0.00913041
ENSMUSG00000034845	84094	Plvap	58.4901	143.315	1.29292	5.00E-05	0.000364618
ENSMUSG00000039903	70967	Eva1c	3.7117	9.09292	1.29266	5.00E-05	0.000364618
ENSMUSG00000068267	12616	Cenpb	17.4465	42.7349	1.29247	5.00E-05	0.000364618
ENSMUSG00000021477	13039	Ctsl	282.819	692.696	1.29234	5.00E-05	0.000364618
ENSMUSG00000021782	71228	Dlg5	5.24481	12.8427	1.29198	1.00E-04	0.00068913
ENSMUSG00000021054	81535	Sgpp1	77.2421	189.135	1.29196	5.00E-05	0.000364618
ENSMUSG00000001240	54409	Ramp2	245.402	600.879	1.29193	5.00E-05	0.000364618
ENSMUSG00000029710	13846	Ephb4	63.7505	156.075	1.29173	5.00E-05	0.000364618
ENSMUSG00000023942	63959	Slc29a1	282.872	692.515	1.2917	5.00E-05	0.000364618
ENSMUSG00000007867	76411	Ift43	7.86036	19.2419	1.29158	5.00E-05	0.000364618
ENSMUSG00000024225	109791	Clps	69.1653	169.311	1.29155	0.0015	0.00763842
ENSMUSG00000063145	72569	Bbs5	2.48486	6.08036	1.29099	0.00275	0.0128997
ENSMUSG00000030159	56760	Clec1b	79.5746	194.709	1.29094	5.00E-05	0.000364618
ENSMUSG00000035441	338367	Myo1d	4.30075	10.5229	1.29087	5.00E-05	0.000364618
ENSMUSG00000101693		Gm19461	13.773	33.6943	1.29066	0.00185	0.00913041
ENSMUSG00000004814	56221	Ccl24	3.31831	8.11335	1.28985	0.0033	0.0151527
ENSMUSG00000027765	18441	P2ry1	33.0988	80.9123	1.28958	5.00E-05	0.000364618
ENSMUSG00000037366	100163	Pafah2	2.42352	5.92354	1.28936	0.002	0.00976438
ENSMUSG00000031886	234673	Ces2e	12.537	30.6399	1.28922	5.00E-05	0.000364618
ENSMUSG00000026585	16579	Kifap3	4.24109	10.3581	1.28826	5.00E-05	0.000364618
ENSMUSG00000031467	52123	Agpat5	20.5908	50.2888	1.28824	5.00E-05	0.000364618
ENSMUSG00000031959	319481	Wdr59	8.36572	20.4203	1.28744	5.00E-05	0.000364618
ENSMUSG00000018398	20362	Sep-08	11.945	29.1545	1.28732	5.00E-05	0.000364618
ENSMUSG00000050556	16500	Kcnb1	9.80445	23.9301	1.28732	1.00E-04	0.00068913
ENSMUSG00000026669	70024	Mcm10	1.25458	3.06023	1.28643	0.00385	0.0172687
ENSMUSG00000044367	69309	Slc16a13	5.30039	12.9258	1.28609	0.0047	0.0204566
ENSMUSG00000102269		Gm7357	0.404211	0.985637	1.28595	0.00085	0.00466045
ENSMUSG00000044469	66443	Tnfaip8l1	6.21087	15.1425	1.28574	5.00E-05	0.000364618
ENSMUSG00000026921	353156	Egfl7	444.225	1082.46	1.28494	5.00E-05	0.000364618
ENSMUSG00000026072	16177	Il1r1	14.8511	36.1778	1.28454	5.00E-05	0.000364618
ENSMUSG00000030980	66356	Knop1	8.65589	21.0861	1.28454	0.00985	0.0384206
ENSMUSG00000054630	22238	Ugt2b5	0.46629	1.13563	1.28419	0.00625	0.0260786
ENSMUSG00000029762	14187	Akr1b8	66.2656	161.353	1.28389	5.00E-05	0.000364618
ENSMUSG00000027931	18160	Npr1	140.601	342.312	1.28371	5.00E-05	0.000364618
ENSMUSG00000037098	215445	Rab11fip3	8.44235	20.5478	1.28326	5.00E-05	0.000364618
ENSMUSG00000006356	68337	Crip2	73.2836	178.335	1.28303	5.00E-05	0.000364618
ENSMUSG00000037325	71492	Bbs7	2.08777	5.08039	1.28298	0.00465	0.020268
ENSMUSG00000033355	67775	Rtp4	14.8773	36.1911	1.28252	5.00E-05	0.000364618
ENSMUSG00000032092	14012	Mpzl2	0.610223	1.48439	1.28246	0.00095	0.00513994
ENSMUSG00000061718	19049	Ppp1r1b	0.756488	1.84006	1.28236	0.0037	0.0167084
ENSMUSG00000034361	234577	Cpne2	84.2821	204.969	1.28211	5.00E-05	0.000364618
ENSMUSG00000027435	17064	Cd93	41.0903	99.9119	1.28186	5.00E-05	0.000364618
ENSMUSG00000004451	64143	Ralb	39.9495	97.0881	1.28112	5.00E-05	0.000364618
ENSMUSG00000028439	71901	Fam219a	22.1224	53.7416	1.28053	5.00E-05	0.000364618
ENSMUSG00000075389		2810410L24Rik	3.66211	8.88833	1.27924	0.0012	0.00630674
ENSMUSG00000041598	56699	Cdc42ep4	15.7679	38.2656	1.27905	5.00E-05	0.000364618
ENSMUSG00000010064	76257	Slc38a3	1.39016	3.37299	1.27878	0.00485	0.0209937
ENSMUSG00000038781	106766	Stap2	15.2544	37.0061	1.27854	5.00E-05	0.000364618
ENSMUSG00000035431	20605	Sstr1	0.171048	0.414768	1.2779	0.0076	0.0309123
ENSMUSG00000045975	207781	C2cd2	9.10546	22.0784	1.27783	5.00E-05	0.000364618
ENSMUSG00000021190	19141	Lgmn	196.999	477.62	1.27767	5.00E-05	0.000364618
ENSMUSG00000073002	53620	Vamp5	96.3968	233.695	1.27757	5.00E-05	0.000364618
ENSMUSG00000021892	24056	Sh3bp5	161.487	391.489	1.27755	0.00265	0.0124884
ENSMUSG00000039634	230162	Zfp189	2.25427	5.46245	1.27689	5.00E-05	0.000364618
ENSMUSG00000029084	12494	Cd38	110.728	268.237	1.27649	5.00E-05	0.000364618
ENSMUSG00000025105	12173	Bnc1	0.15677	0.379772	1.27648	0.0028	0.0131083
ENSMUSG00000078350	68859	Smim1	8.058	19.5095	1.27568	0.004	0.0178326
ENSMUSG00000054252	14184	Fgfr3	9.76404	23.6267	1.27487	1.00E-04	0.00068913
ENSMUSG00000040829	574428	Zmynd15	42.7835	103.522	1.27481	0.0057	0.0240856
ENSMUSG00000074361	319430	C5ar2	17.1592	41.4947	1.27394	5.00E-05	0.000364618
ENSMUSG00000035776	171486	Cd99l2	14.7787	35.7333	1.27375	0.00335	0.0153657
ENSMUSG00000033170	105844	Card10	12.7249	30.7596	1.27339	5.00E-05	0.000364618
ENSMUSG00000043153	75847	Ispd	0.975284	2.35699	1.27305	0.00035	0.00212041
ENSMUSG00000065979	223978	Cpped1	8.00204	19.3356	1.27282	5.00E-05	0.000364618
ENSMUSG00000054920	71778	Klhl5	34.3151	82.9144	1.27278	5.00E-05	0.000364618
ENSMUSG00000004631	20392	Sgce	19.2091	46.4117	1.2727	5.00E-05	0.000364618
ENSMUSG00000031785	14766	Adgrg1	32.6794	78.9492	1.27254	5.00E-05	0.000364618
ENSMUSG00000002103	11432	Acp2	9.21134	22.248	1.27219	0.0039	0.0174635
ENSMUSG00000013150	70575	Gfod2	4.58378	11.0701	1.27206	0.00465	0.020268
ENSMUSG00000037541	210274	Shank2	0.257105	0.620899	1.272	0.0081	0.0326344
ENSMUSG00000032051	14148	Fdx1	9.19993	22.2094	1.27148	5.00E-05	0.000364618
ENSMUSG00000062031	212974	Athl1	10.176	24.5658	1.27148	5.00E-05	0.000364618
ENSMUSG00000035561	72535	Aldh1b1	2.03679	4.91695	1.27146	5.00E-05	0.000364618
ENSMUSG00000010721	56873	Lmbr1	3.3151	8.00068	1.27107	0.00065	0.00367454
ENSMUSG00000034574	208846	Daam1	4.23793	10.2265	1.27088	5.00E-05	0.000364618
ENSMUSG00000033880	19039	Lgals3bp	84.1843	203.136	1.27082	1.00E-04	0.00068913
ENSMUSG00000048376	14062	F2r	69.1544	166.862	1.27077	5.00E-05	0.000364618
ENSMUSG00000024538	19038	Ppic	28.1315	67.8291	1.26972	5.00E-05	0.000364618
ENSMUSG00000032377	235527	Plscr4	12.4597	30.0124	1.26829	5.00E-05	0.000364618
ENSMUSG00000025333	18241	Gpr143	0.967406	2.32951	1.26783	0.009	0.0356138
ENSMUSG00000023911	76917	Flywch2	1.08499	2.6124	1.26769	0.00555	0.0235405
ENSMUSG00000003541	15937	Ier3	119.156	286.836	1.26738	5.00E-05	0.000364618
ENSMUSG00000030986	101437	Dhx32	13.7168	33.0166	1.26725	5.00E-04	0.00292275
ENSMUSG00000030032	75659	Wdr54	2.62376	6.31471	1.26708	5.00E-05	0.000364618
ENSMUSG00000024268	108013	Celf4	2.49623	6.00745	1.267	5.00E-05	0.000364618
ENSMUSG00000024712	54391	Rfk	69.2986	166.753	1.26681	5.00E-05	0.000364618
ENSMUSG00000036570	56188	Fxyd1	7.82321	18.8238	1.26673	0.0027	0.0126988
ENSMUSG00000032649	269132	Colgalt2	1.56857	3.77163	1.26574	0.00015	0.000993517
ENSMUSG00000036036	22715	Zfp57	7.37563	17.7347	1.26574	0.00165	0.00829322
ENSMUSG00000042279	171506	H1foo	0.376125	0.904279	1.26555	0.00955	0.0374769
ENSMUSG00000001943	57276	Vsig2	5.72148	13.7537	1.26536	5.00E-05	0.000364618
ENSMUSG00000070044	212326	Fam149a	1.79782	4.32011	1.26482	5.00E-05	0.000364618
ENSMUSG00000038615	18023	Nfe2l1	63.4041	152.335	1.2646	0.0025	0.0118629
ENSMUSG00000025465	93747	Echs1	27.9507	67.1348	1.26418	4.00E-04	0.00239674
ENSMUSG00000033831	110135	Fgb	3.11502	7.48135	1.26406	1.00E-04	0.00068913
ENSMUSG00000025185	67573	Loxl4	0.796814	1.91321	1.26368	0.00015	0.000993517
ENSMUSG00000070427	16068	Il18bp	8.11539	19.4667	1.26228	5.00E-05	0.000364618
ENSMUSG00000047714	66849	Ppp1r2	61.9126	148.43	1.26147	5.00E-05	0.000364618
ENSMUSG00000095779	102637418	Gm2163	0.277066	0.664121	1.26121	0.0035	0.0159473
ENSMUSG00000025555	223254	Farp1	5.3288	12.7645	1.26025	5.00E-05	0.000364618
ENSMUSG00000029428	13852	Stx2	44.744	107.073	1.25883	5.00E-04	0.00292275
ENSMUSG00000041117	434130	Ccdc8	3.3348	7.97562	1.258	5.00E-05	0.000364618
ENSMUSG00000028681	19207	Ptch2	8.7097	20.8295	1.25793	5.00E-05	0.000364618
ENSMUSG00000025375	11302	Aatk	3.56603	8.52566	1.25749	1.00E-04	0.00068913
ENSMUSG00000041577	116847	Prelp	35.1641	84.0046	1.25636	5.00E-05	0.000364618
ENSMUSG00000041957	67451	Pkp2	0.310997	0.742818	1.25611	0.00105	0.00561679
ENSMUSG00000036896	12262	C1qc	43.1433	103.028	1.25582	5.00E-05	0.000364618
ENSMUSG00000057604	30937	Lmcd1	4.14311	9.89101	1.2554	5.00E-05	0.000364618
ENSMUSG00000090919	241989	Pabpc4l	2.50367	5.97531	1.25497	0.00075	0.00418213
ENSMUSG00000025466	69064	Fuom	8.25379	19.6883	1.25421	0.00055	0.00316979
ENSMUSG00000043940	72145	Wdfy3	7.74499	18.4706	1.2539	5.00E-05	0.000364618
ENSMUSG00000049580	244152	Tsku	1.99107	4.74791	1.25375	7.00E-04	0.003928
ENSMUSG00000027495	67017	Fam210b	5.29695	12.6258	1.25314	5.00E-05	0.000364618
ENSMUSG00000042284	109700	Itga1	23.6898	56.4645	1.25308	5.00E-05	0.000364618
ENSMUSG00000108934		RP23-124B2.7	19.2507	45.8428	1.25178	0.00605	0.0253683
ENSMUSG00000050994	215772	Adgb	0.421225	1.00296	1.2516	0.002	0.00976438
ENSMUSG00000003420	14132	Fcgrt	238.705	568.328	1.25149	5.00E-05	0.000364618
ENSMUSG00000020176	14783	Grb10	9.78099	23.2841	1.25129	5.00E-05	0.000364618
ENSMUSG00000027583	72147	Zbtb46	25.9422	61.7065	1.25012	5.00E-05	0.000364618
ENSMUSG00000010047	15587	Hyal2	104.59	248.68	1.24955	0.0109	0.0419099
ENSMUSG00000020185	52679	E2f7	1.426	3.38806	1.24848	0.0013	0.00677214
ENSMUSG00000000149	14673	Gna12	34.4036	81.6689	1.24723	5.00E-05	0.000364618
ENSMUSG00000030465	234353	Psd3	13.4121	31.8382	1.24722	5.00E-05	0.000364618
ENSMUSG00000062783	114564 665378 100040213 100041903 100503433 100503923 101055758	Csprs	20.498	48.6547	1.24709	5.00E-05	0.000364618
ENSMUSG00000057137	68487	Tmem140	8.09933	19.224	1.24704	0.01155	0.0439647
ENSMUSG00000025950	15926	Idh1	26.1751	62.1205	1.24688	5.00E-05	0.000364618
ENSMUSG00000020679	21410	Hnf1b	1.03523	2.45683	1.24685	0.01255	0.047206
ENSMUSG00000007379	329727	Dennd2c	4.85554	11.5221	1.2467	1.00E-04	0.00068913
ENSMUSG00000066178		6030445D17Rik	0.762331	1.80884	1.24657	0.0015	0.00763842
ENSMUSG00000048329	215723	Mfsd6l	0.277024	0.657187	1.2463	0.00355	0.016144
ENSMUSG00000020814	67622	Mxra7	10.6891	25.3574	1.24627	5.00E-05	0.000364618
ENSMUSG00000040717	171463	Il17rd	1.13937	2.70255	1.24609	1.00E-04	0.00068913
ENSMUSG00000044864	99696	Ankrd50	18.735	44.438	1.24606	5.00E-05	0.000364618
ENSMUSG00000025779	17087	Ly96	26.4651	62.766	1.24589	5.00E-05	0.000364618
ENSMUSG00000030409	13400	Dmpk	39.5381	93.7367	1.24537	7.00E-04	0.003928
ENSMUSG00000063558	11761	Aox1	2.89715	6.86823	1.2453	5.00E-05	0.000364618
ENSMUSG00000038936	109232	Sccpdh	10.0002	23.7012	1.24494	0.00015	0.000993517
ENSMUSG00000063296	320709	Tmem117	0.28445	0.674131	1.24486	0.0107	0.0412228
ENSMUSG00000104708		Gm42503	11.5616	27.3907	1.24435	5.00E-05	0.000364618
ENSMUSG00000029455	11669	Aldh2	454.907	1076.77	1.24306	5.00E-05	0.000364618
ENSMUSG00000015932	56431	Dstn	54.3899	128.706	1.24267	5.00E-05	0.000364618
ENSMUSG00000050786	57895	Ccdc126	9.09704	21.5199	1.2422	5.00E-05	0.000364618
ENSMUSG00000031828	234796	Klhl36	12.608	29.8005	1.24099	5.00E-05	0.000364618
ENSMUSG00000006301	69660	Tmbim1	33.9438	80.2209	1.24083	5.00E-05	0.000364618
ENSMUSG00000039693	66665	Msantd3	3.54871	8.37778	1.23927	0.00915	0.0361134
ENSMUSG00000050212	230752	Eva1b	28.826	68.0185	1.23856	5.00E-05	0.000364618
ENSMUSG00000029352	12962	Crybb3	1.55807	3.67629	1.23849	0.00705	0.02903
ENSMUSG00000047037	233280	Nipa1	2.05969	4.85784	1.23789	8.00E-04	0.00442503
ENSMUSG00000021224	18222	Numb	48.7179	114.876	1.23755	5.00E-05	0.000364618
ENSMUSG00000066152	20530	Slc31a2	33.5288	79.0396	1.23718	5.00E-05	0.000364618
ENSMUSG00000028393	17025	Alad	24.448	57.6251	1.23698	5.00E-05	0.000364618
ENSMUSG00000033287	72844	Kctd17	18.6327	43.9144	1.23686	5.00E-05	0.000364618
ENSMUSG00000031511	54126	Arhgef7	33.7997	79.6371	1.23643	5.00E-05	0.000364618
ENSMUSG00000032232	68178	Cgnl1	2.92191	6.88102	1.23571	0.00045	0.00266485
ENSMUSG00000107182		Gm43268	0.428053	1.00805	1.23571	0.0017	0.00848844
ENSMUSG00000032123	13478	Dpagt1	39.4708	92.931	1.23537	5.00E-05	0.000364618
ENSMUSG00000027574	58237	Nkain4	2.77461	6.53027	1.23486	0.01155	0.0439647
ENSMUSG00000002393	13864	Nr2f6	41.0544	96.6147	1.23471	0.0058	0.024421
ENSMUSG00000038387	20130	Rras	48.9813	115.23	1.23421	5.00E-05	0.000364618
ENSMUSG00000049892	19416	Rasd1	12.6605	29.7778	1.23391	5.00E-05	0.000364618
ENSMUSG00000060380		C030014I23Rik	0.829082	1.94952	1.23353	0.00175	0.00869733
ENSMUSG00000031924	66427	Cyb5b	22.8752	53.7773	1.23321	5.00E-05	0.000364618
ENSMUSG00000019055	18822	Plod1	43.3187	101.825	1.23303	5.00E-05	0.000364618
ENSMUSG00000048232	269529	Fbxo10	2.56571	6.03068	1.23296	8.00E-04	0.00442503
ENSMUSG00000044345	277010	Marveld1	18.1878	42.7434	1.23273	5.00E-05	0.000364618
ENSMUSG00000024395	225341	Lims2	8.77891	20.63	1.23263	5.00E-05	0.000364618
ENSMUSG00000052560	66871	Cpne8	15.462	36.3088	1.23159	0.0041	0.0181946
ENSMUSG00000094786		Gm14403	3.03275	7.12155	1.23157	0.00135	0.00697631
ENSMUSG00000072704	381820	Smim10l1	31.938	74.9534	1.23072	5.00E-05	0.000364618
ENSMUSG00000050234	14612	Gja4	49.008	114.959	1.23003	5.00E-05	0.000364618
ENSMUSG00000042745	15901	Id1	29.7037	69.6575	1.22963	5.00E-05	0.000364618
ENSMUSG00000051373	227721	Plpp7	1.02414	2.40074	1.22906	0.00215	0.0104061
ENSMUSG00000032060	12955	Cryab	7.37759	17.2933	1.22899	5.00E-05	0.000364618
ENSMUSG00000036676	237500	Tmtc3	6.62597	15.5293	1.22879	5.00E-05	0.000364618
ENSMUSG00000024420	225207	Zfp521	1.0934	2.56147	1.22815	1.00E-04	0.00068913
ENSMUSG00000037820	21817	Tgm2	101.298	237.286	1.22803	5.00E-05	0.000364618
ENSMUSG00000020605	58240	Hs1bp3	7.06331	16.5452	1.228	5.00E-05	0.000364618
ENSMUSG00000031451	14456	Gas6	87.208	203.872	1.22513	5.00E-05	0.000364618
ENSMUSG00000027669	14696	Gnb4	19.9358	46.6003	1.22497	5.00E-05	0.000364618
ENSMUSG00000095306		Gm21807	10.418	24.3512	1.22491	1.00E-04	0.00068913
ENSMUSG00000030494	52428	Rhpn2	1.92271	4.49219	1.22428	0.0019	0.00933608
ENSMUSG00000018920	66102	Cxcl16	67.4548	157.576	1.22405	1.00E-04	0.00068913
ENSMUSG00000006611	15216	Hfe	31.8289	74.3402	1.2238	5.00E-05	0.000364618
ENSMUSG00000024909	58859	Efemp2	15.5337	36.2771	1.22366	4.00E-04	0.00239674
ENSMUSG00000023960	83965	Enpp5	14.3611	33.5211	1.22291	5.00E-05	0.000364618
ENSMUSG00000031586	19663	Rbpms	33.5772	78.3696	1.22281	5.00E-05	0.000364618
ENSMUSG00000047875	269604	Gpr157	3.88961	9.07377	1.22208	5.00E-05	0.000364618
ENSMUSG00000027611	19124	Procr	6.39762	14.9225	1.22188	0.00325	0.014965
ENSMUSG00000039952	13138	Dag1	26.6035	62.0502	1.22182	5.00E-05	0.000364618
ENSMUSG00000015846	20181	Rxra	22.8845	53.3578	1.22133	5.00E-05	0.000364618
ENSMUSG00000060429	20649	Sntb1	28.4826	66.3773	1.22061	5.00E-05	0.000364618
ENSMUSG00000044708	16513	Kcnj10	0.744073	1.73332	1.22002	4.00E-04	0.00239674
ENSMUSG00000029553	21426	Tfec	24.9083	58.0226	1.21999	5.00E-05	0.000364618
ENSMUSG00000038178	215113	Slc43a2	56.3252	131.187	1.21977	5.00E-05	0.000364618
ENSMUSG00000022306	22762	Zfpm2	0.874131	2.03342	1.21799	0.00015	0.000993517
ENSMUSG00000017417	72324	Plxdc1	10.7852	25.0837	1.2177	5.00E-05	0.000364618
ENSMUSG00000025083	226250	Afap1l2	0.160837	0.373964	1.2173	0.0037	0.0167084
ENSMUSG00000024083	224938	Pja2	18.3727	42.7126	1.2171	5.00E-05	0.000364618
ENSMUSG00000032966	14225	Fkbp1a	249.373	579.659	1.2169	5.00E-05	0.000364618
ENSMUSG00000017491	218772	Rarb	11.5774	26.9011	1.21635	5.00E-05	0.000364618
ENSMUSG00000032216	17999	Nedd4	80.9488	188.077	1.21624	5.00E-05	0.000364618
ENSMUSG00000004347	18575	Pde1c	1.38138	3.2078	1.21547	0.00035	0.00212041
ENSMUSG00000037110	241694	Ralgapa2	28.0595	65.1376	1.215	5.00E-05	0.000364618
ENSMUSG00000071176	234094	Arhgef10	6.89934	16.0128	1.2147	5.00E-05	0.000364618
ENSMUSG00000061603	238161	Akap6	0.128937	0.299065	1.2138	0.0023	0.0110318
ENSMUSG00000047371	233890	Zfp768	3.01215	6.98473	1.21341	5.00E-05	0.000364618
ENSMUSG00000022610	29857	Mapk12	30.1405	69.8746	1.21306	5.00E-05	0.000364618
ENSMUSG00000048720	209478	Tbc1d12	3.80513	8.8193	1.21272	5.00E-05	0.000364618
ENSMUSG00000002688	18760	Prkd1	1.19724	2.77487	1.2127	0.00035	0.00212041
ENSMUSG00000039377	15284	Hlx	24.1924	56.0655	1.21256	5.00E-05	0.000364618
ENSMUSG00000083929		Gm10600	0.636073	1.47306	1.21155	0.0017	0.00848844
ENSMUSG00000042590	76582	Ipo11	26.939	62.3699	1.21115	5.00E-05	0.000364618
ENSMUSG00000044197	80290	Gpr146	17.8354	41.2739	1.21048	5.00E-05	0.000364618
ENSMUSG00000019989	209558	Enpp3	0.729979	1.68885	1.21011	0.0021	0.0102081
ENSMUSG00000024085	17158	Man2a1	69.7291	161.316	1.21006	5.00E-05	0.000364618
ENSMUSG00000040158	76281	Tax1bp3	28.051	64.8786	1.20969	5.00E-05	0.000364618
ENSMUSG00000043518	24004	Rai2	1.60656	3.7128	1.20854	4.00E-04	0.00239674
ENSMUSG00000030246	16832	Ldhb	43.5758	100.603	1.20707	5.00E-05	0.000364618
ENSMUSG00000034235	78787	Usp54	5.06169	11.6854	1.20702	0.007	0.0288631
ENSMUSG00000031875	68119	Cmtm3	54.7632	126.409	1.20682	5.00E-05	0.000364618
ENSMUSG00000020641	58185	Rsad2	6.14634	14.1779	1.20585	5.00E-05	0.000364618
ENSMUSG00000032431	56693	Crtap	28.7244	66.2532	1.20571	5.00E-05	0.000364618
ENSMUSG00000028634	16656	Hivep3	12.6326	29.1337	1.20554	0.00175	0.00869733
ENSMUSG00000074415		2610203C20Rik	1.48223	3.41833	1.20552	0.00855	0.03408
ENSMUSG00000084844		Hoxb3os	4.99635	11.5185	1.20501	0.004	0.0178326
ENSMUSG00000015357	270166	Clpx	15.2458	35.1181	1.2038	0.00015	0.000993517
ENSMUSG00000075588	103889	Hoxb2	7.20479	16.5957	1.20378	0.0012	0.00630674
ENSMUSG00000020231	64451	Dip2a	7.0054	16.1337	1.20354	0.00015	0.000993517
ENSMUSG00000031980	11606	Agt	0.770637	1.77479	1.20353	0.0024	0.0114445
ENSMUSG00000020590	217463	Snx13	19.8772	45.7352	1.20219	5.00E-05	0.000364618
ENSMUSG00000047881	100532	Rell1	27.8234	64.0118	1.20204	5.00E-05	0.000364618
ENSMUSG00000039529	54670	Atp8b1	0.779305	1.79283	1.20198	0.00045	0.00266485
ENSMUSG00000019817	22634	Plagl1	2.57187	5.91652	1.20193	0.0019	0.00933608
ENSMUSG00000050666	320736	Vstm4	4.46372	10.2667	1.20165	5.00E-05	0.000364618
ENSMUSG00000030108	14412	Slc6a13	0.472667	1.08696	1.20141	0.01125	0.0430149
ENSMUSG00000024664	60527	Fads3	9.80116	22.5267	1.20061	5.00E-05	0.000364618
ENSMUSG00000080254		Fam220-ps	0.453546	1.04239	1.20057	0.0106	0.0408745
ENSMUSG00000031618	110784	Nr3c2	2.72689	6.26707	1.20053	0.00335	0.0153657
ENSMUSG00000037933	76895	Bicd2	28.2435	64.8912	1.2001	5.00E-05	0.000364618
ENSMUSG00000041324	16323	Inhba	0.299921	0.689047	1.20002	0.0085	0.0339315
ENSMUSG00000032802	76650	Srxn1	7.98715	18.3369	1.199	0.0017	0.00848844
ENSMUSG00000040729	234915	Cep126	0.178349	0.409274	1.19836	0.0073	0.0298689
ENSMUSG00000003411	69908	Rab3b	12.5006	28.6567	1.19688	5.00E-05	0.000364618
ENSMUSG00000030605	17304	Mfge8	38.28	87.7487	1.19679	5.00E-05	0.000364618
ENSMUSG00000031762	17750	Mt2	72.3411	165.7	1.19569	5.00E-05	0.000364618
ENSMUSG00000039199	70796	Zdhhc1	11.8715	27.188	1.19547	5.00E-05	0.000364618
ENSMUSG00000049107	18205	Ntf3	7.84859	17.9719	1.19524	5.00E-05	0.000364618
ENSMUSG00000030145	72720	Zfp248	1.46774	3.36068	1.19515	8.00E-04	0.00442503
ENSMUSG00000015094	18146	Npdc1	62.3146	142.52	1.19353	5.00E-05	0.000364618
ENSMUSG00000020021	13998	Fgd6	18.1321	41.461	1.19321	0.0011	0.00585046
ENSMUSG00000028001	14161	Fga	4.95869	11.3341	1.19264	0.00055	0.00316979
ENSMUSG00000096188	97487	Cmtm4	3.50463	8.00798	1.19217	5.00E-05	0.000364618
ENSMUSG00000040883	235043	Tmem205	18.6305	42.5631	1.19193	5.00E-05	0.000364618
ENSMUSG00000000530	11482	Acvrl1	18.9888	43.3473	1.19079	5.00E-05	0.000364618
ENSMUSG00000033488	226527	BC026585	6.12117	13.9726	1.19072	0.0051	0.0219067
ENSMUSG00000029386		Tctn2	1.5357	3.50497	1.19051	3.00E-04	0.00184691
ENSMUSG00000050947	229715	Amigo1	4.79816	10.951	1.1905	2.00E-04	0.00128513
ENSMUSG00000030201	16974	Lrp6	27.7299	63.2861	1.19045	5.00E-05	0.000364618
ENSMUSG00000084910		C630043F03Rik	1.04642	2.3881	1.19039	0.00055	0.00316979
ENSMUSG00000032372	18828	Plscr2	1.49802	3.41841	1.19027	0.0089	0.0352968
ENSMUSG00000016534	16784	Lamp2	306.624	699.522	1.1899	5.00E-05	0.000364618
ENSMUSG00000028150	19885	Rorc	1.39953	3.19175	1.18941	0.001	0.00537497
ENSMUSG00000060703	66205	Cd302	29.3204	66.8608	1.18926	5.00E-05	0.000364618
ENSMUSG00000032479	17758	Map4	50.1991	114.468	1.18921	5.00E-05	0.000364618
ENSMUSG00000045664	104252	Cdc42ep2	38.9137	88.7019	1.18869	5.00E-05	0.000364618
ENSMUSG00000028597	67305	Gpx7	4.27722	9.74633	1.18818	0.00755	0.0307383
ENSMUSG00000036620	103534	Mgat4b	48.5238	110.522	1.18757	3.00E-04	0.00184691
ENSMUSG00000096957		E230013L22Rik	8.82849	20.106	1.18739	0.00365	0.0165247
ENSMUSG00000074206		Adh6b	2.74947	6.25947	1.18689	0.00075	0.00418213
ENSMUSG00000025860	11798	Xiap	52.3427	119.13	1.18647	5.00E-05	0.000364618
ENSMUSG00000018906	18452	P4ha2	10.7585	24.483	1.18631	5.00E-05	0.000364618
ENSMUSG00000097272		Gm26649	19.7621	44.9447	1.18541	8.00E-04	0.00442503
ENSMUSG00000028412	100434	Slc44a1	26.7969	60.9419	1.18537	5.00E-05	0.000364618
ENSMUSG00000022546	76282	Gpt	2.3361	5.30923	1.1844	6.00E-04	0.00342276
ENSMUSG00000036743	73677	Psma8	1.01534	2.30727	1.18423	0.0023	0.0110318
ENSMUSG00000047473	22693	Zfp30	0.82189	1.86695	1.18367	9.00E-04	0.00489678
ENSMUSG00000005580	11515	Adcy9	1.73945	3.95115	1.18364	0.00015	0.000993517
ENSMUSG00000074994	99003	Qser1	4.49185	10.2006	1.18328	5.00E-05	0.000364618
ENSMUSG00000060591	80876	Ifitm2	576.933	1310.1	1.18321	5.00E-05	0.000364618
ENSMUSG00000040616	214359	Tmem51	16.9441	38.4661	1.1828	5.00E-05	0.000364618
ENSMUSG00000097266		Gm26802	0.565908	1.28378	1.18176	0.00385	0.0172687
ENSMUSG00000041124	78100	Msantd4	11.3308	25.6884	1.18086	5.00E-05	0.000364618
ENSMUSG00000035183	317750	Slc24a5	16.8487	38.1812	1.18022	0.009	0.0356138
ENSMUSG00000031434	75746	Morc4	3.98633	9.03156	1.17991	0.00245	0.011662
ENSMUSG00000108658		RP24-74B24.4	0.628116	1.42299	1.17982	0.00865	0.0343949
ENSMUSG00000049436	22268	Upk1b	1.08689	2.4617	1.17945	0.002	0.00976438
ENSMUSG00000030771	100504195	Micalcl	0.175661	0.397841	1.1794	0.0079	0.0319798
ENSMUSG00000025812	93742	Pard3	1.25853	2.85026	1.17935	0.0075	0.0305756
ENSMUSG00000041936	11603	Agrn	17.2023	38.9473	1.17892	1.00E-04	0.00068913
ENSMUSG00000030653	207728	Pde2a	147.099	332.923	1.1784	5.00E-05	0.000364618
ENSMUSG00000024247	106522	Pkdcc	12.8636	29.0818	1.17683	3.00E-04	0.00184691
ENSMUSG00000035000	13482	Dpp4	187.148	422.951	1.17631	0.00085	0.00466045
ENSMUSG00000035547	12337	Capn5	8.37387	18.9212	1.17603	5.00E-05	0.000364618
ENSMUSG00000048264	208440	Dip2c	1.69611	3.83152	1.17568	5.00E-05	0.000364618
ENSMUSG00000041390	16543	Mdfic	25.7059	58.0607	1.17546	5.00E-05	0.000364618
ENSMUSG00000057530	230857	Ece1	118.207	266.975	1.17539	0.009	0.0356138
ENSMUSG00000032606	66257	Nicn1	4.34391	9.81081	1.17538	0.005	0.0215379
ENSMUSG00000031990	83964	Jam3	8.28195	18.6897	1.1742	5.00E-05	0.000364618
ENSMUSG00000070524	435653	Fcrlb	1.36287	3.07532	1.17409	0.00085	0.00466045
ENSMUSG00000020614	208659	Fam20a	12.0721	27.231	1.17358	5.00E-05	0.000364618
ENSMUSG00000024150	193813	Mcfd2	51.524	116.13	1.17242	1.00E-04	0.00068913
ENSMUSG00000026463	381290	Atp2b4	36.4518	82.1571	1.17239	3.00E-04	0.00184691
ENSMUSG00000027351	114715	Spred1	9.07399	20.4484	1.17218	5.00E-05	0.000364618
ENSMUSG00000075585		6330403L08Rik	1.19443	2.69146	1.17207	0.00575	0.0242584
ENSMUSG00000045636	102103	Mtus1	33.6183	75.7472	1.17194	1.00E-04	0.00068913
ENSMUSG00000023921	17850	Mut	8.4237	18.9768	1.17171	5.00E-05	0.000364618
ENSMUSG00000026782	329165	Abi2	9.25288	20.844	1.17166	5.00E-05	0.000364618
ENSMUSG00000051790	216856	Nlgn2	4.81103	10.8309	1.17074	0.00135	0.00697631
ENSMUSG00000031765	17748	Mt1	172.449	387.887	1.16947	5.00E-05	0.000364618
ENSMUSG00000029767	12321	Calu	74.1837	166.833	1.16923	5.00E-05	0.000364618
ENSMUSG00000027984	15107	Hadh	17.4384	39.21	1.16896	5.00E-05	0.000364618
ENSMUSG00000050445	13124	Cyp8b1	0.899192	2.021	1.16837	0.0017	0.00848844
ENSMUSG00000058173	170748	Smco4	46.9636	105.53	1.16804	5.00E-05	0.000364618
ENSMUSG00000031996	11804	Aplp2	92.0243	206.675	1.16728	5.00E-05	0.000364618
ENSMUSG00000021135	20493	Slc10a1	1.72806	3.87935	1.16666	0.0018	0.00891462
ENSMUSG00000041570	67886	Camsap2	11.4476	25.6922	1.16629	5.00E-05	0.000364618
ENSMUSG00000055053	18029	Nfic	28.5217	63.9685	1.1653	5.00E-05	0.000364618
ENSMUSG00000086481		Gm11707	36.4186	81.6675	1.16509	1.00E-04	0.00068913
ENSMUSG00000038175	218203	Mylip	69.4485	155.615	1.16397	5.00E-05	0.000364618
ENSMUSG00000037706	12520	Cd81	405.787	909.135	1.16377	5.00E-05	0.000364618
ENSMUSG00000047250	19224	Ptgs1	81.7989	183.261	1.16375	5.00E-05	0.000364618
ENSMUSG00000018909	109689	Arrb1	47.2846	105.932	1.1637	0.00345	0.0157532
ENSMUSG00000021453	23882	Gadd45g	86.9635	194.819	1.16366	5.00E-05	0.000364618
ENSMUSG00000005125	17988	Ndrg1	48.3189	108.196	1.16299	5.00E-05	0.000364618
ENSMUSG00000003070	13637	Efna2	0.325607	0.728999	1.16279	0.00415	0.0183706
ENSMUSG00000022257	114128	Laptm4b	16.2239	36.3219	1.16272	5.00E-05	0.000364618
ENSMUSG00000100147		1700047M11Rik	9.79543	21.9229	1.16226	0.00025	0.00157087
ENSMUSG00000024242	225028	Map4k3	8.19887	18.3419	1.16164	5.00E-05	0.000364618
ENSMUSG00000034311	16571	Kif4	1.87592	4.19366	1.16061	0.0089	0.0352968
ENSMUSG00000069743	75424	Zfp820	1.25313	2.80064	1.16022	9.00E-04	0.00489678
ENSMUSG00000071722	270624	Spin4	0.672863	1.50325	1.1597	0.00215	0.0104061
ENSMUSG00000019796	237253	Lrp11	0.728804	1.62756	1.15911	0.00225	0.0108286
ENSMUSG00000033530	104718	Ttc7b	19.0713	42.5843	1.15892	5.00E-05	0.000364618
ENSMUSG00000028470	68917	Hint2	16.4207	36.6629	1.15881	0.00015	0.000993517
ENSMUSG00000058756	21833	Thra	19.9446	44.524	1.15858	5.00E-05	0.000364618
ENSMUSG00000031714	14388	Gab1	4.72654	10.55	1.15839	5.00E-05	0.000364618
ENSMUSG00000001802	435965	Lrp3	3.58213	7.99262	1.15785	1.00E-04	0.00068913
ENSMUSG00000030272	52163	Camk1	45.7108	101.99	1.15782	5.00E-05	0.000364618
ENSMUSG00000017832	75482	Hspb9	0.820599	1.83051	1.1575	0.00765	0.0310919
ENSMUSG00000024026	109801	Glo1	37.35	83.3091	1.15736	5.00E-05	0.000364618
ENSMUSG00000050777	170706	Tmem37	9.75806	21.765	1.15734	1.00E-04	0.00068913
ENSMUSG00000061175	329679	Fnip2	5.7163	12.7493	1.15727	5.00E-05	0.000364618
ENSMUSG00000031289	16165	Il13ra2	23.5891	52.6029	1.15702	5.00E-05	0.000364618
ENSMUSG00000024292	64385	Cyp4f14	0.724097	1.61442	1.15676	0.0069	0.0285115
ENSMUSG00000027309	228602	4930402H24Rik	15.8113	35.2316	1.15591	5.00E-05	0.000364618
ENSMUSG00000071252	72371	2210408I21Rik	1.28204	2.85658	1.15584	0.00035	0.00212041
ENSMUSG00000070871	227210	Ccnyl1	13.3815	29.815	1.1558	0.00055	0.00316979
ENSMUSG00000022438	170736	Parvb	19.3719	43.1577	1.15565	6.00E-04	0.00342276
ENSMUSG00000030094	22591	Xpc	11.9917	26.7129	1.1555	5.00E-05	0.000364618
ENSMUSG00000003849	18104	Nqo1	4.16469	9.27531	1.15519	3.00E-04	0.00184691
ENSMUSG00000039357	73068	Fut11	18.4019	40.9769	1.15496	0.01295	0.0485306
ENSMUSG00000045671	114716	Spred2	10.0123	22.2867	1.15441	5.00E-05	0.000364618
ENSMUSG00000103901		Gm37499	0.364706	0.811382	1.15365	0.00525	0.0224514
ENSMUSG00000074170	72287	Plekhf1	2.32274	5.15891	1.15124	5.00E-05	0.000364618
ENSMUSG00000034993	26949	Vat1	29.6442	65.8203	1.15078	5.00E-05	0.000364618
ENSMUSG00000028756	68943	Pink1	28.0983	62.3834	1.15068	5.00E-05	0.000364618
ENSMUSG00000037499	66208	Nenf	20.2504	44.9567	1.15059	5.00E-05	0.000364618
ENSMUSG00000041794	245049	Myrip	0.629025	1.39582	1.14993	0.0064	0.0266471
ENSMUSG00000028469	230103	Npr2	33.8663	75.1476	1.14988	0.00315	0.0145612
ENSMUSG00000096210	14958	H1f0	34.1305	75.6933	1.14911	5.00E-05	0.000364618
ENSMUSG00000022723		Crybg3	9.29259	20.6084	1.14908	5.00E-05	0.000364618
ENSMUSG00000014164	100503085	Klhl3	2.9133	6.45907	1.14867	5.00E-05	0.000364618
ENSMUSG00000005871	11789	Apc	17.1258	37.9392	1.14752	6.00E-04	0.00342276
ENSMUSG00000024588	14151	Fech	11.0705	24.5197	1.14722	5.00E-05	0.000364618
ENSMUSG00000029171	66681	Pgm1	24.4297	54.0759	1.14635	5.00E-05	0.000364618
ENSMUSG00000037962	73121	Fam101a	12.2171	27.0396	1.14617	0.00125	0.00654047
ENSMUSG00000075054	67008	Yae1d1	3.43196	7.59201	1.14545	1.00E-04	0.00068913
ENSMUSG00000041481		Serpina3g	64.1064	141.729	1.14459	5.00E-05	0.000364618
ENSMUSG00000039994	21853	Timeless	24.1667	53.4124	1.14416	0.0049	0.0211671
ENSMUSG00000074384	621080	AI429214	0.538817	1.19064	1.14387	0.0038	0.0171056
ENSMUSG00000025207	26456	Sema4g	0.617668	1.3646	1.14357	0.00155	0.00784987
ENSMUSG00000002732	14231	Fkbp7	15.655	34.5848	1.14351	1.00E-04	0.00068913
ENSMUSG00000029312	246293	Klhl8	4.9987	11.0412	1.14327	1.00E-04	0.00068913
ENSMUSG00000021759	19012	Plpp1	356.84	788.158	1.14321	5.00E-05	0.000364618
ENSMUSG00000024803	107765	Ankrd1	0.403507	0.890938	1.14273	0.0069	0.0285115
ENSMUSG00000073176	78619	Zfp449	0.643751	1.42102	1.14235	0.0026	0.0122936
ENSMUSG00000029426	12492	Scarb2	66.9715	147.79	1.14193	5.00E-05	0.000364618
ENSMUSG00000018102	68024	Hist1h2bc	7.65016	16.8797	1.14173	6.00E-04	0.00342276
ENSMUSG00000001988	18142	Npas1	0.158485	0.349612	1.14141	0.0126	0.047369
ENSMUSG00000022022	211253	Mtrf1	1.18597	2.61546	1.14099	9.00E-04	0.00489678
ENSMUSG00000079111	66913	Kdelr2	69.9755	154.275	1.14058	5.00E-05	0.000364618
ENSMUSG00000001014	78369	Icam4	0.533031	1.17501	1.14038	0.01145	0.0436543
ENSMUSG00000017144	74194	Rnd3	25.8762	57.0111	1.13962	5.00E-05	0.000364618
ENSMUSG00000016758	12124	Bik	12.8933	28.4063	1.13959	1.00E-04	0.00068913
ENSMUSG00000087679		C330006A16Rik	11.3665	25.036	1.13921	5.00E-05	0.000364618
ENSMUSG00000025875	74257	Tspan17	11.8716	26.1413	1.13882	0.00285	0.0133131
ENSMUSG00000047126	67300	Cltc	115.957	255.204	1.13806	5.00E-05	0.000364618
ENSMUSG00000064141	381549	Zfp69	6.88987	15.1582	1.13755	5.00E-05	0.000364618
ENSMUSG00000070462	80889	Mesdc1	29.51	64.8748	1.13645	5.00E-05	0.000364618
ENSMUSG00000052632	211914	Asap2	5.14149	11.3	1.13606	0.00095	0.00513994
ENSMUSG00000000326	12846	Comt	20.3845	44.7817	1.13544	1.00E-04	0.00068913
ENSMUSG00000021009	24000	Ptpn21	2.59307	5.6956	1.13518	5.00E-05	0.000364618
ENSMUSG00000039835	215819	Nhsl1	1.44448	3.17211	1.1349	0.00035	0.00212041
ENSMUSG00000019873	28193	Reep3	32.6832	71.7703	1.13484	0.0017	0.00848844
ENSMUSG00000024371	12263	C2	8.23961	18.0904	1.13458	0.00115	0.00607845
ENSMUSG00000052310	30791	Slc39a1	30.6866	67.3706	1.13451	5.00E-05	0.000364618
ENSMUSG00000056313	69068	1810011O10Rik	213.726	469.061	1.13402	5.00E-05	0.000364618
ENSMUSG00000000555	16402	Itga5	16.5645	36.3408	1.13349	5.00E-05	0.000364618
ENSMUSG00000048307	68839	Ankrd46	19.6327	43.0538	1.13288	5.00E-05	0.000364618
ENSMUSG00000016942	71753	Tmprss6	0.532191	1.16706	1.13286	0.00705	0.02903
ENSMUSG00000034881	21390	Tbxa2r	35.8837	78.654	1.13219	5.00E-05	0.000364618
ENSMUSG00000021950	11752	Anxa8	0.466125	1.02121	1.13149	0.01015	0.0393816
ENSMUSG00000000958	20540	Slc7a7	37.2739	81.6077	1.13054	0.00055	0.00316979
ENSMUSG00000039304	22035	Tnfsf10	19.2215	42.0793	1.13039	5.00E-05	0.000364618
ENSMUSG00000046731	216858	Kctd11	3.50082	7.6639	1.13039	5.00E-05	0.000364618
ENSMUSG00000028879	100226	Stx12	31.0138	67.8389	1.1292	5.00E-05	0.000364618
ENSMUSG00000038692	15412	Hoxb4	7.97706	17.4459	1.12896	5.00E-05	0.000364618
ENSMUSG00000070287	245020	Slc35g2	4.81009	10.513	1.12804	3.00E-04	0.00184691
ENSMUSG00000045410	56043	Akr1e1	1.63319	3.56866	1.12768	0.0046	0.0200706
ENSMUSG00000075702	114679	Selm	24.0886	52.6257	1.12742	5.00E-05	0.000364618
ENSMUSG00000079834	192289	Tmlhe	4.87793	10.6547	1.12715	0.00015	0.000993517
ENSMUSG00000023961	224794	Enpp4	14.6848	32.0639	1.12662	5.00E-05	0.000364618
ENSMUSG00000060260	101631	Pwwp2b	4.61408	10.0694	1.12586	1.00E-04	0.00068913
ENSMUSG00000002489	21844	Tiam1	24.7416	53.9817	1.12553	0.00045	0.00266485
ENSMUSG00000011958	12175	Bnip2	62.2358	135.732	1.12494	1.00E-04	0.00068913
ENSMUSG00000025151	94275	Maged1	24.5035	53.3188	1.12166	5.00E-05	0.000364618
ENSMUSG00000029263	433931	Pigg	2.83511	6.16912	1.12166	1.00E-04	0.00068913
ENSMUSG00000038604	75687	Fam65a	23.6089	51.3447	1.12089	0.001	0.00537497
ENSMUSG00000016520	140887	Lnx2	24.0564	52.2648	1.11942	0.00565	0.0239123
ENSMUSG00000019487	106628	Trip10	15.4903	33.6517	1.11931	5.00E-05	0.000364618
ENSMUSG00000045216	50785	Hs6st1	16.6117	36.0866	1.11927	5.00E-05	0.000364618
ENSMUSG00000026473	14645	Glul	127.32	276.396	1.11828	0.00175	0.00869733
ENSMUSG00000068196	12837	Col8a1	0.398368	0.864552	1.11785	0.0046	0.0200706
ENSMUSG00000000567	20682	Sox9	0.719008	1.56026	1.11771	0.0015	0.00763842
ENSMUSG00000049321	22678	Zfp2	0.862717	1.8715	1.11724	0.0081	0.0326344
ENSMUSG00000028691	18477	Prdx1	222.003	481.521	1.11702	5.00E-05	0.000364618
ENSMUSG00000039286	72007	Fndc3b	12.4777	27.0557	1.11657	5.00E-04	0.00292275
ENSMUSG00000030772	50781	Dkk3	20.1231	43.6215	1.11619	5.00E-05	0.000364618
ENSMUSG00000047945	17357	Marcksl1	109.781	237.927	1.11589	5.00E-05	0.000364618
ENSMUSG00000024238	21417	Zeb1	23.8523	51.6757	1.11536	5.00E-05	0.000364618
ENSMUSG00000017697	11486	Ada	26.4249	57.2149	1.11449	5.00E-05	0.000364618
ENSMUSG00000046806	78412	3110062M04Rik	23.6332	51.1576	1.11414	5.00E-05	0.000364618
ENSMUSG00000019461	70310	Plscr3	25.7221	55.6741	1.114	5.00E-05	0.000364618
ENSMUSG00000060923	75572	Acyp2	2.38906	5.17048	1.11386	0.00425	0.0187509
ENSMUSG00000020638	22169	Cmpk2	5.45355	11.7969	1.11314	5.00E-05	0.000364618
ENSMUSG00000031841	12554	Cdh13	23.593	51.009	1.11239	5.00E-05	0.000364618
ENSMUSG00000020829	52466	Slc46a1	5.37551	11.6053	1.11031	5.00E-04	0.00292275
ENSMUSG00000062012	22654	Zfp13	0.826675	1.78399	1.10972	0.0016	0.00807047
ENSMUSG00000063458	76633	1700112E06Rik	8.99843	19.4185	1.10969	0.00745	0.0304067
ENSMUSG00000004610	110826	Etfb	59.3696	128.099	1.10947	0.00025	0.00157087
ENSMUSG00000007476	241296	Lrrc8a	13.4361	28.9879	1.10934	0.00055	0.00316979
ENSMUSG00000042363	216551	Lgalsl	9.86564	21.2832	1.10923	5.00E-05	0.000364618
ENSMUSG00000017776	12928	Crk	63.0924	136.07	1.10881	5.00E-05	0.000364618
ENSMUSG00000036887	12259	C1qa	59.4032	128.065	1.10826	1.00E-04	0.00068913
ENSMUSG00000104719		4933437G19Rik	0.801987	1.72852	1.10788	0.00405	0.018014
ENSMUSG00000017344	22370	Vtn	4.69577	10.1114	1.10654	0.00585	0.0245926
ENSMUSG00000023232	230779	Serinc2	0.540353	1.16316	1.10607	0.0104	0.0402125
ENSMUSG00000014837	74356	4931428F04Rik	7.8831	16.9687	1.10604	5.00E-05	0.000364618
ENSMUSG00000029641	68895	Rasl11a	1.52185	3.27485	1.1056	0.01185	0.044914
ENSMUSG00000038725	192190	Pkhd1l1	0.392001	0.842965	1.10462	0.00125	0.00654047
ENSMUSG00000030172	111173	Erc1	4.41594	9.49322	1.10418	1.00E-04	0.00068913
ENSMUSG00000050103	319660	Agmo	2.67859	5.75673	1.10378	0.00165	0.00829322
ENSMUSG00000025195	71972	Dnmbp	6.99676	15.0348	1.10355	5.00E-05	0.000364618
ENSMUSG00000027712	11747	Anxa5	211.859	454.937	1.10256	1.00E-04	0.00068913
ENSMUSG00000031937	69137	Vstm5	2.30894	4.95613	1.10199	0.00045	0.00266485
ENSMUSG00000026335	18484	Pam	28.1672	60.4495	1.10171	0.0012	0.00630674
ENSMUSG00000048191		Muc6	0.282049	0.604739	1.10037	0.00205	0.00999704
ENSMUSG00000030894	12751	Tpp1	58.4294	125.246	1.1	5.00E-05	0.000364618
ENSMUSG00000036097	226151	Fam178a	17.0006	36.4137	1.0989	5.00E-05	0.000364618
ENSMUSG00000020432	21452	Tcn2	251.219	537.959	1.09855	5.00E-05	0.000364618
ENSMUSG00000029070	74761	Mxra8	42.6516	91.3267	1.09844	0.002	0.00976438
ENSMUSG00000063415	232174	Cyp26b1	36.0238	77.1344	1.09842	5.00E-05	0.000364618
ENSMUSG00000066235	215494	Pomgnt2	1.06736	2.28424	1.09766	0.00115	0.00607845
ENSMUSG00000032120	71764	C2cd2l	13.548	28.9739	1.09668	5.00E-05	0.000364618
ENSMUSG00000024012	56462	Mtch1	134.246	287.001	1.09618	0.00355	0.016144
ENSMUSG00000089762	72500	Ier5l	14.5883	31.1823	1.09592	5.00E-05	0.000364618
ENSMUSG00000036438	12314	Calm2	382.579	817.359	1.09521	5.00E-05	0.000364618
ENSMUSG00000045672	373864	Col27a1	4.09097	8.73953	1.09511	0.00115	0.00607845
ENSMUSG00000062078	19317	Qk	54.0963	115.564	1.09509	5.00E-05	0.000364618
ENSMUSG00000021972	219150	Hmbox1	46.456	99.2263	1.09486	0.0122	0.0460277
ENSMUSG00000103923		Gm37896	0.533195	1.13839	1.09426	0.0068	0.0281748
ENSMUSG00000007039	51793	Ddah2	63.9216	136.473	1.09424	0.0026	0.0122936
ENSMUSG00000036327	227638	Qsox2	6.7362	14.3715	1.09321	5.00E-05	0.000364618
ENSMUSG00000040563	235044	Plppr2	2.12964	4.54309	1.09307	0.00015	0.000993517
ENSMUSG00000029166	100732	Mapre3	10.2965	21.9582	1.09261	0.00065	0.00367454
ENSMUSG00000049439	77951	Cyp20a1	18.2536	38.9257	1.09254	5.00E-05	0.000364618
ENSMUSG00000026988	72137	Wdsub1	16.9583	36.1302	1.09121	0.00375	0.0169091
ENSMUSG00000031176	67117	Dynlt3	26.6465	56.7523	1.09073	5.00E-05	0.000364618
ENSMUSG00000060843	216033	Ctnna3	0.389924	0.830463	1.09072	0.01325	0.0494808
ENSMUSG00000054871	72309	Tmem158	2.95714	6.2975	1.09058	5.00E-04	0.00292275
ENSMUSG00000022982	20655	Sod1	234.177	498.671	1.09049	5.00E-05	0.000364618
ENSMUSG00000073094	434800	Smim9	3.3625	7.15701	1.08982	0.01015	0.0393816
ENSMUSG00000049624	235504	Slc17a5	9.83518	20.9188	1.08878	1.00E-04	0.00068913
ENSMUSG00000024810	77125	Il33	3.0499	6.4839	1.0881	0.00415	0.0183706
ENSMUSG00000041945	211798	Mfsd9	0.69362	1.47441	1.08792	0.00235	0.0112236
ENSMUSG00000095098	240514	Ccdc85b	47.5099	100.98	1.08777	5.00E-05	0.000364618
ENSMUSG00000034744	56174	Nagk	21.1496	44.9383	1.08732	0.00045	0.00266485
ENSMUSG00000000320	11684	Alox12	15.0034	31.8704	1.08693	5.00E-05	0.000364618
ENSMUSG00000027249	14061	F2	3.17352	6.74076	1.08683	0.00055	0.00316979
ENSMUSG00000026437	18557	Cdk18	7.35541	15.6173	1.08627	0.0021	0.0102081
ENSMUSG00000040466	233016	Blvrb	37.172	78.7689	1.08341	0.00015	0.000993517
ENSMUSG00000026843	320267	Fubp3	12.5982	26.6857	1.08285	4.00E-04	0.00239674
ENSMUSG00000038702	319901	Dsel	3.91999	8.30052	1.08235	5.00E-05	0.000364618
ENSMUSG00000003528	13358	Slc25a1	19.0498	40.3372	1.08233	2.00E-04	0.00128513
ENSMUSG00000042712	22381	Wbp5	89.2879	189.06	1.08231	5.00E-05	0.000364618
ENSMUSG00000035239	50877	Neu3	2.91581	6.17399	1.0823	0.00025	0.00157087
ENSMUSG00000073775	100087	Kti12	25.8082	54.6378	1.08207	0.00035	0.00212041
ENSMUSG00000042821	20613	Snai1	11.6103	24.573	1.08167	5.00E-05	0.000364618
ENSMUSG00000027394	69737	Ttl	2.30781	4.88433	1.08164	0.00015	0.000993517
ENSMUSG00000003531	13353	Dgcr6	6.43329	13.6141	1.08147	0.0049	0.0211671
ENSMUSG00000028842	214150	Ago3	14.3977	30.4669	1.0814	1.00E-04	0.00068913
ENSMUSG00000031983	69551	2310022B05Rik	6.29238	13.3125	1.08111	5.00E-05	0.000364618
ENSMUSG00000053552	228598	Ebf4	0.937001	1.98227	1.08103	0.0018	0.00891462
ENSMUSG00000051502	70240	Ufsp1	3.8646	8.1745	1.08081	0.00155	0.00784987
ENSMUSG00000068551	68910	Zfp467	15.21	32.1566	1.0801	0.00035	0.00212041
ENSMUSG00000024766	381236	Lipo1	6.22187	13.1526	1.07993	0.0013	0.00677214
ENSMUSG00000032344	214763	Mb21d1	3.39735	7.17154	1.07787	5.00E-05	0.000364618
ENSMUSG00000033361	208748	Prrg3	3.70864	7.82444	1.0771	0.00225	0.0108286
ENSMUSG00000043885	234967	Slc36a4	10.0782	21.2628	1.07709	5.00E-05	0.000364618
ENSMUSG00000044340	98432	Phlpp1	6.18416	13.0386	1.07614	5.00E-05	0.000364618
ENSMUSG00000032038	20443	St3gal4	64.9366	136.782	1.07477	5.00E-05	0.000364618
ENSMUSG00000063760	268291	Rnf217	0.840122	1.76954	1.0747	4.00E-04	0.00239674
ENSMUSG00000057400	13884	Ces1c	4.58673	9.66021	1.07459	0.00285	0.0133131
ENSMUSG00000029376	665563	Mthfd2l	5.2371	11.0278	1.07431	0.00715	0.0293623
ENSMUSG00000028127	19299	Abcd3	10.3515	21.7922	1.07398	5.00E-05	0.000364618
ENSMUSG00000021375	16553	Kif13a	2.82776	5.95237	1.0738	5.00E-05	0.000364618
ENSMUSG00000035811	243085	Ugt2b35	0.278488	0.585968	1.0732	0.01135	0.0433273
ENSMUSG00000054021	68346	Sirt5	4.10332	8.62975	1.07253	0.00055	0.00316979
ENSMUSG00000006930	15114	Hap1	0.816456	1.71673	1.07221	0.003	0.0139435
ENSMUSG00000027695	18805	Pld1	4.66041	9.79819	1.07206	1.00E-04	0.00068913
[truncated: 3,717 more rows]
