# Supplementary material for: Embryonic mesothelial-derived hepatic lineage of quiescent and heterogenous scar-orchestrating cells defined but suppressed by WT1
Source: Nat Commun. 2019 Oct 15;10:4688. doi: 10.1038/s41467-019-12701-9 (PMC6794268; doi:10.1038/s41467-019-12701-9)
Supplement: Supplementary file 5 — Supplementary Data 2 [file 41467_2019_12701_MOESM5_ESM.xlsx]

## Sheet: E10.5 RFP plus v minus
Name	KEGG ID	pSize	NDE	pNDE	tA	pPERT	pG	pGFdr	pGFWER	Status	KEGGLINK
Cytokine-cytokine receptor interaction	04060	240	133	1.1683e-33	-40.7178	0.031	2.90838e-33	5.0315e-31	5.0315e-31	Inhibited	http://www.genome.jp/dbget-bin/show_pathway?mmu04060+16189+12168+11481+11477+16186+16185+12983+12984+16880+16195+16174+16182+16178+16177+50905+16172+21813+16176+16175+16171+12162+12156+16325+16324+16323+320100+245527+72049+57916+21935+21936+22163+21942+21941+21940+21939+14102+21949+21947+14103+50930+16994+16992+242700+16154+15979+14255+16590+14257+16542+14254+18596+18595+93672+15978+14256+17311+1…
Rap1 signaling pathway	04015	213	103	2.13017e-20	119.778	0.026	2.76619e-20	2.39275e-18	4.7855e-18	Activated	http://www.genome.jp/dbget-bin/show_pathway?mmu04015+26417+54519+11601+12977+13636+13637+14164+14165+14168+15234+16000+17311+18654+22339+22340+22341+54635+71785+13836+14184+14254+14257+16337+16542+16590+18053+18595+18596+21687+19353+19354+54354+19094+26415+29857+22323+18643+11465+238130+223864+56508+217692+56044+64143+17356+16408+16409+16412+16414+11541+14062+18441+381810+53978+78134+14682+18796+…
Complement and coagulation cascades	04610	87	57	4.70955e-20	29.3575	0.038	8.72843e-20	5.03339e-18	1.51002e-17	Activated	http://www.genome.jp/dbget-bin/show_pathway?mmu04610+109821+14071+14058+110135+14161+99571+14060+74145+21788+14062+22371+18787+16644+385643+18791+17194+17195+17174+12259+12260+12262+50909+12628+15139+109828+110382+12274+12279+230558+12509+333883+13136+12269+19128+19123+21824+20700+20701+20702+20703+20704+14061+18816+12263+12630+14069+56373+12759+22370+18793+19124+12902+16409+16414+16411+278180+12…
Chemokine signaling pathway	04062	184	90	2.03611e-18	-121.842	0.005	4.78831e-19	2.07094e-17	8.28377e-17	Inhibited	http://www.genome.jp/dbget-bin/show_pathway?mmu04062+12145+12458+12765+12766+12767+12768+12769+12772+12773+12774+12775+12776+227288+23832+14825+15945+16963+17329+20292+20295+20296+20299+20302+20303+20304+20305+20306+20308+20310+20311+330122+55985+56221+57266+57349+66102+14083+14191+15162+18707+18710+30955+320207+18796+18797+18798+216148+14677+14696+14697+14700+14701+14702+66066+12927+140580+12928…
Focal adhesion	04510	201	95	4.42403e-18	65.8875	0.131	2.49159e-17	8.62091e-16	4.31046e-15	Activated	http://www.genome.jp/dbget-bin/show_pathway?mmu04510+16412+16421+192897+104099+109700+16398+16401+16402+241226+319480+192176+286940+68794+107589+17898+13367+11651+11652+23797+170736+57342+64099+22330+22323+18707+18710+30955+320207+70549+22793+11472+60595+14083+12334+11855+232906+18751+19417+12826+12827+12829+12833+12834+12842+12843+14268+16773+16774+16775+16776+16777+16779+16780+20750+21825+21826…
PI3K-Akt signaling pathway	04151	331	135	4.91996e-18	72.2941	0.179	3.74934e-17	1.08106e-15	6.48636e-15	Activated	http://www.genome.jp/dbget-bin/show_pathway?mmu04151+13685+20104+11651+11652+23797+18707+18710+13836+14184+14254+14257+16337+16542+16590+18053+18595+18596+21687+14062+381810+53978+78134+17869+12576+14103+12125+56484+12048+232493+12443+18534+14377+16150+54401+11601+12977+13636+13637+14164+14165+14168+15234+16000+17311+18654+22339+22340+22341+54635+71785+15461+75778+235542+18127+108079+98432+12571+…
Natural killer cell mediated cytotoxicity	04650	111	54	1.59959e-11	-265.486	5e-06	3.04441e-15	7.52404e-14	5.26683e-13	Inhibited	http://www.genome.jp/dbget-bin/show_pathway?mmu04650+18018+18019+19057+22035+15979+234779+16797+18646+15978+12981+18751+19229+20963+22637+16818+26904+20400+23900+12503+14127+22177+15170+14939+14102+21933+12506+15894+15896+18707+18710+30955+320207+26417+15461+216148+18479+19353+19354+22324+57257+14103+16643+18106+27007+17086+16414+16408+16627+16638+16641+16635+16642+16639+17059
Leukocyte transendothelial migration	04670	116	61	8.54884e-15	-88.6711	0.025	7.92517e-15	1.71382e-13	1.37106e-12	Inhibited	http://www.genome.jp/dbget-bin/show_pathway?mmu04670+12741+54419+69524+75677+17390+17395+12562+18613+16414+12388+12927+17356+16456+16408+16412+16401+67374+16409+18707+18710+30955+320207+12387+11465+17898+18751+14083+83964+19094+26415+29857+11855+232906+12385+216033+13058+17970+17969+19353+17972+22324+57257+19354+22350+223864+56508+16428+22165+54354+19229+12767+14677+21838+22329+15894+234779+74734…
T cell receptor signaling pathway	04660	104	55	1.28397e-13	-47.8908	0.12	5.0543e-13	9.71548e-12	8.74393e-11	Inhibited	http://www.genome.jp/dbget-bin/show_pathway?mmu04660+12981+15978+16189+16183+18037+16150+11651+11652+23797+240354+108723+18761+18707+18710+30955+320207+12487+54167+21947+19419+15461+14281+18018+18019+18021+19057+16428+21682+16797+17444+22324+57257+18479+17973+17974+22637+12501+12500+12503+12502+12504+12525+12526+12402+208650+16818+19264+15170+12477+18566+26417+26420+19094+26415+29857
TNF signaling pathway	04668	109	57	8.77538e-14	-10.4814	0.556	1.5443e-12	2.67164e-11	2.67164e-10	Inhibited	http://www.genome.jp/dbget-bin/show_pathway?mmu04668+21937+22033+19094+26415+29857+26420+16150+26417+73086+208647+208677+231991+26427+78284+12608+14082+12369+20296+20304+14825+20310+330122+15945+12977+12981+14102+16182+16176+16193+16878+16992+12702+21929+22029+14281+17392+17395+17387+13614+257632+15894+20339+22329+19225+21938+18707+18710+30955+320207+11651+11652+23797+22031+74568+66513+26408+69601
AGE-RAGE signaling pathway in diabetic complications	04933	100	54	6.82362e-14	-2.18031	0.921	1.97323e-12	2.84474e-11	3.41369e-10	Inhibited	http://www.genome.jp/dbget-bin/show_pathway?mmu04933+13058+18751+26420+13653+15461+19094+26415+29857+26417+21813+13614+21824+16175+16176+16193+22329+15894+12443+20846+12043+11651+11652+23797+13367+12826+12827+12829+12842+12843+18707+18710+30955+320207+18127+19353+18712+18018+22339+22340+22341+20296+18787+17390+20339+18753+18754+18762+18796+18797+18798+234779+11607+12576+14268
Amoebiasis	05146	100	54	6.82362e-14	1.15824	0.921	1.97323e-12	2.84474e-11	3.41369e-10	Activated	http://www.genome.jp/dbget-bin/show_pathway?mmu05146+16176+14268+16773+16774+16775+16776+16777+16779+16780+226519+16193+12981+16177+16178+18126+21898+16160+19344+19345+226421+15507+12475+18707+18710+30955+320207+15978+16409+16414+11846+110382+230558+12279+14672+14675+14676+14682+18751+18796+18797+18798+12826+12827+12829+12842+12843+22330+11472+60595+14083+20706+20719+241197+66222
B cell receptor signaling pathway	04662	72	43	2.17041e-13	11.4065	0.637	4.23194e-12	5.63173e-11	7.32125e-10	Activated	http://www.genome.jp/dbget-bin/show_pathway?mmu04662+18037+16150+240354+108723+11651+11652+23797+18751+22324+57257+18707+18710+30955+320207+12902+12478+12520+68713+16331+16332+14130+14281+15461+240168+18018+18019+18021+19057+19353+19354+234779+17060+12229+15985+12518+20963+15170+12517+12483+18733+26417+83490+26377
Inflammatory bowel disease (IBD)	05321	59	35	4.82248e-11	-254.681	0.007	1.00317e-11	1.23963e-10	1.73548e-09	Inhibited	http://www.genome.jp/dbget-bin/show_pathway?mmu05321+257632+53791+16193+100504404+14960+14961+14969+14998+14999+15000+15001+15002+16160+15978+16161+20849+15979+20846+57765+16189+18018+17132+16175+16176+16163+21898+16183+16171+16186+16174+16182+19885+60504+19883+20371
Osteoclast differentiation	04380	125	61	6.67611e-13	-13.2638	0.596	1.17589e-11	1.35619e-10	2.03428e-09	Inhibited	http://www.genome.jp/dbget-bin/show_pathway?mmu04380+21943+12977+74256+16150+66513+26420+19094+26415+29857+18018+16451+20846+16818+18707+18710+30955+320207+11651+11652+23797+16175+16176+16177+15978+15979+14281+14284+14130+14131+22177+12229+21682+20963+17060+234779+19057+12326+13038+11433+20375+21937+18019+12702+12703+14200+21813+26417+19353+13058+17969+17970+17972+100038909+100041146+14728+18726+…
Tuberculosis	05152	173	76	1.0434e-12	-16.6575	0.633	1.91839e-11	2.07426e-10	3.31881e-09	Inhibited	http://www.genome.jp/dbget-bin/show_pathway?mmu05152+17533+18779+170779+170780+170786+69142+69165+70192+19344+19345+216238+16783+16784+12314+75600+12323+14130+14131+12721+19057+16414+16409+20846+16451+15978+12608+12611+12265+26417+12475+21898+21897+21937+14082+11651+11652+23797+12043+16149+100504404+14960+14961+14969+14998+14999+15000+15001+15002+13040+16154+16160+16175+16176+81897+16193+69632+16…
Proteoglycans in cancer	05205	203	84	3.57876e-12	24.1938	0.547	5.47326e-11	5.56985e-10	9.46874e-09	Activated	http://www.genome.jp/dbget-bin/show_pathway?mmu05205+12505+21844+13866+18707+18710+30955+320207+11651+11652+23797+16440+12323+192176+286940+68794+69632+14388+19353+18479+11465+29875+13982+15461+20130+26417+13043+15163+16801+12443+17395+18793+12387+14083+13179+21898+18569+13867+17869+12402+208650+21859+21825+17390+22339+16160+16000+20104+14103+14102+17022+15442+12842+12843+16398+16412+15234+14366+…
Staphylococcus aureus infection	05150	50	32	1.84502e-11	26.2718	0.19	9.59702e-11	9.2238e-10	1.66028e-08	Activated	http://www.genome.jp/dbget-bin/show_pathway?mmu05150+15139+50909+12259+12260+12262+12263+17194+17195+17174+12273+12630+99571+14130+14131+100504404+14960+14961+14969+14998+14999+15000+15001+15002+12628+15894+16414+20344+20345+16408+16409+19204+14289
Chagas disease (American trypanosomiasis)	05142	102	48	8.81518e-10	-60.9473	0.01	2.33202e-10	2.12336e-09	4.03439e-08	Inhibited	http://www.genome.jp/dbget-bin/show_pathway?mmu05142+21898+15978+12259+12260+12262+81897+26420+19094+26415+29857+26417+14281+16160+16150+16176+15979+18126+21937+21813+18787+14677+14681+14672+14675+14676+14682+18796+18797+18798+18707+18710+30955+320207+11651+11652+23797+14103+14102+14082+20296+16193+20302+12500+12501+12502+12503+20304+16183
Toxoplasmosis	05145	111	54	1.59959e-11	6.27216	0.759	3.17296e-10	2.74461e-09	5.48922e-08	Activated	http://www.genome.jp/dbget-bin/show_pathway?mmu05145+66513+16150+26417+26420+19094+26415+29857+14677+14681+16160+12043+12048+11798+18126+16451+20846+12265+15944+100504404+14960+14961+14969+14998+14999+15000+15001+15002+11689+12703+18707+18710+30955+320207+11651+11652+23797+16412+16773+16774+16775+16776+16777+16779+16780+226519+17087+21898+15978+15979+12774+21947+21939+21937+16154
Ras signaling pathway	04014	228	89	3.68374e-11	35.1299	0.46	4.37204e-10	3.60173e-09	7.56363e-08	Activated	http://www.genome.jp/dbget-bin/show_pathway?mmu04014+26417+15461+20130+11651+11652+23797+18707+18710+30955+320207+216148+11601+12977+13636+13637+14164+14165+14168+15234+16000+17311+18654+22339+22340+22341+54635+71785+13836+14184+14254+14257+16337+16542+16590+18053+18595+18596+21687+14388+21844+19353+19354+19731+56044+64143+18805+18806+18751+225870+12048+16150+14103+26420+211429+271844+66350+69836…
Transcriptional misregulation in cancer	05202	171	72	4.61844e-11	-0.833293	0.65	7.57376e-10	5.95573e-09	1.31026e-07	Inhibited	http://www.genome.jp/dbget-bin/show_pathway?mmu05202+13876+14009+260298+18124+17869+11864+16185+545192+21912+17349+14254+21813+16000+12608+16193+50528+104156+17392+17395+21417+16178+20181+20183+12394+19401+235320+16480+110794+12044+12045+12047+12606+20375+12475+16409+19696+22029+12048+12524+21939+12393+18516+17125+22289+15364+140780+14255+12576+18647+17132+16421+18507+18109+14083+18053+70122+2082…
Platelet activation	04611	123	57	5.19761e-11	-21.4076	0.628	8.20772e-10	6.17363e-09	1.41994e-07	Inhibited	http://www.genome.jp/dbget-bin/show_pathway?mmu04611+16440+14062+18441+21390+18796+18797+18798+16398+16412+14729+234779+19419+54519+70549+18707+18710+30955+320207+11651+11652+23797+18127+54195+60596+19094+26415+29857+26417+14682+16801+69632+107589+14677+104110+104111+11512+11513+11515+211429+271844+22371+19224+22323+11465+12842+12843+110135+14161+99571+108101+18436+14127+12229+20963+18759+18762+2…
Leishmaniasis	05140	65	37	7.35014e-11	8.16528	0.567	1.03776e-09	7.48053e-09	1.79533e-07	Activated	http://www.genome.jp/dbget-bin/show_pathway?mmu05140+16401+16412+14131+18751+17969+16409+16414+15978+16451+20846+100504404+14960+14961+14969+14998+14999+15000+15001+15002+21898+16175+16189+16160+18126+16176+15170+26417+14281+17357+19094+26415+29857+66513+15979+17970+17972+19225
Fc gamma R-mediated phagocytosis	04666	88	44	3.84062e-10	-33.2512	0.187	1.7493e-09	1.21052e-08	3.02629e-07	Inhibited	http://www.genome.jp/dbget-bin/show_pathway?mmu04666+14130+15162+20963+19264+18707+18710+30955+320207+16331+16332+16797+234779+18753+18754+26417+11651+11652+23797+22324+57257+19353+19354+11867+67771+22376+73178+94176+12928+18805+18806+18479+22323+12632+211914+17118+17357+17909+20259+227753+19012+67916+17969+30948+18751
Graft-versus-host disease	05332	52	30	2.94264e-09	-7.94675	0.026	1.85867e-09	1.23673e-08	3.2155e-07	Inhibited	http://www.genome.jp/dbget-bin/show_pathway?mmu05332+100504404+14960+14961+14969+14998+14999+15000+15001+15002+14102+14103+110557+14990+15007+15018+15043+14939+18646+12487+15978+12519+12524+16183+16193+16175+16176+16627+16638+16641+16643
Intestinal immune network for IgA production	04672	42	27	6.05495e-10	-7.88236	0.134	1.96633e-09	1.25991e-08	3.40175e-07	Inhibited	http://www.genome.jp/dbget-bin/show_pathway?mmu04672+16193+21947+21939+72049+57916+21935+12519+12524+12487+100504404+14960+14961+14969+14998+14999+15000+15001+15002+12769+16401+16421+16189+16183+54167+50723+12767+18703
NF-kappa B signaling pathway	04064	92	44	2.32106e-09	-47.2962	0.043	2.39811e-09	1.48169e-08	4.14872e-07	Inhibited	http://www.genome.jp/dbget-bin/show_pathway?mmu04064+12048+12043+22033+16177+21937+16176+50930+22031+16150+72049+21947+21939+18751+18761+108723+240354+21929+22029+21943+21898+66513+22637+16797+17087+12475+16803+12044+12045+12047+234779+20963+12229+16818+17060+11545+11798+19225+20303+22329+20310+15894+16992+16994+111173
Rheumatoid arthritis	05323	82	41	1.50886e-09	-7.90209	0.079	2.84294e-09	1.69596e-08	4.91829e-07	Inhibited	http://www.genome.jp/dbget-bin/show_pathway?mmu05323+21943+16171+16175+16176+16193+16994+12977+15978+12981+17392+13039+100504404+14960+14961+14969+14998+14999+15000+15001+15002+11964+66290+76252+13038+11433+16408+16414+15894+12519+12524+12487+14254+22339+20302+20311+21898+14281+20304+21687+20296+12477
Asthma	05310	22	18	9.11347e-10	-3.78022	0.148	3.20023e-09	1.84547e-08	5.53641e-07	Inhibited	http://www.genome.jp/dbget-bin/show_pathway?mmu05310+100504404+14960+14961+14969+14998+14999+15000+15001+15002+21947+21939+14125+14126+14127+16189+16163+19074+20292
Phospholipase D signaling pathway	04072	142	62	1.66763e-10	-7.20742	0.852	3.36375e-09	1.87719e-08	5.81928e-07	Inhibited	http://www.genome.jp/dbget-bin/show_pathway?mmu04072+26417+15461+20130+11651+11652+23797+18707+18710+30955+320207+216148+17311+16337+16590+18595+18596+14388+56044+64143+108072+11607+12000+12765+14062+14823+227288+381810+53978+78134+234779+223864+56508+18805+18806+18796+18797+18798+19157+19159+72318+104110+104111+11512+11513+11515+19229+14673+211429+271844+19012+67916+110197+13139+227333+380921+54…
Apoptosis	04210	137	60	2.81268e-10	12.2931	0.651	4.2885e-09	2.31847e-08	7.41911e-07	Activated	http://www.genome.jp/dbget-bin/show_pathway?mmu04210+12048+12043+11798+11799+13368+12369+12334+11651+11652+23797+16150+18707+18710+30955+320207+14082+12983+12984+16188+21937+21933+14102+22035+14103+16905+16906+11545+58801+170770+12364+19249+23882+12044+12045+12047+22029+26408+26420+69601+14281+12125+13030+13032+13036+13038+13039+13040+13041+229445+56464+16440+14939+18646+11465+22145+22146+53857+1…
HTLV-I infection	05166	269	93	2.0515e-08	-62.1427	0.011	5.23812e-09	2.74604e-08	9.06195e-07	Inhibited	http://www.genome.jp/dbget-bin/show_pathway?mmu05166+18186+20525+22329+70549+12500+12501+12502+15894+16408+16414+18018+18019+18021+19057+16185+16186+16451+110557+14990+15007+15018+15043+17869+15461+20130+12257+22335+104110+104111+11512+11513+11515+12916+21813+18971+69745+12442+21752+16183+16184+16193+12981+16992+21939+72049+16150+21937+16177+16178+26401+12048+11798+18595+18596+18707+18710+30955+3…
Platinum drug resistance	01524	78	40	9.05424e-10	-16.2079	0.272	5.69501e-09	2.89776e-08	9.85237e-07	Inhibited	http://www.genome.jp/dbget-bin/show_pathway?mmu01524+12043+11798+11799+14082+14102+14103+58801+170770+12048+20529+103140+14859+14860+14862+14863+14864+14867+14869+14870+14871+14872+211666+56615+66447+68312+17350+21973+12189+17686+13866+18707+18710+30955+320207+11651+11652+23797+26417+12578+26408
Small cell lung cancer	05222	85	43	3.76123e-10	4.14543	0.869	7.46577e-09	3.69022e-08	1.29158e-06	Activated	http://www.genome.jp/dbget-bin/show_pathway?mmu05222+12447+12443+16412+16398+12576+20181+20183+218772+11651+11652+23797+66197+17869+18707+18710+30955+320207+14083+12826+12827+12829+14268+16773+16774+16775+16776+16777+16779+16780+226519+11798+12043+18126+19225+16150+12048+22029+22031+22032+22033+242705+12571+12579
Regulation of actin cytoskeleton	04810	216	82	1.03343e-09	-30.0624	0.359	8.4272e-09	4.04974e-08	1.45791e-06	Inhibited	http://www.genome.jp/dbget-bin/show_pathway?mmu04810+14061+19241+11867+67771+18643+11789+22376+73178+219140+329165+105855+50884+20430+76884+12632+20259+227753+22330+13367+54004+11472+60595+22350+17898+107589+216963+56419+18479+54126+73341+19353+19354+16801+69632+29875+544963+232906+21844+22324+57257+26417+18707+18710+30955+320207+330662+30938+14701+12928+12927+14083+12671+104099+109700+16398+1640…
Measles	05162	132	55	1.3299e-08	-43.9025	0.031	9.32115e-09	4.35827e-08	1.61256e-06	Inhibited	http://www.genome.jp/dbget-bin/show_pathway?mmu05162+170743+81897+21898+71586+228607+16451+20846+246727+246728+15978+15979+170779+170780+170786+69142+69165+70192+27218+20400+18761+16184+16185+16186+16183+12500+12501+12502+12487+18707+18710+30955+320207+11651+11652+23797+16175+16176+16193+16160+16189+16163+17858+208650+14102+14103+22035+21933+21929+14130+170770+12443+12447+12571+12576+56489
Allograft rejection	05330	50	27	1.20138e-07	-11.411	0.004	1.07913e-08	4.91289e-08	1.8669e-06	Inhibited	http://www.genome.jp/dbget-bin/show_pathway?mmu05330+100504404+110557+14960+14961+14969+14990+14998+14999+15000+15001+15002+15007+15018+15043+16183+21947+21939+14102+14103+14939+18646+16189+12519+12524+12487+15978+16160
Salmonella infection	05132	77	39	2.33292e-09	-11.9132	0.414	2.10145e-08	9.32183e-08	3.63551e-06	Inhibited	http://www.genome.jp/dbget-bin/show_pathway?mmu05132+19353+26420+21872+11867+67771+22376+73178+14281+11465+21898+16803+12475+53791+192176+286940+68794+18643+13427+234663+226421+280408+268973+66824+16176+26417+19094+26415+29857+15978+15979+18126+16175+16193+20302+20303+14825+20310+330122+12981
Axon guidance	04360	174	68	6.73413e-09	45.3953	0.201	2.8994e-08	1.25399e-07	5.01595e-06	Activated	http://www.genome.jp/dbget-bin/show_pathway?mmu04360+14677+12767+26417+19353+19354+18019+18021+19057+57764+20564+14083+18479+16412+17973+19649+19876+53972+107448+107449+13836+13641+13642+13844+13846+13848+20361+13636+13637+18208+50780+69632+54712+18844+18845+18846+243743+108151+20350+218877+20358+20359+214968+20351+20353+20354+20355+26456+117600+259302+18186+16728+17974+15461+319757+12162+12168+1…
Type I diabetes mellitus	04940	57	30	5.23076e-08	-8.0334	0.033	3.65554e-08	1.54246e-07	6.32408e-06	Inhibited	http://www.genome.jp/dbget-bin/show_pathway?mmu04940+15893+12487+16160+12876+12519+12524+14415+16183+14103+14939+100504404+14960+14961+14969+14998+14999+15000+15001+15002+110557+14990+15007+15018+15043+14102+15978+18646+16175+16176+16992
Jak-STAT signaling pathway	04630	150	60	1.85684e-08	-35.1473	0.108	4.21681e-08	1.73693e-07	7.29509e-06	Inhibited	http://www.genome.jp/dbget-bin/show_pathway?mmu04630+17869+11651+11652+23797+18707+18710+30955+320207+12043+12702+12703+56468+20846+20849+15170+16451+12804+12982+12983+12984+12986+13857+14600+15979+16154+16161+16164+16165+16184+16185+16186+16188+16192+16194+16195+16197+16199+16847+16880+18414+242700+60504+17210+18712+12443+12048+15461+11761+71724+12981+15978+16160+16163+16183+16189+16193+16878+18…
Toll-like receptor signaling pathway	04620	98	45	7.65378e-09	-19.6986	0.518	8.06643e-08	3.24533e-07	1.39549e-05	Inhibited	http://www.genome.jp/dbget-bin/show_pathway?mmu04620+26417+20750+22031+27056+15945+12524+21939+16150+19094+26415+29857+19353+26420+16176+56489+14082+16193+20304+66513+11651+11652+23797+20846+12519+17087+53791+142980+21897+16803+81897+21898+54473+12475+20302+17329+18707+18710+30955+320207+170743+170744+14281+16160+20303+13038
MAPK signaling pathway	04010	248	89	5.3793e-09	-1.78838	0.942	1.01855e-07	3.94766e-07	1.76209e-05	Inhibited	http://www.genome.jp/dbget-bin/show_pathway?mmu04010+19417+19418+13537+235584+240672+63953+67603+75590+19259+320139+72349+14103+211429+271844+16765+17762+16150+26417+18751+76089+114713+15461+20130+19419+233046+240168+14673+14701+18595+18596+14184+18212+12290+12293+239556+319734+56808+58226+81905+14164+14165+14168+18205+15370+12531+73086+102626+17164+19094+26415+29857+11651+11652+23797+15507+26408…
Arrhythmogenic right ventricular cardiomyopathy (ARVC)	05412	74	36	3.70344e-08	2.47045	0.138	1.02685e-07	3.94766e-07	1.77645e-05	Activated	http://www.genome.jp/dbget-bin/show_pathway?mmu05412+12293+319734+56808+81905+11938+24051+13138+16773+13726+16905+13405+13506+16480+67451+109620+104099+109700+16398+16401+16402+241226+319480+16412+16421+192897+11465+12385+216033+11472+60595+16842+21414+21415+21416+12387+14609
ECM-receptor interaction	04512	82	40	5.96617e-09	0.788428	0.946	1.12839e-07	4.24371e-07	1.95211e-05	Activated	http://www.genome.jp/dbget-bin/show_pathway?mmu04512+16773+16774+16775+16776+16777+16779+16780+226519+12826+12827+12829+12833+12834+12842+12843+245026+68553+13138+81877+14729+22371+22370+20750+14268+21825+21826+16412+16401+12491+15530+192897+16421+319480+104099+241226+16402+109700+12505+16398+11603
Fc epsilon RI signaling pathway	04664	68	32	5.43925e-07	-53.6693	0.07	6.88533e-07	2.53439e-06	0.000119116	Inhibited	http://www.genome.jp/dbget-bin/show_pathway?mmu04664+14127+14126+14125+16163+16189+11651+11652+23797+12981+19094+26415+29857+18707+18710+30955+320207+12229+20963+16797+234779+16331+26417+15461+211429+271844+26420+19353+19354+22324+57257+11689+11690
African trypanosomiasis	05143	33	19	2.49146e-06	-14.5208	0.016	7.19048e-07	2.59157e-06	0.000124395	Inhibited	http://www.genome.jp/dbget-bin/show_pathway?mmu05143+81897+16160+15978+20339+22329+16775+16176+16193+15894+11806+209176+14102+14103+14063+14682+18796+18797+18798+18751
Influenza A	05164	164	63	5.05937e-08	-1.01027	0.951	8.5883e-07	2.98382e-06	0.000148578	Inhibited	http://www.genome.jp/dbget-bin/show_pathway?mmu05164+22072+22074+67373+71586+228607+56489+142980+16150+18707+18710+30955+320207+11651+11652+23797+170743+216799+66824+16176+77125+16451+20846+17858+246727+246728+12265+100504404+14960+14961+14969+14998+14999+15000+15001+15002+12702+19094+26415+29857+26420+20304+15894+16175+16193+16160+100037258+81489+22035+21933+53817+26417+11465+58185+20296+15945+1…
PPAR signaling pathway	03320	81	37	1.88769e-07	3.83752	0.256	8.62374e-07	2.98382e-06	0.000149191	Activated	http://www.genome.jp/dbget-bin/show_pathway?mmu03320+18534+66968+12491+225579+26457+26458+11770+12140+14079+14080+16592+20181+20183+20280+235674+11363+100040843+277753+74147+12896+12894+433256+94180+13122+15360+20411+11430+93732+11807+20249+56473+11814+13124+22259+11806+13167+17436
Sphingolipid signaling pathway	04071	121	50	8.17131e-08	-13.2126	0.649	9.4144e-07	3.19351e-06	0.000162869	Inhibited	http://www.genome.jp/dbget-bin/show_pathway?mmu04071+26417+11651+11652+23797+18707+18710+30955+320207+18751+13610+13611+94226+14677+14682+14673+15461+18796+18797+18798+268656+241447+13244+619326+70059+11886+230379+54447+26408+18762+235542+20597+81535+26420+19094+26415+29857+12043+20397+74442+18127+19353+19354+21937+11542+14125+14126+14127+18805+18806+18754
Pertussis	05133	75	35	2.09902e-07	18.3164	0.296	1.09313e-06	3.63677e-06	0.000189112	Activated	http://www.genome.jp/dbget-bin/show_pathway?mmu05133+16409+16412+16414+12314+75600+21898+17087+107607+16175+16176+18126+16193+14677+20311+16402+12632+12369+50909+12259+12260+12262+12269+12263+15139+19094+26415+29857+26417+14281+26420+12475+16160+16362+216799+66824
VEGF signaling pathway	04370	59	30	1.43718e-07	-6.00249	0.762	1.8647e-06	6.08666e-06	0.000322593	Inhibited	http://www.genome.jp/dbget-bin/show_pathway?mmu04370+16542+234779+19225+211429+271844+15507+102626+17164+19057+11651+11652+23797+18707+18710+30955+320207+18019+18751+14083+19094+26415+29857+27371+216148+22339+26417+15461+18127+19353+19354
EGFR tyrosine kinase inhibitor resistance	01521	80	36	4.34351e-07	24.9213	0.463	3.30202e-06	1.05787e-05	0.00057125	Activated	http://www.genome.jp/dbget-bin/show_pathway?mmu01521+13867+13866+13685+14388+21802+216148+18751+234779+18707+18710+30955+320207+11651+11652+23797+26417+15461+18595+18596+16542+15234+14184+16451+12043+12048+12125+16000+22339+54635+71785+14456+16193+16194+20104+56484+100042150
Autoimmune thyroid disease	05320	62	26	7.45543e-05	-12.0485	0.003	3.64864e-06	1.14766e-05	0.000631215	Inhibited	http://www.genome.jp/dbget-bin/show_pathway?mmu05320+100504404+14960+14961+14969+14998+14999+15000+15001+15002+21947+21939+14102+14103+110557+14990+15007+15018+15043+14939+18646+12477+16189+16183+12519+12524+12487
Bacterial invasion of epithelial cells	05100	78	35	6.79841e-07	3.83893	0.888	9.24878e-06	2.85721e-05	0.00160004	Activated	http://www.genome.jp/dbget-bin/show_pathway?mmu05100+12387+12385+216033+19353+13043+15163+16402+16412+11867+67771+11465+330662+14083+12928+12488+18707+18710+30955+320207+12402+208650+12927+12757+67300+74325+22376+73178+14388+216148+14268+12389+12390+622434+22330+140580
FoxO signaling pathway	04068	133	51	9.67577e-07	-1.79645	0.944	1.36151e-05	4.13231e-05	0.00235542	Inhibited	http://www.genome.jp/dbget-bin/show_pathway?mmu04068+16150+26420+26417+108079+108099+56484+15461+16337+18534+14377+11651+11652+23797+18707+18710+30955+320207+384783+58231+16000+12442+268697+12443+12579+12581+12576+12795+18817+20620+23882+14103+12125+22035+12053+12359+20656+16197+13611+26557+216439+12176+57436+20393+27219+21813+16193+19094+26415+29857+66822+12452
cGMP-PKG signaling pathway	04022	170	61	1.27811e-06	-2.41421	0.941	1.75967e-05	5.24866e-05	0.00304422	Inhibited	http://www.genome.jp/dbget-bin/show_pathway?mmu04022+18160+54195+60596+16440+230103+19735+11607+13618+18796+18797+18798+14672+14682+19057+18018+18019+18021+17258+17261+14463+11938+53313+26417+208647+208677+231991+26427+78284+22323+110893+11931+232975+381290+67972+57080+18707+18710+30955+320207+11651+11652+23797+18127+104110+104111+11512+11513+11515+207728+18576+18754+22335+107589+12314+75600+3847…
Aldosterone synthesis and secretion	04925	83	35	3.94935e-06	17.4641	0.311	1.79446e-05	5.26172e-05	0.00310442	Activated	http://www.genome.jp/dbget-bin/show_pathway?mmu04925+16440+18796+18797+18798+14672+14682+239556+58226+208647+208677+231991+26427+78284+104110+104111+11512+11513+11515+207728+12314+75600+11607+18751+18754+18760+75292+12323+12326+227541+52163+18227+15370+18160+20778+13070
Viral myocarditis	05416	74	33	1.6645e-06	-1.3099	0.885	2.12539e-05	6.12821e-05	0.00367692	Inhibited	http://www.genome.jp/dbget-bin/show_pathway?mmu05416+24051+13138+16773+13405+13136+12443+21939+100504404+14960+14961+14969+14998+14999+15000+15001+15002+21947+110557+14990+15007+15018+15043+12487+12519+12524+18646+16408+16414+15894+11465+12389+19353+19354
Insulin resistance	04931	109	43	2.80186e-06	12.411	0.594	2.38097e-05	6.75259e-05	0.00411908	Activated	http://www.genome.jp/dbget-bin/show_pathway?mmu04931+26420+21937+225579+26457+26458+16150+16337+18707+18710+30955+320207+18751+18753+18761+12491+16193+12702+244416+53412+232493+18127+18762+20111+20112+384783+18754+18534+14377+22259+20525+14584+11651+11652+23797+108155+208647+208677+231991+26427+78284+108079+108099+12894
Endocrine resistance	01522	95	39	2.53441e-06	19.7016	0.691	2.49647e-05	6.96596e-05	0.0043189	Activated	http://www.genome.jp/dbget-bin/show_pathway?mmu01522+13982+17390+17395+15200+15461+26417+216148+104110+104111+11512+11513+11515+18707+18710+30955+320207+11651+11652+23797+19094+26415+29857+26420+16449+18129+18131+18132+12578+12576+12443+242705+16000+13866+14281+12043+12124+14083+13388+54485
Melanogenesis	04916	99	38	2.16366e-05	72.1737	0.122	3.65458e-05	0.000100356	0.00632242	Activated	http://www.genome.jp/dbget-bin/show_pathway?mmu04916+12323+12314+75600+14677+14681+13618+16590+17311+14366+14368+14370+18796+18797+18798+16842+21414+21415+21416+18751+208647+208677+26427+78284+104110+104111+11512+11513+11515+12387+14682+22409+22410+22411+22412+22413+26417+15461+13614
Acute myeloid leukemia	05221	57	27	3.51779e-06	3.22848	0.795	3.85576e-05	0.000104226	0.00667046	Activated	http://www.genome.jp/dbget-bin/show_pathway?mmu05221+19401+235320+14255+20375+12606+12394+17869+16480+12443+16842+21414+21415+21416+18712+15461+16150+18715+16590+13685+11651+11652+23797+18707+18710+30955+320207+26417
Breast cancer	05224	145	52	7.61268e-06	35.6661	0.433	4.49044e-05	0.000118434	0.00776846	Activated	http://www.genome.jp/dbget-bin/show_pathway?mmu05224+13982+15461+26417+216148+16449+18129+18131+18132+16000+13866+14281+13388+54485+18707+18710+30955+320207+11651+11652+23797+12443+17869+16842+21414+21415+21416+12006+11789+12387+14296+212398+27412+16973+16974+14366+14368+14370+22409+22410+22411+22412+22413+12571+242705+16590+21943+12189+14164+14165+14168+15205+14257
Hippo signaling pathway -multiple species	04392	26	15	2.81217e-05	12.4093	0.118	4.51829e-05	0.000118434	0.00781665	Activated	http://www.genome.jp/dbget-bin/show_pathway?mmu04392+211652+64010+56274+22601+97064+21676+21677+21679+18479+233651+329628+213391+215653+101543+16475
Tight junction	04530	136	50	5.07181e-06	0.73643	0.941	6.32491e-05	0.000163315	0.0109421	Activated	http://www.genome.jp/dbget-bin/show_pathway?mmu04530+16456+67374+83964+18753+18754+18761+12741+54419+75677+93742+14924+21872+18751+13822+13823+269587+12385+216033+17475+13043+15163+69908+11465+20742+17880+17898+56449+18759+18762+15461+20130+11651+11652+23797+17356+14677+70737+12387+12695+68328+11472+60595+21873+22612+50791+99470+75723+56217+110380+208431
Wnt signaling pathway	04310	144	50	3.05605e-05	-22.4811	0.2	7.94892e-05	0.00020223	0.0137516	Inhibited	http://www.genome.jp/dbget-bin/show_pathway?mmu04310+18018+18019+18021+18751+19057+12323+18796+18797+18798+14366+14368+14370+26420+19353+19354+208846+106042+243548+14735+229658+22411+12443+17869+20671+16842+21414+21415+21416+21372+81004+11789+72293+93960+12006+12387+14296+212398+27412+319478+56811+16973+16974+20379+53627+22409+22410+22412+22413+74499+77583
Estrogen signaling pathway	04915	95	38	7.06603e-06	-4.96867	0.892	8.17769e-05	0.000205035	0.0141474	Inhibited	http://www.genome.jp/dbget-bin/show_pathway?mmu04915+13982+17390+17395+15200+14281+15461+26417+208647+208677+231991+26427+78284+14682+18796+18797+18798+18753+104110+104111+11512+11513+11515+16521+18707+18710+30955+320207+11651+11652+23797+18127+216148+14677+14681+16440+12314+75600+18390
Prion diseases	05020	33	18	1.2884e-05	7.77349	0.528	8.77431e-05	0.000216851	0.0151796	Activated	http://www.genome.jp/dbget-bin/show_pathway?mmu05020+226519+20655+12259+12260+12262+26417+13653+20304+16175+16176+16193+12364+109828+110382+12274+12279+15139+230558
MicroRNAs in cancer	05206	185	62	1.32795e-05	-4.60376	0.545	9.29e-05	0.000226362	0.0160717	Inhibited	http://www.genome.jp/dbget-bin/show_pathway?mmu05206+12531+12532+12050+22339+12571+12928+15364+17210+12576+387220+19143+18569+22003+16765+17395+12443+12447+18712+22350+21859+13866+12043+21417+13867+11987+17869+15461+11789+384783+18129+18131+18132+17389+53614+12505+12125+242705+22352+18754+17118+12168+216456+67849+71819+22762+12703+81877+16402+18669+18671+636931+12189+16150+21825+19225+18751+14184…
Malaria	05144	47	23	9.30997e-06	-0.881617	0.817	9.72576e-05	0.000233688	0.0168256	Inhibited	http://www.genome.jp/dbget-bin/show_pathway?mmu05144+15894+15234+12520+13349+71683+22329+12491+18613+81897+21898+15978+16193+20296+16408+16414+21947+21939+21825+21826+20339+16176+16635+20344
Hepatitis B	05161	141	50	1.6041e-05	-25.7098	0.509	0.000103822	0.000246043	0.0179611	Inhibited	http://www.genome.jp/dbget-bin/show_pathway?mmu05161+22335+12364+11799+18751+26417+14281+17395+17869+208647+208677+231991+26427+78284+16451+20846+20849+19229+15461+26401+26420+18018+18019+18021+18707+18710+30955+320207+11651+11652+23797+16150+12043+13194+14102+14103+14082+54401+13655+15530+56489+142980+228607+71586+21898+16193+12443+12571+12447+242705+12576
Hippo signaling pathway	04390	153	53	1.93775e-05	20.1435	0.435	0.000106915	0.000249949	0.0184962	Activated	http://www.genome.jp/dbget-bin/show_pathway?mmu04390+211652+64010+56274+22601+97064+12385+216033+14219+11799+11839+54401+27494+56217+12695+21676+21677+21679+101543+16475+11465+93742+18759+18762+16414+21813+18787+22409+22410+22411+22412+22413+14366+14368+14370+12387+11789+12006+16842+21414+21415+21416+93960+17869+12443+20583+12156+12161+12162+12168+17125+15901+170770+14164
Oxytocin signaling pathway	04921	157	55	9.3952e-06	0.21967	0.988	0.000116842	0.000269515	0.0202136	Activated	http://www.genome.jp/dbget-bin/show_pathway?mmu04921+14682+107589+16440+12314+75600+104110+104111+11512+11513+11515+18796+18797+18798+18751+15461+26417+211429+271844+13629+12323+12326+227541+52163+18127+54195+60596+11465+19225+12293+319734+56808+81905+18160+230103+108079+108099+19057+18018+18019+18021+19735+54720+14281+12443+20192+12494+14677+14681+18707+18710+30955+320207+16521+16518+211480
Cholinergic synapse	04725	111	42	1.24068e-05	-1.65482	0.955	0.00014625	0.000332911	0.0253012	Inhibited	http://www.genome.jp/dbget-bin/show_pathway?mmu04725+11423+104110+104111+11512+11513+11515+14672+14682+18796+18797+18798+16440+18751+14677+14681+14696+14697+14700+14701+14702+66066+12671+16518+211480+26417+208647+208677+231991+26427+78284+12323+12326+18707+18710+30955+320207+11651+11652+23797+12043+15461+14281
Colorectal cancer	05210	64	26	0.000140195	-14.9651	0.115	0.000194038	0.000435955	0.0335685	Inhibited	http://www.genome.jp/dbget-bin/show_pathway?mmu05210+18707+18710+30955+320207+11789+17350+26420+12006+19353+19354+11799+17869+12443+26417+14281+12043+16842+21414+21415+21416+12387+11651+11652+23797+17686+21813
Glutamatergic synapse	04724	111	40	7.17434e-05	-10.4901	0.244	0.000209242	0.000464088	0.0361989	Inhibited	http://www.genome.jp/dbget-bin/show_pathway?mmu04724+108072+14823+14807+53623+20511+104110+104111+11512+11513+11515+76257+105727+216227+14682+18796+18797+18798+16440+18751+14677+14681+14696+14697+14700+14701+14702+66066+19057+216456+14645+320129+211429+271844+18805+18806+26417+26557+210274+243961+58234
Antigen processing and presentation	04612	76	29	0.000219972	-14.9649	0.094	0.000243714	0.000533702	0.0421624	Inhibited	http://www.genome.jp/dbget-bin/show_pathway?mmu04612+16149+14998+14999+15000+12265+13030+13039+13040+19141+65972+12504+16641+16642+16643+58179+12525+12526+110557+14990+15007+15018+15043+100504404+14960+14961+14969+15001+15002+15978
Neurotrophin signaling pathway	04722	123	43	8.86674e-05	-29.2462	0.238	0.000248298	0.000536945	0.0429556	Inhibited	http://www.genome.jp/dbget-bin/show_pathway?mmu04722+18212+18213+18205+18707+18710+30955+320207+234779+216148+18753+18053+11651+11652+23797+15461+26417+20111+20112+12928+14388+56484+18037+14103+73086+12323+12326+17179+26420+26401+26408+17164+19094+26415+29857+11857+19353+94275+108960+16150+12043+12314+75600+19165
HIF-1 signaling pathway	04066	105	39	4.06155e-05	-17.2661	0.543	0.00025852	0.000552147	0.0447239	Inhibited	http://www.genome.jp/dbget-bin/show_pathway?mmu04066+22339+112405+20525+16000+13866+16337+18707+18710+30955+320207+11651+11652+23797+13058+234779+18751+12323+15277+13806+13807+22042+14254+18787+11601+21687+13614+18126+18127+15368+21898+15978+15979+16193+16194+13685+20104+26417+12043+12576
