# Supplementary material for: Embryonic mesothelial-derived hepatic lineage of quiescent and heterogenous scar-orchestrating cells defined but suppressed by WT1
Source: Nat Commun. 2019 Oct 15;10:4688. doi: 10.1038/s41467-019-12701-9 (PMC6794268; doi:10.1038/s41467-019-12701-9)
Supplement: Supplementary file 6 — Supplementary Data 3 [file 41467_2019_12701_MOESM6_ESM.xlsx]

## Sheet: Hi v Lo
Probe ID	EntrezID	Symbol	logFC	AveExpr	t	P.Value	adj.P.Val	B
ILMN_2647757	20292	Ccl11	-4.37567	6.51823	-22.1581	1.68004e-11	1.15212e-07	15.6475
ILMN_2736867	17110	Lyz1	-4.11326	6.14007	-13.2238	8.87127e-09	1.01394e-05	10.5257
ILMN_2775157	11846	Arg1	-3.8641	9.54431	-18.2523	1.82202e-10	7.49689e-07	13.8428
ILMN_2952275	11846	Arg1	-3.65011	10.326	-17.5179	3.00769e-10	7.73466e-07	13.4389
ILMN_1231445	21743	Inmt	-3.62774	7.73072	-22.5009	1.38963e-11	1.15212e-07	15.7823
ILMN_2803249	21743	Inmt	-3.56	6.34433	-22.2777	1.57189e-11	1.15212e-07	15.6949
ILMN_2757966	56744	Pf4	-3.51169	8.82412	-8.56688	1.27322e-06	0.000257526	5.82239
ILMN_1238603	76477	Pcolce2	-3.44576	6.40903	-11.7977	3.39713e-08	2.49604e-05	9.29467
ILMN_2754551	13479	Dpep1	-3.41428	6.64309	-17.5469	2.94762e-10	7.73466e-07	13.4553
ILMN_1249941	14560	Gdf10	-3.39723	6.62303	-11.5636	4.29092e-08	2.84765e-05	9.07697
ILMN_1247933	17110	Lyz1	-3.34009	6.09458	-12.1761	2.34821e-08	2.09848e-05	9.6368
ILMN_2669062	74116	Pi16	-3.2733	7.61017	-11.8247	3.30767e-08	2.49604e-05	9.31948
ILMN_2679386	227753	Gsn	-3.23449	6.06228	-12.4759	1.76469e-08	1.81525e-05	9.89967
ILMN_2974343	85031	Pla1a	-2.9843	7.07029	-15.0572	1.88091e-09	3.86959e-06	11.8982
ILMN_2662803	19288	Ptx3	-2.89652	6.75942	-14.4619	3.05283e-09	5.70962e-06	11.4759
ILMN_2678421	76477	Pcolce2	-2.88006	6.11862	-10.6344	1.12916e-07	5.29544e-05	8.16509
ILMN_2770979	107587	Osr2	-2.87	6.35453	-13.4225	7.43227e-09	9.85949e-06	10.6851
ILMN_2776431	12259	C1qa	-2.83234	9.09844	-21.4447	2.51646e-11	1.29428e-07	15.3559
ILMN_2781784	107587	Osr2	-2.69669	6.04123	-14.2928	3.51445e-09	6.02523e-06	11.352
ILMN_1250421	17381	Mmp12	-2.63393	8.22749	-5.61418	9.31828e-05	0.00414946	1.54148
ILMN_2715840	12262	C1qc	-2.62023	10.376	-17.9446	2.24252e-10	7.68923e-07	13.6764
ILMN_2619620	12260	C1qb	-2.55142	10.8778	-15.7016	1.135e-09	2.59449e-06	12.3321
ILMN_2664202	109222	Rarres1	2.54015	6.88911	10.9673	7.92265e-08	4.28928e-05	8.50083
ILMN_2862179	20292	Ccl11	-2.52441	5.32385	-10.6316	1.13255e-07	5.29544e-05	8.16224
ILMN_2648669	93695	Gpnmb	-2.50712	11.2828	-10.3704	1.50542e-07	6.36109e-05	7.89113
ILMN_2662802	19288	Ptx3	-2.49027	7.08348	-10.8442	9.02209e-08	4.64029e-05	8.37793
ILMN_3091003	109225	Ms4a7	-2.46773	8.44753	-7.82423	3.38291e-06	0.00048331	4.85873
ILMN_1237917	13602	Sparcl1	-2.37652	5.31593	-11.5891	4.18219e-08	2.84765e-05	9.10094
ILMN_2701778	319480	Itga11	-2.37429	7.23617	-7.62814	4.42576e-06	0.000579944	4.59228
ILMN_2746895	107221	Ffar4	2.35091	5.18098	14.1949	3.81545e-09	6.0381e-06	11.2794
ILMN_1251390	21391	Tbxas1	-2.33964	7.6913	-10.0278	2.20581e-07	7.56335e-05	7.52534
ILMN_2705628	17474	Clec4d	-2.32592	9.37049	-8.6918	1.08676e-06	0.000240407	5.97768
ILMN_2691951	64817	Svep1	-2.30792	6.31133	-11.2969	5.62604e-08	3.30699e-05	8.82324
ILMN_2593787	217826	Kcnk13	-2.28252	6.99722	-10.1621	1.89667e-07	6.96788e-05	7.67017
ILMN_2864309	100034251	Wfdc17	-2.26901	10.0091	-13.619	6.25293e-09	9.18867e-06	10.8401
ILMN_2776603	20308	Ccl9	-2.26704	10.8109	-12.1329	2.44803e-08	2.09848e-05	9.59836
ILMN_2718589	14133	Fcna	-2.26285	9.35956	-8.53411	1.32758e-06	0.00025851	5.78135
ILMN_2775030	#N/A	NA	-2.24733	7.1993	-11.3682	5.23037e-08	3.26074e-05	8.89167
ILMN_2847787	13733	Adgre1	-2.2281	8.56166	-10.499	1.30763e-07	5.97819e-05	8.02546
ILMN_2692316	319446	Dpep2	-2.22352	7.26905	-10.1778	1.8637e-07	6.96788e-05	7.68697
ILMN_3115472	11830	Aqp5	2.22186	5.57395	13.3569	7.87804e-09	9.85949e-06	10.6327
ILMN_2754698	12523	Cd84	-2.20501	8.51153	-9.03061	7.13216e-07	0.00018301	6.38939
ILMN_2692315	319446	Dpep2	-2.19159	7.06916	-10.9215	8.31382e-08	4.38565e-05	8.45529
ILMN_2753809	17392	Mmp3	-2.17564	8.50533	-11.8355	3.27274e-08	2.49604e-05	9.32935
ILMN_1237583	108760	Galnt16	-2.17203	5.6546	-8.65254	1.142e-06	0.000244734	5.92908
ILMN_1246808	20720	Serpine2	-2.15887	7.60086	-9.83718	2.74058e-07	8.94951e-05	7.31656
ILMN_2865285	14276	Folr2	-2.15217	6.86616	-10.3687	1.50817e-07	6.36109e-05	7.88939
ILMN_1216880	13733	Adgre1	-2.14483	9.12241	-9.20333	5.78028e-07	0.000156471	6.59409
ILMN_2625920	11754	Aoc3	-2.14213	7.33598	-9.41597	4.48078e-07	0.00013169	6.84141
ILMN_2689785	12514	Cd68	-2.11519	10.1278	-8.56894	1.26988e-06	0.000257526	5.82497
ILMN_2728134	319909	Ism1	-2.10808	5.95327	-10.3646	1.51506e-07	6.36109e-05	7.88504
ILMN_2701233	14164	Fgf1	2.08467	7.49341	10.1123	2.00549e-07	7.22069e-05	7.61669
ILMN_3160659	13449	Dok2	-2.06039	8.51045	-9.25323	5.44279e-07	0.000155438	6.65259
ILMN_2737685	17386	Mmp13	-2.0561	7.60272	-8.12277	2.26678e-06	0.000361507	5.25462
ILMN_1241350	278180	Vsig4	-2.05098	7.68145	-6.17264	3.78902e-05	0.00238384	2.44644
ILMN_2619707	101488	Slco2b1	-2.03817	6.60333	-8.67076	1.116e-06	0.000244249	5.95166
ILMN_1212938	11629	Aif1	-2.03623	9.14714	-7.54946	4.93611e-06	0.000615458	4.48391
ILMN_2897891	50778	Rgs1	-2.03208	9.63117	-9.21338	5.71058e-07	0.000156471	6.60589
ILMN_2690603	20750	Spp1	-2.03143	11.535	-6.24034	3.40747e-05	0.0022533	2.55303
ILMN_3160750	433470	AA467197	-2.02498	8.18333	-6.38678	2.7143e-05	0.00191857	2.78131
ILMN_2674966	242050	Igsf10	-2.02305	5.20772	-12.6779	1.46045e-08	1.58136e-05	10.0729
ILMN_2698728	68792	Srpx2	-2.02201	6.0807	-7.64083	4.34885e-06	0.000573519	4.60968
ILMN_1226356	270097	Vat1l	2.0039	5.77598	10.092	2.0517e-07	7.22069e-05	7.59485
ILMN_1229922	17167	Marco	-1.99853	7.6922	-4.76633	0.000396853	0.0106846	0.0829313
ILMN_2899041	17392	Mmp3	-1.99657	8.79705	-8.53155	1.33194e-06	0.00025851	5.77813
ILMN_2503553	12837	Col8a1	-1.99355	6.83096	-4.01532	0.00154722	0.0260056	-1.28172
ILMN_2998976	14745	Lpar1	-1.98768	5.94047	-6.88798	1.27393e-05	0.00113627	3.53891
ILMN_2708871	14068	F7	-1.98357	6.00564	-8.55225	1.29719e-06	0.000257526	5.80408
ILMN_2804487	11629	Aif1	-1.97626	8.77766	-8.54945	1.30184e-06	0.000257526	5.80057
ILMN_1257444	56857	Slc37a2	-1.9721	6.5513	-6.18091	3.74008e-05	0.00237484	2.4595
ILMN_2954474	18606	Enpp2	1.96181	7.34047	5.84378	6.40285e-05	0.00342145	1.91906
ILMN_2663130	233571	P2ry6	-1.95977	9.28326	-8.26254	1.88599e-06	0.000314472	5.43599
ILMN_2606210	56429	Dpt	-1.9586	8.32334	-10.0838	2.07078e-07	7.22069e-05	7.58597
ILMN_2769191	21391	Tbxas1	-1.95528	7.09708	-10.2902	1.64478e-07	6.61277e-05	7.80655
ILMN_2688912	14058	F10	-1.93751	7.14636	-6.94385	1.17336e-05	0.00107766	3.6211
ILMN_1233444	225583	A730017C20Rik	1.9323	5.39493	8.43685	1.50406e-06	0.00027197	5.65872
ILMN_1255925	12837	Col8a1	-1.91692	7.07676	-4.96381	0.000280712	0.00857392	0.43128
ILMN_1241695	68774	Ms4a6d	-1.91565	10.3377	-7.19587	8.13738e-06	0.000837873	3.98639
ILMN_2694179	20305	Ccl6	-1.91529	8.38126	-10.7349	1.01364e-07	5.08625e-05	8.26756
ILMN_2735350	23886	Gdf15	-1.91377	8.09518	-6.89489	1.26102e-05	0.00113627	3.54909
ILMN_2614655	93695	Gpnmb	-1.9032	7.54416	-5.91001	5.75382e-05	0.00318281	2.02655
ILMN_2983516	18173	Slc11a1	-1.8988	9.71621	-11.1755	6.37596e-08	3.64368e-05	8.70562
ILMN_2658687	17001	Ltc4s	-1.89715	6.70209	-8.50409	1.37957e-06	0.00025886	5.74362
ILMN_2476405	#N/A	NA	1.88784	8.01354	13.3191	8.14715e-09	9.85949e-06	10.6025
ILMN_2687403	14131	Fcgr3	-1.8878	8.97252	-10.3674	1.51041e-07	6.36109e-05	7.88797
ILMN_2589651	16790	Anpep	-1.87307	7.38014	-12.1357	2.44158e-08	2.09848e-05	9.60079
ILMN_1230287	217305	Cd300ld	-1.87211	7.57436	-9.02227	7.20548e-07	0.00018301	6.37942
ILMN_2883606	13592	Ebf2	-1.86984	5.207	-8.1097	2.30637e-06	0.000364992	5.23753
ILMN_2650557	59289	Ackr2	-1.85082	5.26169	-8.5904	1.23566e-06	0.00025678	5.85178
ILMN_2602352	68774	Ms4a6d	-1.84129	8.58944	-5.6356	8.99492e-05	0.00409373	1.57703
ILMN_2715042	20970	Sdc3	-1.84118	9.70347	-9.62201	3.51563e-07	0.000109586	7.07625
ILMN_2747923	53945	Slc40a1	-1.83917	9.71002	-8.27797	1.84832e-06	0.000311685	5.45587
ILMN_2692696	27226	Pla2g7	-1.83727	6.6257	-5.77724	7.13296e-05	0.00359672	1.81043
ILMN_3008068	71145	Scara5	-1.83344	7.51141	-7.89601	3.06951e-06	0.000444711	4.95499
ILMN_1218123	11629	Aif1	-1.831	5.28584	-9.13611	6.27072e-07	0.000167542	6.51483
ILMN_2987709	65221	Slc15a3	-1.83076	9.32445	-8.34005	1.70473e-06	0.000302339	5.53551
ILMN_2625377	50778	Rgs1	-1.82036	10.5807	-9.0079	7.33367e-07	0.000183995	6.36222
ILMN_1230152	240913	Adamts4	-1.81678	7.02179	-9.50178	4.04823e-07	0.000123894	6.93978
ILMN_2992709	83433	Trem2	-1.80601	9.28632	-8.45146	1.47602e-06	0.000271126	5.67722
ILMN_2674884	18173	Slc11a1	-1.80307	7.9486	-7.93725	2.90355e-06	0.000426677	5.00998
ILMN_2536590	109828	C7	-1.79824	5.09222	-9.20818	5.74656e-07	0.000156471	6.59978
ILMN_3143483	56743	Lat2	-1.79712	9.26063	-6.72904	1.61341e-05	0.00132771	3.3026
ILMN_2692723	16956	Lpl	-1.79698	11.1636	-6.01731	4.84542e-05	0.00284814	2.19932
ILMN_2773113	12332	Capg	-1.78721	9.79447	-8.50155	1.38408e-06	0.00025886	5.74042
ILMN_2613306	98363	Efhd1	-1.78457	5.04398	-6.55164	2.10856e-05	0.00157743	3.03453
ILMN_2663374	22259	Nr1h3	-1.78452	7.21645	-9.74471	3.04858e-07	9.649e-05	7.21389
ILMN_2959372	69810	Clec4b1	-1.77936	7.10234	-8.30478	1.78479e-06	0.000311685	5.49032
ILMN_1252076	17105	Lyz2	-1.77712	12.4837	-7.18074	8.31617e-06	0.000851186	3.96472
ILMN_1224014	67888	Tmem100	-1.7771	6.37948	-8.83327	9.10182e-07	0.000210395	6.15125
ILMN_2601946	98496	Pid1	-1.7735	8.1751	-8.50243	1.3825e-06	0.00025886	5.74153
ILMN_2704576	17392	Mmp3	-1.77175	7.68462	-8.75012	1.00989e-06	0.000228313	6.04953
ILMN_2879102	14620	Gjb3	1.76595	6.1348	4.6869	0.000456812	0.0115739	-0.058553
ILMN_2721149	219144	Arl11	-1.76081	7.62231	-5.68729	8.26223e-05	0.00388347	1.66254
ILMN_1231355	#N/A	NA	-1.7603	7.5344	-6.88697	1.27584e-05	0.00113627	3.53741
ILMN_2659426	57266	Cxcl14	-1.75832	6.44732	-5.82981	6.54934e-05	0.00346255	1.8963
ILMN_1257631	11810	Apobec1	-1.75737	8.96342	-4.67938	0.000462955	0.011672	-0.0719811
ILMN_1230065	16592	Fabp5	-1.75146	8.62199	-5.44733	0.000122962	0.00502923	1.26231
ILMN_1242661	16414	Itgb2	-1.74567	6.3842	-8.05882	2.46761e-06	0.00037888	5.1708
ILMN_2919411	18413	Osm	-1.74373	9.1236	-6.67017	1.76243e-05	0.00140537	3.21415
ILMN_2805839	56747	Sez6l	1.74224	5.60362	7.33107	6.70917e-06	0.000749193	4.17867
ILMN_1246861	13040	Ctss	-1.74125	8.65489	-5.98861	5.07249e-05	0.00293961	2.15328
ILMN_1242739	17970	Ncf2	-1.73644	8.17131	-8.60059	1.21976e-06	0.000256063	5.86448
ILMN_2631161	246256	Fcgr4	-1.72985	10.2	-11.9192	3.014e-08	2.48028e-05	9.40582
ILMN_1225406	56221	Ccl24	-1.72819	6.59059	-4.93287	0.000296258	0.00887914	0.377035
ILMN_1221060	19016	Pparg	-1.72446	6.51918	-5.1876	0.000190811	0.0066875	0.819894
ILMN_3161013	212032	Hk3	-1.72316	7.62751	-7.20318	8.05245e-06	0.000837873	3.99685
ILMN_2473562	56743	Lat2	-1.71747	7.56438	-5.67293	8.45923e-05	0.0039463	1.63883
ILMN_2675232	259277	Klk8	-1.71553	6.118	-7.76985	3.64292e-06	0.000509836	4.78536
ILMN_2871441	16858	Lgals7	1.71472	6.62175	8.70288	1.0717e-06	0.000239652	5.99135
ILMN_2692797	18173	Slc11a1	-1.70543	7.27081	-9.05552	6.918e-07	0.000180157	6.41912
ILMN_2772998	18606	Enpp2	1.70312	6.23704	6.43888	2.5051e-05	0.00179573	2.86176
ILMN_2774854	14745	Lpar1	-1.69992	6.10996	-8.78805	9.6303e-07	0.000220138	6.09603
ILMN_2722024	85031	Pla1a	-1.69848	5.7509	-6.78953	1.4741e-05	0.00124801	3.39296
ILMN_1224005	11501	Adam8	-1.69717	6.53136	-7.65304	4.2762e-06	0.000567576	4.6264
ILMN_1215791	11690	Alox5ap	-1.69624	10.7502	-8.47795	1.42661e-06	0.000264412	5.71068
ILMN_2894396	231832	Tmem184a	1.69158	4.90076	11.0707	7.10937e-08	3.953e-05	8.60306
ILMN_2589256	216991	Adap2	-1.69088	6.3245	-4.85416	0.000339999	0.00958191	0.238467
ILMN_2748222	57816	Tesc	1.69023	5.81036	11.3315	5.42996e-08	3.28561e-05	8.85654
ILMN_2609323	16988	Lst1	-1.69004	8.76215	-6.46721	2.39856e-05	0.00174984	2.90535
ILMN_3072427	16181	Il1rn	-1.6801	6.5296	-5.63377	9.02207e-05	0.00409373	1.57399
ILMN_1253813	105855	Nckap1l	-1.67827	8.95179	-9.24221	5.51547e-07	0.000155438	6.63969
ILMN_1217389	18768	Pkib	-1.6747	7.01726	-5.52865	0.000107365	0.00460169	1.39887
ILMN_1228320	18636	Cfp	-1.66963	10.9018	-12.423	1.85511e-08	1.81739e-05	9.8538
ILMN_2593774	66214	Rgcc	-1.66876	7.62091	-4.53085	0.000603665	0.0139229	-0.338657
ILMN_2686700	217258	Abca8a	-1.66875	6.10552	-7.47439	5.48162e-06	0.000662983	4.37973
ILMN_2819380	239368	Erich5	-1.6665	8.79091	-6.57649	2.03042e-05	0.00155286	3.07237
ILMN_2703182	16858	Lgals7	1.66138	7.26231	9.07529	6.75283e-07	0.00017811	6.44267
ILMN_1248139	#N/A	NA	-1.6532	8.5785	-7.6158	4.50195e-06	0.000582507	4.57534
ILMN_2735961	279572	Tlr13	-1.65028	7.6744	-7.67674	4.13884e-06	0.000558882	4.6588
ILMN_2767605	16909	Lmo2	-1.64882	9.45232	-7.3828	6.23545e-06	0.000712677	4.25156
ILMN_1236702	14728	Lilrb4a	-1.64472	8.12778	-4.79164	0.000379521	0.0103851	0.127844
ILMN_1230587	107321	Lpxn	-1.64335	8.88882	-6.92985	1.19774e-05	0.00109031	3.60055
ILMN_2766780	17110	Lyz1	-1.64264	5.26646	-8.24085	1.9403e-06	0.000319342	5.40802
ILMN_2675811	18173	Slc11a1	-1.63963	11.1461	-8.65464	1.13898e-06	0.000244734	5.93168
ILMN_2698499	50490	Nox4	-1.63795	5.68166	-3.64074	0.00311646	0.0407762	-1.97915
ILMN_2718401	78558	Htra3	-1.63621	8.09896	-10.647	1.11393e-07	5.29544e-05	8.17799
ILMN_1226329	17064	Cd93	-1.62681	8.93479	-6.68033	1.73571e-05	0.00138944	3.22945
ILMN_1229523	14129	Fcgr1	-1.62164	7.21057	-4.46559	0.000678909	0.0152148	-0.456608
ILMN_2645662	67893	Tmem86a	-1.62141	9.17078	-6.2637	3.28541e-05	0.0021874	2.58966
ILMN_2930707	21412	Tcf21	-1.62135	5.56654	-8.17248	2.12272e-06	0.000343148	5.31941
ILMN_2728038	231532	Arhgap24	-1.62107	7.37611	-9.49202	4.09508e-07	0.000123894	6.92864
ILMN_1222269	69069	1810011H11Rik	-1.61845	7.36205	-4.69549	0.000449895	0.0114835	-0.0432131
ILMN_2785648	246278	Cd207	-1.61546	4.90597	-8.16811	2.13498e-06	0.000343148	5.31373
ILMN_2596596	50778	Rgs1	-1.61344	9.36245	-5.09366	0.000224193	0.00741941	0.657582
ILMN_2598877	50934	Slc7a8	-1.60932	7.51377	-5.2584	0.000169115	0.00618667	0.941425
ILMN_1251248	13592	Ebf2	-1.60779	4.9081	-11.6457	3.95168e-08	2.80338e-05	9.15385
ILMN_2756613	11501	Adam8	-1.60715	6.3239	-5.65938	8.64977e-05	0.0040045	1.61641
ILMN_1239843	56644	Clec7a	-1.6069	8.1372	-4.73015	0.000423073	0.0111019	0.0185918
ILMN_2669912	18186	Nrp1	-1.60271	8.92598	-11.4862	4.63931e-08	2.98264e-05	9.00399
ILMN_2958099	11565	Adssl1	-1.59172	9.51446	-5.59028	9.69364e-05	0.00430728	1.50173
ILMN_2867147	22177	Tyrobp	-1.58959	10.0242	-8.97552	7.63156e-07	0.000189161	6.32337
ILMN_2479717	231805	Pilra	-1.58907	7.9988	-9.74895	3.03368e-07	9.649e-05	7.21862
ILMN_2863837	11690	Alox5ap	-1.58815	10.8645	-8.22085	1.99188e-06	0.000325229	5.38216
ILMN_1235811	68659	Fam198b	-1.58348	6.93613	-7.45796	5.60935e-06	0.000670937	4.35682
ILMN_1231275	71355	Col24a1	1.58131	5.86467	6.08591	4.34494e-05	0.0026402	2.30889
ILMN_2993314	56620	Clec4n	-1.56942	8.51359	-6.55647	2.0931e-05	0.00157734	3.0419
ILMN_2888191	12774	Ccr5	-1.56867	8.44689	-8.34838	1.68638e-06	0.000301686	5.54616
ILMN_1234229	#N/A	NA	-1.56708	5.66524	-8.05974	2.46461e-06	0.00037888	5.172
ILMN_1245079	11565	Adssl1	-1.56417	8.13336	-5.56222	0.000101546	0.00443237	1.45496
ILMN_2629582	18792	Plau	-1.56328	7.81758	-4.6287	0.000506678	0.0122923	-0.162691
ILMN_2589057	276891	Timd4	-1.55679	5.17147	-6.97551	1.12012e-05	0.0010517	3.66749
ILMN_2649392	108101	Fermt3	-1.55527	7.48023	-6.86781	1.31246e-05	0.00115885	3.50912
ILMN_2748875	14127	Fcer1g	-1.55073	11.8196	-8.3035	1.78776e-06	0.000311685	5.48868
ILMN_2615412	64337	Gng13	1.54881	5.09182	7.60722	4.55573e-06	0.000585782	4.56355
ILMN_2625125	13051	Cx3cr1	-1.54439	7.6118	-4.18655	0.00112819	0.0213525	-0.965822
ILMN_1253304	20257	Stmn2	1.54428	6.46253	9.9485	2.41332e-07	8.13922e-05	7.43895
ILMN_2663258	56644	Clec7a	-1.53829	8.05978	-4.70059	0.00044584	0.0114225	-0.0341104
ILMN_2724785	16498	Kcnab2	-1.53222	7.84593	-7.61804	4.48802e-06	0.000582507	4.57842
ILMN_2854004	20728	Spic	-1.52673	5.80178	-7.23441	7.69999e-06	0.000820787	4.04146
ILMN_2743902	17179	Matk	-1.52366	5.40781	-6.41427	2.6017e-05	0.00185207	2.82381
ILMN_2653132	56644	Clec7a	-1.52351	9.06191	-7.05214	1.0016e-05	0.000995458	3.77917
ILMN_1256614	64381	Ms4a8a	-1.52017	5.28382	-7.22204	7.83758e-06	0.000827292	4.02381
ILMN_2422615	13593	Ebf3	-1.51843	5.18366	-8.88993	8.48281e-07	0.000205225	6.2201
ILMN_2936165	12046	Bcl2a1c	-1.50995	7.01671	-8.06687	2.44131e-06	0.00037888	5.18138
ILMN_2975892	13423	Dnase2a	-1.50953	7.56734	-7.65604	4.25854e-06	0.000567576	4.63051
ILMN_1250860	239673	4732456N10Rik	1.50815	4.86193	6.4966	2.29307e-05	0.00169695	2.95044
ILMN_1241211	60596	Gucy1a3	1.49404	5.38688	6.32221	2.9995e-05	0.00205029	2.68105
ILMN_1237197	18186	Nrp1	-1.49268	9.02132	-8.87533	8.63791e-07	0.000205225	6.20239
ILMN_2743244	12524	Cd86	-1.49209	7.65202	-10.1706	1.87878e-07	6.96788e-05	7.67925
ILMN_2591027	12818	Col14a1	-1.48908	6.62698	-5.50711	0.000111284	0.00474927	1.36278
ILMN_1215010	#N/A	NA	-1.48542	6.40464	-7.42485	5.87649e-06	0.000683612	4.31055
ILMN_1231309	17085	Ly9	-1.47198	7.57427	-7.19519	8.14537e-06	0.000837873	3.98541
ILMN_1224077	22324	Vav1	-1.47073	8.37258	-7.22139	7.84492e-06	0.000827292	4.02287
ILMN_2844032	319480	Itga11	-1.47047	5.59425	-5.48365	0.000115721	0.00484891	1.32342
ILMN_2814127	503845	Ear12	-1.46916	6.29142	-6.49387	2.30266e-05	0.00169794	2.94626
ILMN_2713714	15567	Slc6a4	1.4625	5.67323	10.2756	1.67143e-07	6.61277e-05	7.79118
ILMN_2784272	15980	Ifngr2	-1.45878	7.93096	-7.81439	3.42846e-06	0.00048644	4.84548
ILMN_1249498	56193	Plek	-1.45863	8.69404	-5.70924	7.97031e-05	0.00380264	1.69874
ILMN_1223041	66610	Abi3	-1.45692	8.40386	-6.7416	1.58338e-05	0.00130867	3.32141
ILMN_2660555	#N/A	NA	-1.45433	11.1101	-8.86769	8.7203e-07	0.000205225	6.19311
ILMN_3115281	12332	Capg	-1.4538	6.26642	-4.88856	0.000320107	0.00924523	0.299124
ILMN_2914938	74145	F13a1	-1.45192	9.0507	-3.92671	0.00182402	0.0291121	-1.44604
ILMN_2660263	#N/A	NA	-1.45166	10.8083	-7.99356	2.69224e-06	0.000410278	5.08471
ILMN_2500157	69069	1810011H11Rik	-1.44536	6.77238	-6.32002	3.00971e-05	0.00205029	2.67764
ILMN_2731735	#N/A	NA	-1.44341	7.98539	-10.3139	1.60219e-07	6.59237e-05	7.83163
ILMN_1224472	20303	Ccl4	-1.44293	9.69182	-5.01043	0.000258876	0.0081187	0.512783
ILMN_1219174	#N/A	NA	-1.44258	5.67032	-8.60533	1.21243e-06	0.000256063	5.8704
ILMN_2511456	74511	Lrrc17	-1.44074	5.53642	-7.27849	7.2301e-06	0.000782868	4.1042
ILMN_2836386	#N/A	NA	-1.43854	5.53816	-7.74593	3.76401e-06	0.000519584	4.75295
ILMN_1218043	414093	A830082N09Rik	-1.43639	5.76533	-5.80804	6.78464e-05	0.00349825	1.86079
ILMN_1246785	232431	Gprc5a	1.43502	7.22304	6.70689	1.66785e-05	0.00135623	3.26938
ILMN_1232396	#N/A	NA	-1.43374	7.33396	-7.79786	3.50645e-06	0.000494097	4.8232
ILMN_2634167	12739	Cldn3	1.42886	6.76263	9.42282	4.44446e-07	0.00013169	6.8493
ILMN_2693991	14744	Gpr65	-1.42311	7.67286	-6.82291	1.40273e-05	0.00122802	3.4426
ILMN_2939681	17110	Lyz1	-1.42247	11.652	-7.42425	5.88146e-06	0.000683612	4.30971
ILMN_3006505	12047	Bcl2a1d	-1.41791	7.07687	-7.35727	6.46459e-06	0.000734507	4.21564
ILMN_2910934	23833	Cd52	-1.41765	11.1259	-7.21813	7.88165e-06	0.000827292	4.01822
ILMN_2710819	12978	Csf1r	-1.41435	8.81929	-5.88668	5.97419e-05	0.00324293	1.98875
ILMN_2811263	668171	Zxda	-1.41408	7.76459	-7.02186	1.04676e-05	0.0010158	3.73514
ILMN_2665307	231805	Pilra	-1.4128	6.99596	-6.34418	2.89908e-05	0.00200143	2.71523
ILMN_1259100	170741	Pilrb1	-1.41159	6.32487	-5.76882	7.23143e-05	0.00361976	1.79663
ILMN_1247685	#N/A	NA	-1.40752	6.05327	-5.35362	0.000143933	0.0056082	1.10377
ILMN_3138732	18175	Nrap	-1.40691	6.55146	-6.61776	1.90742e-05	0.00149118	3.13498
ILMN_2821460	19253	Ptpn18	-1.40526	8.31502	-5.54673	0.000104189	0.0045221	1.4291
ILMN_1217489	#N/A	NA	-1.39916	7.33845	-4.54845	0.000584889	0.0136428	-0.306919
ILMN_1253874	18788	Serpinb2	1.39759	6.45634	3.57439	0.00353189	0.0436668	-2.10325
ILMN_2836982	13346	Des	1.39549	7.64211	5.24478	0.00017308	0.00626897	0.918092
ILMN_2618408	15896	Icam2	-1.39533	6.90932	-7.94319	2.88046e-06	0.000426677	5.01788
ILMN_2731760	17916	Myo1f	-1.39521	8.55152	-5.74004	7.57893e-05	0.00371241	1.74941
ILMN_2756665	12409	Cbr2	-1.39388	6.65076	-3.64254	0.00310596	0.0407519	-1.9758
ILMN_2647820	#N/A	NA	-1.3912	7.98677	-4.69056	0.000453848	0.0115557	-0.0520083
ILMN_1217041	12524	Cd86	-1.39026	7.45243	-8.86234	8.77838e-07	0.000205225	6.18662
ILMN_1218051	544963	Iqgap2	-1.38539	7.56321	-5.43279	0.000125993	0.00511255	1.23779
ILMN_1235857	93725	Ear10	-1.38262	6.26582	-6.72517	1.62279e-05	0.0013301	3.2968
ILMN_2647336	140497	AF251705	-1.38202	5.44061	-5.34837	0.000145213	0.00563797	1.09485
ILMN_1219946	16154	Il10ra	-1.3818	6.79286	-7.43787	5.76989e-06	0.000678308	4.32876
ILMN_2538422	231821	Adap1	-1.37896	5.64614	-6.66263	1.78256e-05	0.00141593	3.20279
ILMN_1214150	14702	Gng2	-1.3789	7.42564	-6.00261	4.96035e-05	0.00290619	2.17575
ILMN_2723965	13615	Edn2	1.37456	6.63159	5.55276	0.000103151	0.00448653	1.43918
ILMN_1244809	242050	Igsf10	-1.37419	4.91544	-10.2052	1.80758e-07	6.96788e-05	7.71625
ILMN_1226829	17064	Cd93	-1.37243	8.6121	-5.05373	0.000240182	0.00769651	0.588233
ILMN_2925653	13587	Ear2	-1.37097	8.13371	-7.44509	5.71166e-06	0.000678308	4.33885
ILMN_1246056	14710	Gngt2	-1.37064	8.24384	-5.32811	0.000150267	0.00575689	1.0604
ILMN_2750047	12984	Csf2rb2	-1.37045	6.22343	-6.15897	3.87137e-05	0.00242084	2.42484
ILMN_3155245	232201	Arhgap25	-1.3703	7.30158	-7.56481	4.83181e-06	0.000606127	4.50512
ILMN_2501489	22376	Was	-1.36952	8.55021	-6.09857	4.25865e-05	0.00260495	2.32905
ILMN_1254577	226691	AI607873	-1.36537	8.66232	-6.20119	3.62285e-05	0.00233645	2.49148
ILMN_1217032	#N/A	NA	-1.36348	6.14127	-5.58571	9.76716e-05	0.00432426	1.49412
ILMN_2657478	12508	Cd53	-1.36324	9.17393	-5.90987	5.75515e-05	0.00318281	2.02632
ILMN_2680827	16197	Il7r	-1.35945	6.69857	-4.35223	0.000833585	0.0174637	-0.662556
ILMN_1219574	319173	Hist1h2af	-1.35905	9.26186	-6.32093	3.00547e-05	0.00205029	2.67906
ILMN_1224786	85031	Pla1a	-1.3569	5.54917	-4.55022	0.000583035	0.013615	-0.303731
ILMN_2871945	58217	Trem1	-1.35601	5.80131	-6.17475	3.77646e-05	0.00238384	2.44978
ILMN_2883326	18726	Lilra6	-1.35373	5.9297	-6.0674	4.47435e-05	0.00267589	2.2794
ILMN_1226007	#N/A	NA	-1.35356	5.24085	-6.49061	2.31419e-05	0.00170035	2.94125
ILMN_2656422	229600	BC028528	-1.35268	8.11362	-8.28746	1.82557e-06	0.000311685	5.46807
ILMN_2603898	69810	Clec4b1	-1.34922	6.35185	-5.73004	7.70378e-05	0.00373632	1.73296
ILMN_2751527	19073	Srgn	-1.34752	9.25832	-6.22533	3.48839e-05	0.00228556	2.52946
ILMN_2696532	11803	Aplp1	1.34718	5.02914	7.95045	2.85249e-06	0.000426677	5.02753
ILMN_2826916	19267	Ptpre	-1.34649	7.94277	-5.5047	0.000111731	0.00474927	1.35874
ILMN_2702159	51811	Clec4f	-1.34404	5.58503	-4.88712	0.000320912	0.00924668	0.296596
ILMN_2918882	93695	Gpnmb	-1.34021	5.83649	-5.1067	0.000219213	0.00732059	0.680192
ILMN_2845778	21922	Clec3b	-1.33943	6.7406	-4.92765	0.000298969	0.00890115	0.367866
ILMN_2857666	71355	Col24a1	1.33619	5.62462	6.17277	3.78821e-05	0.00238384	2.44665
ILMN_1235493	18301	Fxyd5	-1.33576	9.5109	-6.16362	3.84315e-05	0.00241052	2.43219
ILMN_2731454	14026	Evl	-1.33548	7.8978	-5.52916	0.000107275	0.00460169	1.39971
ILMN_2818294	68792	Srpx2	-1.33459	5.05783	-5.90511	5.79943e-05	0.00319244	2.01861
ILMN_2727432	192187	Stab1	-1.3336	7.21541	-5.46932	0.000118523	0.00490618	1.29933
ILMN_2901409	245386	Tmem255a	1.33282	6.09258	6.80545	1.43959e-05	0.00123919	3.41666
ILMN_1226665	26968	Islr	-1.32969	6.17567	-5.04167	0.00024524	0.00779804	0.567251
ILMN_2743013	17972	Ncf4	-1.32926	8.46484	-6.2385	3.41724e-05	0.0022533	2.55016
ILMN_1235908	16592	Fabp5	-1.32818	6.40402	-4.52337	0.000611827	0.0140325	-0.352144
ILMN_2874422	72713	Angptl1	-1.32617	4.84485	-6.98966	1.09716e-05	0.00104499	3.68818
ILMN_1219074	20556	Slfn2	-1.3236	6.80171	-6.40126	2.65437e-05	0.00188304	2.80371
ILMN_2711163	13038	Ctsk	-1.32324	8.39763	-5.00482	0.000261406	0.00815397	0.502997
ILMN_2684178	110542	Amhr2	1.31741	4.9972	9.86451	2.65608e-07	8.81346e-05	7.34672
ILMN_2731407	14562	Gdf3	-1.31716	5.7025	-4.52744	0.000607374	0.0139771	-0.344808
ILMN_2675669	12517	Cd72	-1.31628	8.1835	-5.94459	5.44288e-05	0.00306785	2.08242
ILMN_1227907	63986	Gmfg	-1.31539	8.4132	-7.586	4.69172e-06	0.000592165	4.53434
ILMN_3127335	83671	Sytl2	-1.30917	6.26506	-4.03668	0.0014872	0.02541	-1.24219
ILMN_2854943	232431	Gprc5a	1.30783	7.15139	4.45295	0.000694573	0.0154425	-0.479505
ILMN_2460653	54445	Unc93b1	-1.30711	8.03502	-4.36374	0.000816344	0.0172076	-0.641594
ILMN_2992232	58805	Mlxipl	-1.30616	5.22998	-5.46566	0.00011925	0.00492637	1.29317
ILMN_1230708	269799	Clec4a1	-1.30574	6.80341	-5.53944	0.000105458	0.00455797	1.41691
ILMN_1253093	83767	Wasf1	1.30559	7.37186	8.28367	1.83463e-06	0.000311685	5.46319
ILMN_2684515	56504	Srpk3	1.30074	5.46622	7.50512	5.25098e-06	0.000646877	4.42246
ILMN_2703181	16858	Lgals7	1.29241	5.22431	8.25872	1.89542e-06	0.000314472	5.43108
ILMN_2964560	93671	Cd163	-1.29211	5.47379	-6.44565	2.4792e-05	0.00178472	2.87219
ILMN_2742928	18301	Fxyd5	-1.29114	8.62438	-6.97056	1.12826e-05	0.0010517	3.66025
ILMN_2719139	382062	AB124611	-1.28326	6.39928	-4.69798	0.000447907	0.0114469	-0.0387614
ILMN_2903972	18596	Pdgfrb	-1.28308	5.82424	-7.08373	9.5668e-06	0.000955426	3.82497
ILMN_1231012	16822	Lcp2	-1.28073	6.29802	-5.81478	6.71091e-05	0.00347107	1.87179
ILMN_2449412	20288	Msr1	-1.27992	6.28065	-5.5637	0.000101297	0.00443237	1.45743
ILMN_2507232	237436	Gas2l3	-1.27382	6.67291	-3.90343	0.00190481	0.0299695	-1.48927
ILMN_1245076	#N/A	NA	-1.27321	5.28398	-7.48091	5.43185e-06	0.000661239	4.3888
ILMN_1214608	67784	Plxnd1	-1.27294	7.90982	-6.98347	1.10713e-05	0.00104712	3.67914
ILMN_1228564	60596	Gucy1a3	1.27194	5.31081	5.93009	5.57108e-05	0.00310607	2.05901
ILMN_2909597	171285	Havcr2	-1.27152	6.6025	-5.63418	9.01599e-05	0.00409373	1.57467
ILMN_1248830	319170	Hist1h2an	-1.27147	8.81966	-5.13722	0.000208011	0.00710867	0.732999
ILMN_1232121	24136	Zeb2	-1.2706	8.74681	-5.69287	8.18697e-05	0.00386391	1.67175
ILMN_1222860	381484	Gm5150	-1.27001	7.03859	-5.15148	0.000202985	0.00698331	0.757624
ILMN_1235934	12229	Btk	-1.26829	7.67849	-4.74429	0.000412619	0.0109229	0.0437502
ILMN_2604521	72042	Cotl1	-1.26668	9.11374	-7.92638	2.94635e-06	0.000429895	4.99551
ILMN_2634235	224109	Nrros	-1.26342	8.96247	-4.88561	0.000321764	0.00925825	0.293928
ILMN_2833706	14178	Fgf7	-1.26332	5.59026	-4.62033	0.000514304	0.0124333	-0.177705
ILMN_2646640	67080	1700019D03Rik	-1.26197	4.84015	-7.49478	5.32738e-06	0.000652382	4.4081
ILMN_2552983	#N/A	NA	-1.26175	6.30938	-4.47704	0.00066504	0.0149692	-0.435887
ILMN_2855998	27260	Plek2	1.26031	4.90363	8.87065	8.6882e-07	0.000205225	6.19672
ILMN_2524986	#N/A	NA	-1.25992	7.90082	-8.28167	1.83941e-06	0.000311685	5.46063
ILMN_1236868	#N/A	NA	-1.25932	8.96105	-3.9679	0.00168951	0.027586	-1.36958
ILMN_2891245	230726	Rhbdl2	-1.25909	8.19697	-5.78055	7.0946e-05	0.00359501	1.81585
ILMN_2837671	74202	Fblim1	-1.25783	7.57956	-5.83071	6.53972e-05	0.00346255	1.89778
ILMN_2971177	#N/A	NA	-1.25715	4.78638	-6.81727	1.41452e-05	0.00123309	3.43423
ILMN_2960700	18646	Prf1	-1.2507	7.28884	-5.95739	5.33234e-05	0.00302433	2.10305
ILMN_2771380	23833	Cd52	-1.24953	9.23017	-4.92569	0.000299991	0.00891682	0.364432
ILMN_1222471	63986	Gmfg	-1.2438	8.25833	-7.28348	7.17891e-06	0.000781438	4.11127
ILMN_2981783	54486	Hpgds	-1.24329	6.26193	-5.96778	5.24435e-05	0.002997	2.11978
ILMN_2775154	13036	Ctsh	-1.24281	9.35874	-6.98197	1.10957e-05	0.00104712	3.67694
ILMN_1242457	14289	Fpr2	-1.24154	8.03137	-3.59756	0.00338078	0.0424957	-2.05991
ILMN_1245300	#N/A	NA	-1.23788	5.57363	-6.75201	1.55894e-05	0.00129847	3.33697
ILMN_2671923	17084	Ly86	-1.23652	9.47121	-5.21403	0.000182391	0.00651447	0.865333
ILMN_2787209	18025	Nfe2l3	1.23644	6.01471	6.77761	1.5005e-05	0.00125999	3.3752
ILMN_2416628	72318	Cyth4	-1.23593	10.5774	-6.88251	1.28427e-05	0.00113885	3.53083
ILMN_2868480	53877	Ear4	-1.2358	6.74447	-5.89826	5.86375e-05	0.00320837	2.00752
ILMN_2792502	239114	Il17d	-1.23518	4.97529	-7.15073	8.68342e-06	0.000884376	3.92162
ILMN_2967266	18301	Fxyd5	-1.23438	10.3492	-7.0152	1.05698e-05	0.0010209	3.72544
ILMN_2598622	74748	Slamf8	-1.23375	6.36706	-4.15541	0.00119462	0.0221214	-1.0231
ILMN_3161652	73149	Clec4a3	-1.23217	8.33825	-5.12605	0.000212041	0.00719964	0.713681
ILMN_2831944	245847	Amdhd2	-1.23211	7.59588	-4.39419	0.000772474	0.0167124	-0.586182
ILMN_2441335	11307	Abcg1	-1.22954	5.47718	-7.41098	5.99241e-06	0.000692595	4.29112
ILMN_1216871	18826	Lcp1	-1.22782	7.95932	-5.48601	0.000115267	0.00484891	1.32737
ILMN_2878979	69769	Tnfaip8l2	-1.22729	6.90564	-8.05877	2.4678e-06	0.00037888	5.17073
ILMN_2722732	19073	Srgn	-1.22627	8.76248	-3.67175	0.00293972	0.0391449	-1.92118
ILMN_2888834	171504	Apobr	-1.22377	7.92493	-6.20647	3.59297e-05	0.00232447	2.4998
ILMN_2922875	20538	Slc6a2	-1.22301	5.05241	-5.75571	7.38755e-05	0.00363598	1.77514
ILMN_2424060	11421	Ace	-1.2225	6.09746	-7.02858	1.03656e-05	0.00101548	3.74492
ILMN_1246459	70097	Sash1	-1.22233	5.40064	-4.22725	0.00104708	0.0202735	-0.891103
ILMN_2985497	17948	Naip2	-1.2213	6.13793	-7.44101	5.74445e-06	0.000678308	4.33315
ILMN_2524992	13587	Ear2	-1.22078	5.83437	-5.79847	6.89098e-05	0.00352657	1.84515
ILMN_2868152	64661	Krtdap	-1.21738	4.80502	-5.26144	0.000168245	0.00617264	0.946619
ILMN_2717176	19731	Rgl1	-1.21642	8.48216	-6.55402	2.10093e-05	0.00157743	3.03816
ILMN_2746456	27060	Tcirg1	-1.21599	8.38706	-7.31968	6.81857e-06	0.000754185	4.16256
ILMN_1215807	73690	Glipr1	-1.21544	8.61644	-5.78584	7.03385e-05	0.00358186	1.8245
ILMN_2814865	70536	Qpct	-1.21493	6.47141	-3.61417	0.00327655	0.0417969	-2.02885
ILMN_1225085	18751	Prkcb	-1.21271	8.13176	-6.93273	1.19268e-05	0.00109031	3.60478
ILMN_1231439	11302	Aatk	-1.21079	6.55364	-7.59782	4.61549e-06	0.000589779	4.55061
ILMN_2685393	12774	Ccr5	-1.21007	7.69318	-5.33468	0.000148608	0.00570867	1.07158
ILMN_2493030	66961	Neat1	-1.20904	8.37349	-5.78416	7.05315e-05	0.00358283	1.82175
ILMN_2770066	72054	Cyp4f18	-1.20862	8.67075	-4.14055	0.00122774	0.0224888	-1.05046
ILMN_2641678	69772	Bdh2	-1.20809	6.94993	-6.07465	4.42319e-05	0.00266077	2.29096
ILMN_1249343	#N/A	NA	-1.20801	5.21283	-3.88887	0.00195725	0.0303867	-1.51635
ILMN_2910768	231805	Pilra	-1.20595	6.39418	-6.1257	4.07988e-05	0.00251304	2.37214
ILMN_2834764	78134	Lpar4	-1.20452	5.13793	-7.0358	1.02571e-05	0.00100966	3.75543
ILMN_2782101	112407	Egln3	1.20355	4.80152	9.34505	4.87558e-07	0.000141275	6.75949
ILMN_1242617	78134	Lpar4	-1.20325	6.04091	-5.40906	0.000131111	0.00524776	1.19771
ILMN_2795040	#N/A	NA	-1.20157	8.96327	-6.96658	1.13488e-05	0.0010517	3.65442
ILMN_2649550	14283	Fosl1	1.20125	6.53766	6.0291	4.75526e-05	0.00280315	2.2182
ILMN_1256025	#N/A	NA	-1.20084	6.66319	-5.32574	0.000150871	0.0057655	1.05636
ILMN_2451115	#N/A	NA	-1.2002	5.44269	-3.9651	0.00169833	0.0276861	-1.37478
ILMN_1233336	624362	Gm6497	-1.19894	7.28493	-5.62858	9.09959e-05	0.00409373	1.56538
ILMN_1225565	16000	Igf1	-1.19646	8.79856	-7.86072	3.21955e-06	0.000463188	4.90774
ILMN_3115796	21939	Cd40	-1.19603	7.11112	-5.05273	0.000240598	0.00769651	0.586489
ILMN_2836654	#N/A	NA	-1.19577	10.5491	-7.47063	5.51063e-06	0.000662983	4.37448
ILMN_1226048	229694	AI504432	-1.19569	5.5546	-4.42197	0.000734573	0.0161285	-0.535702
ILMN_2643377	170756	Slc8b1	-1.1946	8.32465	-7.58758	4.68147e-06	0.000592165	4.53651
ILMN_1213978	19277	Ptpro	-1.19366	6.27691	-4.75905	0.000401986	0.0107125	0.0700049
ILMN_2600744	19734	Rgs16	-1.19291	6.97516	-4.76073	0.000400799	0.0107073	0.0729794
ILMN_2905717	17079	Cd180	-1.19212	6.78329	-4.03879	0.00148142	0.0254071	-1.23829
ILMN_1224211	#N/A	NA	-1.19082	5.58885	-4.69096	0.000453523	0.0115557	-0.0512897
ILMN_2513781	#N/A	NA	-1.19033	5.82049	-6.44515	2.48107e-05	0.00178472	2.87143
ILMN_2686244	213391	Rassf4	-1.18952	7.50917	-5.30988	0.000154973	0.00586077	1.02935
ILMN_1256894	57814	Kcne4	-1.18844	5.49333	-7.04016	1.01922e-05	0.00100809	3.76176
ILMN_1245354	170743	Tlr7	-1.18647	7.44036	-5.82567	6.59336e-05	0.00346476	1.88956
ILMN_2954575	226652	Arhgap30	-1.18579	8.45577	-5.76227	7.30902e-05	0.00363209	1.78589
ILMN_1216740	#N/A	NA	-1.18435	5.18389	-4.27666	0.000956607	0.0191071	-0.800565
ILMN_1231689	20377	Sfrp1	-1.1838	8.57709	-4.06833	0.00140265	0.024538	-1.18368
ILMN_2707798	65221	Slc15a3	-1.18329	5.33633	-4.04062	0.0014764	0.0253954	-1.2349
ILMN_2731901	20198	S100a4	-1.18315	7.54967	-3.55212	0.0036836	0.0446043	-2.14493
ILMN_2787212	18025	Nfe2l3	1.18284	5.85833	5.76668	7.25668e-05	0.00362359	1.79312
ILMN_2954881	27060	Tcirg1	-1.18232	8.93944	-7.1	9.34387e-06	0.000946953	3.84849
ILMN_3126277	114301	Palmd	1.17999	7.92247	5.03599	0.000247663	0.00785082	0.557354
ILMN_2721357	218454	Lhfpl2	-1.17813	8.95721	-6.34579	2.89182e-05	0.00200143	2.71774
ILMN_2756678	17951	Naip5	-1.1749	5.87273	-6.08324	4.36333e-05	0.0026402	2.30465
ILMN_1254927	17067	Ly6c1	-1.17392	7.82322	-5.75846	7.35459e-05	0.00363598	1.77964
ILMN_2628174	68738	Acss1	-1.17349	7.5495	-6.27026	3.25193e-05	0.00217214	2.59994
ILMN_2605819	112407	Egln3	1.17197	8.4902	5.48927	0.000114641	0.00483301	1.33286
ILMN_2837802	229600	BC028528	-1.17172	7.191	-5.83572	6.48687e-05	0.00344843	1.90594
ILMN_2727481	114301	Palmd	1.17054	7.63928	4.59875	0.000534514	0.0127865	-0.216437
ILMN_1239221	69573	Hilpda	-1.17047	8.22583	-6.65292	1.80881e-05	0.00142695	3.18814
ILMN_2682566	16181	Il1rn	-1.17011	6.28679	-3.59076	0.00342443	0.0428882	-2.07263
ILMN_2538531	#N/A	NA	-1.16777	8.85406	-4.50803	0.00062894	0.0143291	-0.379848
ILMN_2764309	56405	Dusp14	1.16674	6.9713	5.98185	5.12763e-05	0.00294762	2.14241
ILMN_2448678	69480	Ttc9	1.16521	5.08771	3.82623	0.00220012	0.0327045	-1.63293
ILMN_1238276	319191	Hist1h2ai	-1.16192	9.80083	-6.27902	3.20785e-05	0.0021567	2.61364
ILMN_2872058	13036	Ctsh	-1.16001	10.2717	-7.67656	4.13986e-06	0.000558882	4.65856
ILMN_1237666	#N/A	NA	-1.15911	5.3356	-5.19814	0.000187406	0.00659062	0.838022
ILMN_1234223	104759	Pld4	-1.15783	8.94517	-4.79824	0.000375127	0.01029	0.139557
ILMN_2696492	219131	Phf11a	-1.15666	7.17162	-3.4882	0.00415688	0.0482404	-2.26457
ILMN_2550095	67784	Plxnd1	-1.15646	6.87171	-5.62633	9.13343e-05	0.00409373	1.56165
ILMN_2839569	64138	Ctsz	-1.1553	9.71904	-5.58203	9.82674e-05	0.00432903	1.488
ILMN_1230485	12978	Csf1r	-1.15526	6.52254	-4.88247	0.000323535	0.00926986	0.288405
ILMN_1255766	24055	Sh3bp2	-1.15136	8.12033	-5.2091	0.000183931	0.00652257	0.856868
ILMN_2757125	233406	Prc1	1.15047	7.70031	4.44218	0.000708218	0.0156832	-0.499032
ILMN_2625940	18011	Neurl1a	1.15043	6.90947	6.13048	4.04923e-05	0.00250918	2.37972
ILMN_2763710	80291	Rilpl2	-1.14892	8.1123	-6.19857	3.63781e-05	0.00233877	2.48735
ILMN_1232621	11732	Ank	-1.14769	6.26845	-7.74777	3.75454e-06	0.000519584	4.75544
ILMN_1247377	17476	Mpeg1	-1.14552	10.7682	-4.38171	0.000790151	0.0169372	-0.608882
ILMN_2604282	20377	Sfrp1	-1.14499	6.56005	-3.87248	0.002018	0.0311208	-1.54683
ILMN_1227814	#N/A	NA	-1.14191	8.84206	-5.26233	0.00016799	0.00617264	0.948147
ILMN_1254218	#N/A	NA	-1.13854	7.71398	-6.6986	1.68873e-05	0.0013678	3.25693
ILMN_2491469	#N/A	NA	-1.13654	6.77082	-5.21555	0.000181916	0.00650881	0.867958
ILMN_1251669	14017	Evi2a	-1.13619	9.12184	-4.6997	0.000446547	0.0114264	-0.0357046
ILMN_2618918	227659	Slc2a6	-1.13615	8.11021	-6.78408	1.48611e-05	0.00125303	3.38484
ILMN_2981542	17150	Mfap2	-1.13513	7.44729	-5.96393	5.27674e-05	0.00300716	2.11359
ILMN_1226839	#N/A	NA	-1.13449	10.3409	-7.09279	9.44202e-06	0.000951883	3.83807
ILMN_3040693	23928	Lamc3	1.13349	7.06401	3.69955	0.00278999	0.037958	-1.86925
ILMN_2685516	15163	Hcls1	-1.13183	7.73354	-5.47421	0.000117559	0.00487609	1.30755
ILMN_2666007	64138	Ctsz	-1.13122	9.77475	-5.47755	0.000116905	0.00487609	1.31317
ILMN_2865016	12522	Cd83	-1.1311	8.78441	-6.36093	2.82487e-05	0.00197004	2.74125
ILMN_1213056	#N/A	NA	-1.12705	5.48851	-5.51389	0.000110033	0.00470626	1.37416
ILMN_2721929	171285	Havcr2	-1.12662	6.53098	-5.73584	7.63108e-05	0.00372024	1.74251
ILMN_2439813	72472	Slc16a10	-1.12607	5.63631	-5.56136	0.000101691	0.00443237	1.45353
ILMN_1246108	319168	Hist1h2ah	-1.12539	8.67879	-6.56098	2.07882e-05	0.00157734	3.04876
ILMN_1215908	320790	Chd7	-1.12504	6.76698	-4.95329	0.000285901	0.0086625	0.412846
ILMN_2512663	22417	Wnt4	1.12392	6.53063	5.08703	0.00022677	0.00747649	0.646076
ILMN_2584915	#N/A	NA	-1.12271	5.85434	-5.24196	0.000173911	0.00628801	0.913268
ILMN_1233982	#N/A	NA	-1.12059	7.87168	-5.2083	0.000184181	0.00652257	0.855501
ILMN_3154691	#N/A	NA	-1.1196	7.88115	-4.09061	0.00134611	0.0239149	-1.14254
ILMN_1217353	19725	Rfx2	1.11954	7.00758	5.82164	6.63659e-05	0.00347107	1.88299
ILMN_1213645	101602	AI467606	-1.11742	7.79695	-6.62906	1.87513e-05	0.00147241	3.15208
ILMN_2833985	80291	Rilpl2	-1.11495	8.92051	-5.75609	7.38303e-05	0.00363598	1.77576
ILMN_2685879	78558	Htra3	-1.11453	4.82261	-5.64876	8.80209e-05	0.00403308	1.59884
ILMN_2630749	19378	Aldh1a2	1.11427	6.49409	4.12577	0.00126162	0.0228479	-1.0777
ILMN_2630993	67916	Ppap2b	-1.11426	10.1441	-5.9342	5.53441e-05	0.003094	2.06565
ILMN_2714638	17289	Mertk	-1.11207	7.26287	-4.2452	0.00101323	0.0198337	-0.858189
ILMN_2602542	16970	Lrmp	-1.11108	8.01376	-7.33214	6.69905e-06	0.000749193	4.18017
ILMN_2663249	98365	Slamf9	-1.1096	8.69707	-7.74122	3.78835e-06	0.000519584	4.74656
ILMN_2915232	72042	Cotl1	-1.10911	11.5675	-6.14189	3.97699e-05	0.00247935	2.3978
ILMN_3132361	27057	Ncoa4	1.10867	8.03175	4.5355	0.000598642	0.0138381	-0.330264
ILMN_1241258	#N/A	NA	-1.10863	6.6646	-5.21062	0.000183456	0.00652257	0.859475
ILMN_2662322	50498	Ebi3	-1.10834	6.65427	-5.7627	7.30384e-05	0.00363209	1.78661
ILMN_1214706	#N/A	NA	-1.10766	5.17551	-5.39003	0.00013537	0.00534543	1.16552
ILMN_2630753	19378	Aldh1a2	1.10763	5.97381	5.05194	0.000240925	0.00769651	0.585121
ILMN_1256771	320129	Adrbk2	-1.10738	5.12784	-5.47633	0.000117143	0.00487609	1.31112
ILMN_2643495	#N/A	NA	-1.10477	5.77468	-7.0037	1.07488e-05	0.00103334	3.70867
ILMN_2920849	18727	Pira4	-1.10358	7.15675	-4.62917	0.000506247	0.0122923	-0.161836
ILMN_2685157	76408	Abcc3	-1.10337	6.66919	-7.39328	6.1438e-06	0.000706125	4.26629
ILMN_1239472	#N/A	NA	-1.10096	6.74129	-6.18319	3.72668e-05	0.00237366	2.4631
ILMN_2633350	76293	Mfap4	-1.10042	7.23718	-4.88801	0.000320413	0.00924523	0.298163
ILMN_2840514	239743	Klhl6	-1.10039	7.71396	-6.92163	1.21231e-05	0.00109872	3.58846
ILMN_1227352	240322	Adamts19	1.1003	5.14527	3.99143	0.0016173	0.0267681	-1.32597
ILMN_2702141	54483	Mefv	-1.09988	5.11974	-5.09418	0.000223992	0.00741941	0.658483
ILMN_2766296	#N/A	NA	1.09912	4.85539	5.22768	0.000178194	0.00641262	0.888775
ILMN_1221121	64095	Gpr35	-1.09844	6.33252	-4.68973	0.000454514	0.0115584	-0.053484
ILMN_1223257	20303	Ccl4	-1.09816	11.8968	-4.7752	0.000390687	0.0105897	0.0986795
ILMN_1252983	#N/A	NA	-1.09766	6.41647	-4.82513	0.000357784	0.00990673	0.187171
ILMN_2770968	80891	Fcrls	-1.09669	7.20492	-6.07079	4.45031e-05	0.00266928	2.28481
ILMN_2560567	70719	Hmha1	-1.09515	5.48642	-5.20066	0.000186599	0.00657347	0.842368
ILMN_2981169	15958	Ifit2	-1.09403	6.67846	-4.45944	0.000686485	0.0153179	-0.467749
ILMN_1239430	17533	Mrc1	-1.09316	8.73582	-8.55792	1.28784e-06	0.000257526	5.81118
ILMN_2762966	20612	Siglec1	-1.09283	6.25558	-4.19494	0.00111095	0.0211025	-0.950403
ILMN_1257551	78892	Crispld2	-1.0912	5.75027	-4.10192	0.0013183	0.0235838	-1.12166
ILMN_1237224	239217	Kctd12	-1.08991	6.52826	-5.00433	0.000261631	0.00815397	0.50213
ILMN_2894587	279572	Tlr13	-1.08959	6.23498	-4.6474	0.00049006	0.0121032	-0.129175
ILMN_2591543	246278	Cd207	-1.08626	4.64191	-5.83937	6.44874e-05	0.00343704	1.91187
ILMN_1219230	624362	Gm6497	-1.08576	7.0974	-5.01764	0.000255662	0.0080424	0.52536
ILMN_1227993	57257	Vav3	-1.08394	7.20725	-4.96578	0.000279752	0.00857392	0.434726
ILMN_2695793	14159	Fes	-1.08267	7.92677	-5.30725	0.000155664	0.00587611	1.02487
ILMN_1225835	50530	Mfap5	-1.08218	8.6662	-4.9158	0.00030522	0.00899613	0.347043
ILMN_1218842	#N/A	NA	-1.08168	6.68051	-6.61564	1.91353e-05	0.00149118	3.13177
ILMN_2694170	26364	Adgre5	-1.08085	8.59925	-5.94057	5.47816e-05	0.00307929	2.07592
ILMN_2750725	239827	Pigz	-1.0807	5.5967	-5.25465	0.000170197	0.00619727	0.935007
ILMN_2733073	20190	Ryr1	-1.08062	5.63469	-4.18079	0.00114019	0.0214858	-0.976412
ILMN_1257623	#N/A	NA	-1.08059	8.44754	-5.16832	0.000197212	0.00683038	0.786673
ILMN_1226073	#N/A	NA	-1.08027	6.25778	-5.06895	0.000233951	0.00761095	0.614692
ILMN_2956092	213391	Rassf4	-1.08021	7.43654	-4.97605	0.0002748	0.00846327	0.452702
ILMN_1228657	14130	Fcgr2b	-1.08014	9.53411	-6.03055	4.74429e-05	0.00280315	2.22052
ILMN_1245754	#N/A	NA	-1.08008	5.00117	-4.10653	0.00130714	0.0234453	-1.11316
ILMN_2560756	#N/A	NA	-1.07937	5.08428	-6.5975	1.9668e-05	0.00150981	3.10427
ILMN_1240683	68953	Chmp2a	-1.0785	6.36665	-4.61172	0.000522264	0.012567	-0.193139
ILMN_2977558	13143	Dapk2	-1.07735	6.55095	-6.71335	1.65178e-05	0.0013485	3.27907
ILMN_2484527	22339	Vegfa	-1.07672	9.16162	-6.45254	2.45309e-05	0.0017833	2.8828
ILMN_2424203	#N/A	NA	-1.07664	5.45119	-3.84854	0.00211027	0.0318991	-1.59139
ILMN_2732996	238377	Gpr68	1.07525	5.4443	3.5932	0.00340874	0.0428132	-2.06807
ILMN_3102376	14130	Fcgr2b	-1.0732	7.91388	-5.5803	9.85495e-05	0.00433218	1.48512
ILMN_1216386	12524	Cd86	-1.07248	6.07852	-4.37626	0.000797992	0.0170479	-0.618787
ILMN_3161282	65254	Dpysl5	1.07098	5.30306	4.74252	0.000413913	0.0109229	0.0406017
ILMN_1238185	#N/A	NA	-1.07032	7.69401	-5.27363	0.000164795	0.00610026	0.967481
ILMN_2565835	#N/A	NA	-1.07028	8.25279	-4.91635	0.000304926	0.00899613	0.348014
ILMN_1216042	11816	Apoe	-1.07003	11.7477	-5.38091	0.000137463	0.00539699	1.15007
ILMN_3089725	13052	Cxadr	1.0699	5.85685	5.40194	0.000132688	0.00526581	1.18567
ILMN_2944366	80888	Hspb8	1.06892	8.83299	5.90466	5.80358e-05	0.00319244	2.01789
ILMN_3008859	13032	Ctsc	-1.06727	9.46278	-7.08965	9.48505e-06	0.000951883	3.83353
ILMN_1218079	320586	A630089N07Rik	-1.06568	6.15362	-5.25765	0.000169332	0.00618667	0.940136
ILMN_2837779	22368	Trpv2	-1.06507	6.63049	-5.63259	9.03972e-05	0.00409373	1.57203
ILMN_2737090	66184	Rps4l	-1.06481	5.92179	-5.30387	0.000156559	0.00589908	1.0191
ILMN_3144575	192897	Itgb4	1.06465	8.23192	5.79335	6.94845e-05	0.00354716	1.83679
ILMN_2959272	19862	Rnu6	-1.06407	9.35295	-4.90898	0.000308877	0.00906493	0.33506
ILMN_2942011	74144	Robo4	-1.06382	7.39	-5.98165	5.12928e-05	0.00294762	2.14209
ILMN_3026397	12660	Chka	-1.06329	9.72365	-4.73778	0.000417402	0.0109811	0.0321611
ILMN_2780392	50934	Slc7a8	-1.06197	5.61661	-4.74222	0.00041413	0.0109229	0.0400752
ILMN_2481133	21953	Tnni2	-1.05947	6.242	-4.7476	0.000410211	0.0108894	0.0496369
ILMN_1258982	#N/A	NA	-1.05939	10.6742	-5.71753	7.86293e-05	0.00376196	1.71239
ILMN_1248439	20448	St6galnac4	-1.05923	6.16574	-4.30595	0.000906842	0.0184717	-0.747016
ILMN_2597886	170625	Snx18	-1.05856	9.67128	-7.51582	5.17306e-06	0.000641116	4.43732
ILMN_2559724	#N/A	NA	-1.05843	5.40571	-5.63157	9.05489e-05	0.00409373	1.57034
ILMN_2552732	#N/A	NA	-1.05717	5.4011	-6.9973	1.08497e-05	0.00103819	3.69933
ILMN_1228330	224860	Plcl2	-1.05661	6.22882	-5.06965	0.000233669	0.00761095	0.615905
ILMN_2731550	56695	Pnkd	1.05543	6.28019	5.81966	6.65799e-05	0.00347107	1.87975
ILMN_1243066	16175	Il1a	-1.05489	6.5999	-6.3727	2.77393e-05	0.00194772	2.75951
ILMN_1259989	27057	Ncoa4	1.05187	7.13636	5.12851	0.000211147	0.00719193	0.717937
ILMN_2889641	22417	Wnt4	1.05042	7.19836	4.88898	0.00031987	0.00924523	0.299869
ILMN_2588474	26557	Homer2	1.05027	5.11468	6.79721	1.45734e-05	0.00124801	3.4044
ILMN_1259277	71986	Ddx28	-1.04975	6.36425	-5.94666	5.42483e-05	0.00306607	2.08576
ILMN_1222246	11520	Plin2	-1.04964	8.63362	-3.9416	0.00177415	0.0285154	-1.41838
ILMN_2769521	19204	Ptafr	-1.04843	5.73684	-4.45255	0.000695072	0.0154425	-0.480227
ILMN_3008858	13032	Ctsc	-1.04811	10.9057	-6.8505	1.34652e-05	0.00118384	3.48351
ILMN_2955020	225471	Ticam2	-1.04611	5.6958	-5.99301	5.03699e-05	0.0029318	2.16034
ILMN_1230140	100038392	Gm10785	-1.04548	7.15566	-4.71666	0.000433308	0.0112394	-0.00544355
ILMN_1217786	108670	Epsti1	-1.04485	5.58413	-4.68784	0.000456045	0.0115687	-0.0568643
ILMN_1232093	#N/A	NA	-1.04337	8.18977	-3.82441	0.00220762	0.0327687	-1.63632
ILMN_1257163	228140	Tnks1bp1	1.04269	5.55526	4.27519	0.00095919	0.0191401	-0.803268
ILMN_2491355	#N/A	NA	-1.04107	5.18288	-5.72456	7.77302e-05	0.00373632	1.72396
ILMN_2455850	664862	Gpr137b-ps	-1.04103	8.72659	-4.92182	0.000302028	0.00895295	0.357623
ILMN_2997406	320982	Arl4c	-1.03685	7.11153	-4.96106	0.000282056	0.00858393	0.426472
ILMN_2566477	#N/A	NA	-1.03614	7.102	-4.45867	0.00068744	0.0153225	-0.469143
ILMN_2688075	13121	Cyp51	1.03566	7.5983	4.47168	0.000671493	0.015098	-0.445582
ILMN_1257784	100503757	Gm19875	-1.03503	6.469	-4.94387	0.000290631	0.00875424	0.396332
ILMN_2737463	78317	Ccdc88b	-1.03479	6.76072	-3.67065	0.00294585	0.0391737	-1.92325
ILMN_1215862	17329	Cxcl9	-1.03475	6.37917	-3.59889	0.00337233	0.0424856	-2.05743
ILMN_1249688	69769	Tnfaip8l2	-1.03304	6.40422	-5.28314	0.000162158	0.00605459	0.983722
ILMN_1257142	27361	Msrb1	-1.03252	8.48218	-5.18951	0.000190189	0.00667706	0.823184
ILMN_1238486	13032	Ctsc	-1.03178	8.86551	-5.95693	5.33627e-05	0.00302433	2.10231
ILMN_1226328	109205	Sobp	-1.03114	4.69677	-7.67367	4.15637e-06	0.000558882	4.65461
ILMN_2737903	26382	Fgd2	-1.03054	6.6401	-3.79578	0.00232912	0.0340079	-1.68967
ILMN_2814005	18073	Nid1	-1.02985	7.67027	-5.18244	0.000192501	0.00672382	0.811015
ILMN_2772281	246707	Emilin2	-1.02922	8.96007	-7.30717	6.94084e-06	0.000763604	4.14486
ILMN_2846368	66162	Bola2	-1.02897	9.07302	-3.85495	0.00208516	0.0316356	-1.57946
ILMN_1228213	65972	Ifi30	-1.0289	9.63295	-6.3409	2.91385e-05	0.0020049	2.71013
ILMN_1234267	192190	Pkhd1l1	1.02723	5.21059	4.86658	0.000332672	0.00946619	0.260385
ILMN_2760211	211586	Tfdp2	1.02658	5.77618	6.81044	1.42895e-05	0.0012352	3.42408
ILMN_1243992	19285	Ptrf	1.02587	5.85078	4.88886	0.00031994	0.00924523	0.299648
ILMN_1246021	#N/A	NA	-1.02524	4.93465	-6.28717	3.16739e-05	0.00213648	2.62639
ILMN_2733793	12721	Coro1a	-1.02472	8.67964	-4.79036	0.000380372	0.0103923	0.12559
ILMN_2975295	243753	2010107G12Rik	1.02383	5.90415	5.30089	0.000157351	0.00591805	1.01402
ILMN_1221016	11689	Alox5	-1.02272	5.36623	-5.14824	0.000204118	0.00699885	0.752024
ILMN_2560379	#N/A	NA	-1.02251	5.42533	-4.07218	0.0013927	0.0244221	-1.17656
ILMN_2901626	94185	Tnfrsf21	-1.02238	7.51744	-5.3476	0.0001454	0.00563797	1.09355
ILMN_2814168	26364	Adgre5	-1.02171	6.68012	-5.06731	0.000234613	0.00761095	0.611847
ILMN_1215110	#N/A	NA	1.01883	5.10864	7.32815	6.73702e-06	0.000749193	4.17455
ILMN_2601833	234779	Plcg2	-1.01824	7.98408	-4.44166	0.000708883	0.0156832	-0.499975
ILMN_2440823	81877	Tnxb	-1.01779	7.88223	-5.21053	0.000183482	0.00652257	0.859329
ILMN_1236445	#N/A	NA	-1.01687	5.84826	-3.9196	0.0018483	0.0293629	-1.45923
ILMN_2754222	102614	Rpp25	1.01586	8.00061	6.30595	3.07621e-05	0.00208868	2.65571
ILMN_2610771	56349	Net1	1.01444	6.38136	4.54124	0.000592509	0.0137271	-0.319921
ILMN_2571492	#N/A	NA	-1.01442	5.26873	-4.48719	0.000652983	0.0147787	-0.417518
ILMN_1249559	16978	Lrrfip1	-1.01344	6.08107	-3.59746	0.00338139	0.0424957	-2.06009
ILMN_2817151	68185	Coa4	-1.01315	7.12628	-4.92819	0.000298685	0.00890115	0.368822
ILMN_1223966	#N/A	NA	-1.01271	7.15119	-4.52505	0.000609984	0.0140058	-0.349114
ILMN_2663403	#N/A	NA	-1.01034	4.82021	-6.79438	1.46351e-05	0.00124801	3.40018
ILMN_2658407	140580	Elmo1	-1.01031	8.07648	-5.44735	0.000122958	0.00502923	1.26235
ILMN_1227018	16175	Il1a	-1.00875	6.77197	-6.36157	2.8221e-05	0.00197004	2.74223
ILMN_2795078	54445	Unc93b1	-1.00713	9.13323	-4.56658	0.000566185	0.0133426	-0.27427
ILMN_2722996	19261	Sirpa	-1.00467	11.2952	-6.68913	1.71291e-05	0.00138195	3.24269
ILMN_2754253	14674	Gna13	-1.00373	8.89952	-7.28379	7.17571e-06	0.000781438	4.11172
ILMN_1215209	56619	Clec4e	-1.00337	7.40341	-3.63224	0.00316682	0.0410529	-1.99505
ILMN_3153285	14017	Evi2a	-1.0033	7.17778	-4.05042	0.00144988	0.0251081	-1.21679
ILMN_2744890	23882	Gadd45g	-1.00196	8.1864	-7.93904	2.89657e-06	0.000426677	5.01237
ILMN_2513826	18383	Tnfrsf11b	1.00088	8.432	5.67718	8.40049e-05	0.0039278	1.64584
ILMN_2847144	319169	Hist1h2ak	-1.0007	8.65236	-5.33419	0.000148731	0.00570867	1.07075
ILMN_2705235	277360	Prex1	-1.00028	6.29944	-5.54369	0.000104715	0.00453538	1.42403
ILMN_1221835	73710	Tubb2b	0.999339	6.57561	4.57829	0.000554436	0.0130958	-0.253203
ILMN_1254555	#N/A	NA	-0.998579	5.68453	-3.97821	0.00165747	0.0272357	-1.35046
ILMN_2469190	#N/A	NA	-0.998437	6.04756	-3.94537	0.00176178	0.0283387	-1.41139
ILMN_3152792	#N/A	NA	-0.996697	6.3069	-4.482	0.000659114	0.0148684	-0.426901
ILMN_2723576	58187	Cldn10	0.995062	7.01717	6.44555	2.47955e-05	0.00178472	2.87205
ILMN_1253808	23960	Oas1g	-0.994946	8.78432	-4.09886	0.00132578	0.0236378	-1.12732
ILMN_1246733	#N/A	NA	-0.994689	6.20589	-4.85842	0.000337468	0.00954982	0.245985
ILMN_1252444	99526	Usp53	0.994532	6.90117	4.89781	0.000314967	0.00918645	0.315412
ILMN_1237404	51800	Bok	0.994505	5.14504	6.22134	3.51026e-05	0.00229259	2.52319
ILMN_2718266	14229	Fkbp5	0.993726	6.7538	4.27224	0.000964364	0.0192247	-0.808659
ILMN_1244018	14706	Gng4	0.993639	5.25972	3.83166	0.0021779	0.0324915	-1.62281
ILMN_1212682	378435	Mafa	-0.993342	5.15509	-5.4525	0.000121903	0.00501582	1.27102
ILMN_2743932	327954	Dnah2	-0.993313	5.2313	-4.33093	0.000866519	0.0178805	-0.701414
ILMN_1243451	74096	Hvcn1	-0.992506	7.62234	-5.47958	0.000116509	0.00487183	1.31659
ILMN_2694175	26364	Adgre5	-0.991151	8.67483	-5.12077	0.000213975	0.00722842	0.704542
ILMN_2505841	54725	Cadm1	-0.990806	6.99333	-3.90579	0.00189647	0.0299204	-1.48489
ILMN_1256943	53876	Ear3	-0.990174	5.60302	-5.40188	0.0001327	0.00526581	1.18558
ILMN_1254975	15117	Has2	-0.989744	5.48282	-5.32503	0.000151052	0.0057655	1.05515
ILMN_1225921	394432	Ugt1a7c	0.988891	7.62378	4.43315	0.000719867	0.0158629	-0.515407
ILMN_2804091	98711	Rdh10	0.987814	5.16128	5.09966	0.000221887	0.00737459	0.66799
ILMN_2676012	233199	Mybpc2	0.987549	5.71909	5.00355	0.000261983	0.00815397	0.500777
ILMN_2595597	68743	Anln	0.987248	7.40652	4.8047	0.000370886	0.0102009	0.150994
ILMN_2634283	72475	Ssbp3	0.986072	6.07327	3.51979	0.00391575	0.0464583	-2.20544
ILMN_2543737	#N/A	NA	-0.985523	4.89852	-6.18894	3.69321e-05	0.00235964	2.47216
ILMN_2621296	52855	Lair1	-0.985478	5.01019	-5.41988	0.000128751	0.00519371	1.216
ILMN_1253544	68204	2900060B14Rik	-0.984972	6.24502	-4.02168	0.0015291	0.0258278	-1.26995
ILMN_1227086	30955	Pik3cg	-0.984622	6.40231	-5.72576	7.75786e-05	0.00373632	1.72592
ILMN_2538242	100503916	Gm19962	-0.983119	7.28716	-3.50148	0.00405368	0.0474492	-2.2397
ILMN_2775360	102626	Mapkapk3	0.983099	7.90791	4.29527	0.000924666	0.0186868	-0.766527
ILMN_2515982	#N/A	NA	0.982005	6.39963	3.72744	0.00264755	0.0367283	-1.81716
ILMN_2614663	#N/A	NA	-0.981167	5.20339	-5.77102	7.20559e-05	0.00361562	1.80023
ILMN_1254191	16889	Lipa	-0.981096	9.29273	-5.88823	5.95928e-05	0.00324293	1.99127
ILMN_1229161	13805	Eng	-0.980681	6.7218	-6.55653	2.09291e-05	0.00157734	3.042
ILMN_1249362	#N/A	NA	-0.980112	7.04191	-5.47462	0.000117479	0.00487609	1.30824
ILMN_2926198	69573	Hilpda	-0.979262	10.344	-5.42177	0.000128344	0.00518746	1.21918
ILMN_1214469	625098	Slc38a6	-0.978104	6.51636	-4.0988	0.00132591	0.0236378	-1.12742
ILMN_1247753	67916	Ppap2b	-0.976018	6.22862	-5.02829	0.000250987	0.00792649	0.543938
ILMN_2782964	18605	Enpp1	-0.975898	6.91624	-3.68713	0.00285591	0.0385798	-1.89245
ILMN_2420956	26903	Dysf	-0.974505	5.72327	-6.60557	1.9429e-05	0.00150268	3.11652
ILMN_2685392	12774	Ccr5	-0.973058	7.25831	-4.30484	0.000908685	0.018491	-0.749051
ILMN_2771951	245386	Tmem255a	0.971035	6.74985	6.12642	4.07521e-05	0.00251304	2.37329
ILMN_1256080	56734	Tulp2	0.970814	5.29651	4.77563	0.000390391	0.0105897	0.0994404
ILMN_2950422	72948	Tppp	0.970724	5.81373	5.58529	9.77389e-05	0.00432426	1.49343
ILMN_2649291	16889	Lipa	-0.970077	8.53861	-5.18139	0.000192849	0.00672456	0.809198
ILMN_2822160	#N/A	NA	-0.96979	5.74835	-3.61008	0.00330189	0.0419579	-2.03649
ILMN_2748880	#N/A	NA	-0.967262	5.11417	-4.68582	0.000457685	0.0115817	-0.0604719
ILMN_1239863	214763	Mb21d1	-0.967234	7.35654	-5.26492	0.000167251	0.00616642	0.952584
ILMN_2987685	13033	Ctsd	-0.967115	6.53158	-6.09732	4.26708e-05	0.00260495	2.32706
ILMN_2769777	17681	Msc	-0.966948	4.76621	-6.79135	1.47011e-05	0.00124801	3.39567
ILMN_2654554	14190	Fgl2	-0.96551	6.55878	-4.21155	0.00107762	0.0206423	-0.919898
ILMN_1221530	#N/A	NA	-0.962464	6.30291	-4.35944	0.000822742	0.0172894	-0.649425
ILMN_2908846	544963	Iqgap2	-0.961287	7.49733	-5.48363	0.000115725	0.00484891	1.32338
ILMN_2644515	68792	Srpx2	-0.960441	4.72819	-4.72035	0.000430485	0.0112141	0.00112763
ILMN_2845080	19156	Psap	-0.960122	12.7218	-8.4353	1.50705e-06	0.00027197	5.65676
ILMN_2886981	107769	Tm6sf1	-0.960118	6.63743	-4.54143	0.000592311	0.0137271	-0.319585
ILMN_2637714	19414	Rasa3	-0.957627	8.60145	-5.8495	6.34388e-05	0.00339876	1.92836
ILMN_1231420	99412	Golga2	-0.957528	5.46023	-4.08208	0.00136749	0.0242324	-1.1583
ILMN_2650739	216445	Arhgap9	-0.957383	6.48425	-5.38198	0.000137216	0.00539699	1.15188
ILMN_3154581	14710	Gngt2	-0.957238	5.90919	-4.62892	0.000506479	0.0122923	-0.162298
ILMN_2719921	18619	Penk	-0.954832	5.08471	-6.94429	1.17259e-05	0.00107766	3.62175
ILMN_1231851	18605	Enpp1	-0.954536	6.9351	-4.94895	0.000288069	0.00871535	0.405244
ILMN_2766875	433904	Ociad2	0.954534	5.9935	5.12596	0.000212073	0.00719964	0.71353
ILMN_2509327	330319	Wipf3	0.953341	6.90805	4.49989	0.000638214	0.0145083	-0.394547
ILMN_2619528	239743	Klhl6	-0.953278	8.04996	-6.48484	2.33469e-05	0.00170931	2.93241
ILMN_2716126	#N/A	NA	-0.952341	4.70925	-6.25767	3.31643e-05	0.00220093	2.58022
ILMN_3163288	353156	Egfl7	-0.951646	8.35486	-5.72635	7.75032e-05	0.00373632	1.7269
ILMN_3028637	12310	Calca	0.951186	6.38619	5.0383	0.000246678	0.00783164	0.561368
ILMN_2819951	239393	Lrp12	-0.950363	8.54027	-6.96793	1.13262e-05	0.0010517	3.6564
ILMN_1226755	#N/A	NA	-0.950094	6.38656	-4.53002	0.000604561	0.0139279	-0.340147
ILMN_2730425	20190	Ryr1	-0.949455	5.85513	-3.92402	0.00183316	0.0292127	-1.45102
ILMN_2813224	210029	Metrnl	-0.949089	6.29801	-4.70484	0.000442486	0.0113865	-0.0265196
ILMN_1244099	100504045	Gm20030	-0.947597	9.23621	-4.06448	0.00141266	0.0246294	-1.19079
ILMN_1252506	#N/A	NA	-0.947553	5.70178	-5.34601	0.000145793	0.00563797	1.09084
ILMN_1227577	110351	Rap1gap	0.947542	6.50011	4.22127	0.00105861	0.0203835	-0.902073
ILMN_3155021	320118	Fbxl13	-0.946835	4.97622	-6.38468	2.72309e-05	0.00191857	2.77807
ILMN_1248347	74039	Nfam1	-0.945872	5.5994	-4.45608	0.000690662	0.0153777	-0.473838
ILMN_2589640	13618	Ednrb	-0.945467	9.03676	-4.67066	0.000470185	0.0117965	-0.0875593
ILMN_3115490	104001	Rtn1	0.944727	7.76328	5.40273	0.000132511	0.00526581	1.18701
ILMN_2915060	104418	Dgkz	-0.942641	7.78327	-4.20354	0.00109356	0.0208695	-0.934605
ILMN_2570875	#N/A	NA	-0.941305	5.38256	-4.77535	0.00039058	0.0105897	0.098954
ILMN_2472741	100503386	Gm4980	0.941216	8.44126	5.22735	0.000178293	0.00641262	0.888215
ILMN_1240332	224454	Zdhhc14	-0.939954	6.96694	-5.72557	7.76017e-05	0.00373632	1.72563
ILMN_2792601	67168	Lpar6	-0.939727	8.81323	-5.37709	0.000138349	0.00542145	1.1436
ILMN_2613000	26968	Islr	-0.939643	5.28259	-4.0802	0.00137223	0.0242742	-1.16176
ILMN_1222988	#N/A	NA	-0.939074	6.10962	-4.62604	0.00050909	0.0123363	-0.167465
ILMN_3138904	18212	Ntrk2	-0.938541	4.62211	-7.35365	6.49785e-06	0.000734507	4.21053
ILMN_2760254	211577	Mrgprf	0.938371	7.63669	3.79779	0.00232035	0.0339279	-1.68591
ILMN_2719702	75668	Rasl10a	0.936913	5.30461	4.1106	0.00129738	0.0233313	-1.10566
ILMN_1250956	353211	Prune2	-0.93657	6.58109	-5.27085	0.000165576	0.0061156	0.962721
ILMN_2795317	#N/A	NA	0.936007	6.5082	3.93664	0.00179063	0.0287352	-1.4276
ILMN_2663613	16419	Itgb5	-0.935785	9.77568	-7.96395	2.80125e-06	0.000423751	5.04546
ILMN_2699637	54135	Lsr	0.935777	6.14977	5.98288	5.11916e-05	0.00294762	2.14407
ILMN_2772077	51800	Bok	0.935166	8.85226	5.66308	8.59725e-05	0.00399258	1.62254
ILMN_1251109	107375	Slc25a45	-0.934472	7.64992	-4.18067	0.00114045	0.0214858	-0.976645
ILMN_2637094	18553	Pcsk6	-0.934463	7.75143	-5.15762	0.000200859	0.00693334	0.768226
ILMN_2668236	100503659	Cbarp	0.934423	6.96172	4.12334	0.00126726	0.0228896	-1.08216
ILMN_1244697	#N/A	NA	-0.934292	5.20889	-5.65716	8.68132e-05	0.0040045	1.61274
ILMN_1226472	57262	Retnla	-0.934203	4.78187	-5.6713	8.4819e-05	0.00394792	1.63613
ILMN_2737368	192188	Stab2	-0.934062	6.16384	-4.77188	0.00039298	0.0106239	0.0927924
ILMN_2973958	81877	Tnxb	-0.931502	7.27505	-5.414	0.000130027	0.00522468	1.20607
ILMN_1253409	16523	Kcnj8	0.931317	5.19876	4.66577	0.000474295	0.0118275	-0.0963079
ILMN_1236133	233979	Tpcn2	-0.930378	7.20516	-5.1135	0.000216664	0.00727149	0.69197
ILMN_1259982	11830	Aqp5	0.929784	4.59027	6.60263	1.95158e-05	0.00150374	3.11205
ILMN_2758562	106766	Stap2	0.929018	5.59222	5.90247	5.82406e-05	0.00319516	2.01435
ILMN_1220418	23900	Hcst	-0.928736	6.73404	-4.10987	0.00129913	0.0233423	-1.10701
ILMN_1238932	#N/A	NA	0.928706	4.79975	4.51858	0.000617124	0.0141225	-0.360802
ILMN_1234072	54132	Pdlim1	0.927254	10.2323	5.53335	0.00010653	0.00458502	1.40673
ILMN_1215733	66054	Cndp2	-0.926625	6.06629	-4.03467	0.00149275	0.0254435	-1.24591
ILMN_3151722	56349	Net1	0.926212	6.74465	4.55898	0.000573955	0.0134641	-0.287963
ILMN_1246024	215615	Rnpep	-0.92604	9.38851	-5.99204	5.04476e-05	0.0029318	2.15879
ILMN_1232762	11927	Atox1	-0.925621	9.82276	-4.77066	0.00039383	0.0106329	0.0906197
ILMN_1258248	72250	1700029E06Rik	-0.925241	4.88895	-6.27454	3.23031e-05	0.00216473	2.60664
ILMN_2772155	11492	Adam19	-0.925126	6.65431	-5.08876	0.000226093	0.00746614	0.649086
ILMN_1242474	74760	Rab3il1	-0.925068	6.13553	-3.90244	0.00190833	0.0299695	-1.49111
ILMN_1229763	73712	Dmkn	0.923215	9.80307	6.74137	1.58391e-05	0.00130867	3.32107
ILMN_2701271	22038	Plscr1	0.92203	9.04647	5.88822	5.95938e-05	0.00324293	1.99125
ILMN_2699880	217262	Abca9	-0.921462	5.17064	-4.96247	0.000281366	0.00857561	0.428938
ILMN_1240161	#N/A	NA	-0.919923	5.56109	-5.00743	0.000260227	0.00814449	0.507545
ILMN_2787257	12721	Coro1a	-0.91816	9.85133	-4.07493	0.00138564	0.0243934	-1.17148
ILMN_3026557	19663	Rbpms	0.917383	8.6086	4.39816	0.000766937	0.0166613	-0.578966
ILMN_2483304	114332	Lyve1	-0.917324	6.66618	-4.1488	0.00120923	0.0222534	-1.03526
ILMN_2847437	327957	Scimp	-0.915755	5.61692	-5.26117	0.00016832	0.00617264	0.94617
ILMN_2710354	11475	Acta2	0.915352	8.83195	4.63629	0.000499868	0.012228	-0.149092
ILMN_1217849	16792	Laptm5	-0.913673	12.6789	-6.88761	1.27464e-05	0.00113627	3.53836
ILMN_2962737	27052	Aoah	-0.913279	6.19027	-5.2793	0.000163217	0.00607207	0.977171
ILMN_2444411	81877	Tnxb	-0.91326	7.22941	-5.10581	0.00021955	0.00732059	0.678647
ILMN_2855334	110006	Gusb	-0.912687	10.3364	-6.81255	1.42448e-05	0.0012352	3.42722
ILMN_3073899	18724	Pira11	-0.912671	6.23937	-3.5858	0.00345664	0.0431252	-2.08191
ILMN_2737959	353047	Plekhm1	-0.912457	8.32557	-5.07117	0.000233058	0.00761063	0.618541
ILMN_2867899	107995	Cdc20	0.912248	6.69265	4.59167	0.00054132	0.0129045	-0.229149
ILMN_2666279	105171	Arrdc3	-0.911271	7.85894	-5.14375	0.000205696	0.00704123	0.744269
ILMN_2795178	74013	Rftn2	-0.911238	4.92683	-7.02464	1.04253e-05	0.0010158	3.73918
ILMN_1220996	15170	Ptpn6	-0.911024	9.25378	-4.21473	0.00107136	0.0205607	-0.914064
ILMN_2474011	18230	Nxn	0.910358	6.43859	5.21603	0.000181768	0.00650881	0.868779
ILMN_1259956	12022	Barx1	0.909648	6.05752	4.70485	0.000442477	0.0113865	-0.026499
ILMN_2903926	68797	Pdgfrl	-0.90964	5.57315	-4.1244	0.00126478	0.0228825	-1.08021
ILMN_1224447	#N/A	NA	-0.909467	5.82973	-4.92961	0.000297948	0.0088965	0.371309
ILMN_2668472	22259	Nr1h3	-0.907732	4.75082	-5.20095	0.000186508	0.00657347	0.842862
ILMN_2930552	381319	Batf3	-0.907253	5.91044	-5.45937	0.000120511	0.00496849	1.28258
ILMN_2580159	#N/A	NA	-0.906648	8.06355	-4.85511	0.000339428	0.00957895	0.240156
ILMN_2514225	#N/A	NA	-0.905939	6.20836	-3.7643	0.00247062	0.0352973	-1.74836
ILMN_2564205	30955	Pik3cg	-0.905306	6.40083	-4.92102	0.00030245	0.00895295	0.356218
ILMN_2878071	17110	Lyz1	-0.903598	13.2421	-4.4597	0.000686158	0.0153179	-0.46727
ILMN_2708203	12577	Cdkn1c	-0.903386	8.17828	-4.6687	0.000471826	0.0118232	-0.0910627
ILMN_2811154	20310	Cxcl2	-0.903332	9.16951	-3.94947	0.00174838	0.0282556	-1.40377
ILMN_1255086	#N/A	NA	-0.901435	6.23232	-4.51555	0.000620488	0.0141837	-0.366262
ILMN_2714796	12721	Coro1a	-0.901295	10.7979	-4.15954	0.00118559	0.0220136	-1.0155
ILMN_1228020	#N/A	NA	-0.900724	5.41641	-4.14137	0.0012259	0.0224888	-1.04896
ILMN_2760664	#N/A	NA	0.900015	5.02512	5.50026	0.00011256	0.00475721	1.3513
ILMN_1237730	#N/A	NA	-0.89782	6.23495	-3.84236	0.00213478	0.0321045	-1.60289
ILMN_2614759	21859	Timp3	0.897681	6.91013	5.12295	0.000213174	0.0072251	0.708316
ILMN_1254307	69068	1810011O10Rik	0.896079	7.2424	4.13966	0.00122976	0.0224888	-1.05211
ILMN_2918977	72925	March1	-0.895948	5.89733	-4.27711	0.000955834	0.0191071	-0.799755
ILMN_2651054	269589	Sytl1	0.895127	6.63313	4.39736	0.000768041	0.0166676	-0.580409
ILMN_1227100	#N/A	NA	-0.894826	7.15938	-4.08813	0.00135229	0.024004	-1.14712
ILMN_1214998	15483	Hsd11b1	-0.89473	7.17872	-4.3795	0.000793321	0.0169657	-0.612898
ILMN_2673917	67198	Spats2l	0.894518	6.56661	5.40125	0.000132842	0.00526581	1.1845
ILMN_2531881	64381	Ms4a8a	-0.894036	4.99463	-4.9324	0.000296503	0.00887914	0.3762
ILMN_1237375	20249	Scd1	0.892907	8.75674	6.57396	2.03825e-05	0.00155307	3.06852
ILMN_2831618	12022	Barx1	0.892529	6.13057	5.04678	0.000243085	0.00774148	0.576135
ILMN_2981363	246707	Emilin2	-0.892296	9.71064	-5.58227	9.82286e-05	0.00432903	1.4884
ILMN_2620573	225849	Ppp2r5b	0.891064	5.58096	5.24042	0.000174368	0.00629345	0.910629
ILMN_1221952	70358	Steap1	0.890562	6.1351	4.24086	0.0010213	0.0199347	-0.866133
ILMN_2907655	12028	Bax	-0.89019	8.64995	-4.59291	0.000540126	0.012891	-0.226931
ILMN_2710353	11475	Acta2	0.889512	8.28716	4.38381	0.00078714	0.0169038	-0.605051
ILMN_1255166	330695	Ctxn1	0.888572	5.461	5.07646	0.00023094	0.00756548	0.627733
ILMN_2749747	76478	Haus8	-0.88828	7.08483	-4.6126	0.000521447	0.012567	-0.191566
ILMN_2702547	75124	Nxnl2	0.887485	6.01077	5.15964	0.000200165	0.006921	0.771711
ILMN_1239963	71607	Snx20	-0.886471	6.35174	-4.52623	0.000608695	0.0139918	-0.34699
ILMN_2482600	21934	Tnfrsf11a	-0.885728	6.11761	-3.47825	0.00423592	0.0489857	-2.28319
ILMN_2451441	17532	Mras	0.885001	9.14723	6.2354	3.43388e-05	0.00225704	2.54528
ILMN_2806700	13057	Cyba	-0.884772	11.4779	-4.78792	0.000382017	0.0104234	0.121249
ILMN_1258270	23928	Lamc3	0.884721	5.77866	4.0289	0.00150878	0.025653	-1.25658
ILMN_2726837	18158	Nppb	0.883436	4.81287	7.20068	8.0814e-06	0.000837873	3.99327
ILMN_1244123	67760	Slc38a2	-0.883371	9.52863	-5.11118	0.000217533	0.00728878	0.687938
ILMN_2473294	#N/A	NA	0.883207	6.18689	4.29311	0.000928319	0.0187422	-0.77048
ILMN_1257880	16404	Itga7	0.882567	5.65547	3.75143	0.002531	0.035697	-1.77238
ILMN_1258357	27261	Dok3	-0.882114	8.431	-3.73512	0.00260968	0.0363254	-1.80283
ILMN_2641269	105428	Fam149b	0.881903	5.25081	5.75093	7.44535e-05	0.00365569	1.7673
ILMN_1243107	106952	Arap3	-0.881716	7.54185	-5.41017	0.000130866	0.00524776	1.19959
ILMN_1233840	16560	Kif1a	-0.881524	5.26149	-5.82489	6.60178e-05	0.00346476	1.88828
ILMN_1235139	20375	Spi1	-0.881512	6.14699	-4.40214	0.000761427	0.0165672	-0.571731
ILMN_1229985	75914	Exoc6b	0.881459	8.61938	5.21717	0.000181417	0.00650881	0.870725
ILMN_2435835	14027	Evpl	0.881358	6.75187	5.8768	6.07013e-05	0.00326913	1.97273
ILMN_2940487	64095	Gpr35	-0.881042	4.96641	-4.75715	0.000403341	0.0107347	0.0666219
ILMN_2774160	15483	Hsd11b1	-0.880783	6.98491	-4.43292	0.000720166	0.0158629	-0.515824
ILMN_1219839	#N/A	NA	-0.879292	4.9727	-3.82294	0.0022137	0.0328353	-1.63906
ILMN_2672353	70785	Dennd1c	-0.879216	6.53591	-4.573	0.000559715	0.0132053	-0.262723
ILMN_2769884	16000	Igf1	-0.878893	8.59752	-4.99541	0.000265711	0.00821399	0.486554
ILMN_1213615	11536	Gpr182	-0.878858	6.21084	-4.52051	0.000614979	0.014089	-0.357305
ILMN_1212653	74013	Rftn2	-0.878368	5.13289	-4.90119	0.00031311	0.00916302	0.321363
ILMN_2758070	104001	Rtn1	0.877671	7.31508	3.99619	0.00160308	0.0265787	-1.31714
ILMN_1221348	394432	Ugt1a7c	0.877314	6.25786	3.68152	0.00288619	0.0388343	-1.90293
ILMN_2493175	22117	Tst	0.876842	7.29815	4.68198	0.000460819	0.0116324	-0.0673335
ILMN_2981167	15958	Ifit2	-0.875813	6.89486	-3.78168	0.00239147	0.0346746	-1.71596
ILMN_2466164	67866	Wfdc1	0.875091	8.02314	5.49998	0.000112612	0.00475721	1.35084
ILMN_3115917	15483	Hsd11b1	-0.874942	7.35362	-4.86542	0.000333348	0.00947232	0.258343
ILMN_2480463	217069	Trim25	-0.874695	9.08421	-4.28197	0.000947389	0.0190021	-0.790861
ILMN_1235034	#N/A	NA	-0.87461	6.04045	-3.72168	0.00267634	0.036922	-1.82791
ILMN_1246307	67866	Wfdc1	0.871672	7.01569	5.77786	7.12582e-05	0.00359672	1.81143
ILMN_1226332	20439	Siah2	0.871666	6.8359	4.65399	0.000484346	0.0120054	-0.117387
ILMN_2960114	104086	Cyp27a1	-0.871237	7.21174	-5.20798	0.000184283	0.00652257	0.854946
ILMN_1226514	210710	Gab3	-0.870928	6.51633	-4.63311	0.000502707	0.0122829	-0.154784
ILMN_2611180	74186	Ccdc3	0.869948	6.58221	3.81243	0.00225765	0.0332474	-1.65863
ILMN_3101732	20972	Syngr1	-0.867029	7.53964	-3.73906	0.00259043	0.0361497	-1.79547
ILMN_1242659	#N/A	NA	-0.866528	4.91543	-5.3166	0.00015322	0.00583742	1.04081
ILMN_1245721	228778	6820408C15Rik	0.866245	4.91595	5.72039	7.82622e-05	0.00375312	1.7171
ILMN_2618364	68794	Flnc	0.865749	8.69227	4.22712	0.00104731	0.0202735	-0.891325
ILMN_1246132	#N/A	NA	-0.865514	5.13301	-4.21228	0.00107618	0.020634	-0.918563
ILMN_2923445	11475	Acta2	0.864123	9.01107	5.82844	6.56391e-05	0.00346255	1.89407
ILMN_1254562	74772	Atp13a2	-0.863807	7.04263	-3.98204	0.00164572	0.0271144	-1.34337
ILMN_1241161	73047	Camk2n2	0.861885	7.2656	4.71696	0.000433082	0.0112394	-0.00491988
ILMN_3162337	21899	Tlr6	-0.860213	6.23125	-4.66665	0.000473552	0.0118233	-0.0947332
ILMN_2695134	#N/A	NA	-0.860105	5.25681	-4.96488	0.000280188	0.00857392	0.433159
ILMN_3140913	381605	Tbc1d2	-0.859976	6.70266	-3.58585	0.00345633	0.0431252	-2.08182
ILMN_2598715	73710	Tubb2b	0.859883	6.00909	4.60016	0.000533165	0.0127693	-0.213897
ILMN_2416218	18218	Dusp8	0.859513	7.14624	4.22302	0.00105522	0.0203835	-0.898863
ILMN_2918499	18669	Abcb1b	0.859371	8.78738	5.81598	6.69786e-05	0.00347107	1.87374
ILMN_2707452	13591	Ebf1	-0.858699	4.80994	-6.03949	4.6772e-05	0.00277303	2.23483
ILMN_2964996	235386	Hykk	-0.857974	5.31317	-4.77901	0.000388069	0.0105605	0.105441
ILMN_2757634	104943	Fam110c	0.857535	7.852	4.34157	0.000849902	0.0176574	-0.681997
ILMN_2773624	15211	Hexa	-0.85707	10.0366	-6.43179	2.53252e-05	0.00180908	2.85084
ILMN_1247267	228608	Smox	-0.856289	8.00842	-6.00108	4.97244e-05	0.00290619	2.17331
ILMN_2854065	94216	Col4a6	0.855574	5.63183	4.14876	0.00120932	0.0222534	-1.03533
ILMN_2607880	21881	Tkt	-0.854742	10.0781	-6.65238	1.81031e-05	0.00142695	3.18732
ILMN_2719803	56792	Stap1	-0.854363	5.96686	-3.5363	0.00379539	0.0455292	-2.17454
ILMN_2614161	16987	Lss	0.853297	6.73321	4.12706	0.00125862	0.0228473	-1.07532
ILMN_2620326	104086	Cyp27a1	-0.852834	6.56117	-4.58053	0.000552214	0.0130733	-0.249169
ILMN_2639642	73341	Arhgef6	-0.852432	7.78486	-6.50305	2.27059e-05	0.00168638	2.96032
ILMN_2712151	69189	Mcemp1	-0.852156	5.98757	-3.70397	0.00276691	0.0378717	-1.86099
ILMN_1220609	16995	Ltb4r1	-0.851498	6.38976	-4.6674	0.000472925	0.0118233	-0.0933998
ILMN_1248714	13136	Cd55	0.84915	8.10957	4.8448	0.00034563	0.00964809	0.221941
ILMN_1244821	14191	Fgr	-0.848784	4.97622	-5.28621	0.000161314	0.00604502	0.988976
ILMN_1215530	#N/A	NA	-0.848574	6.82689	-4.29599	0.000923458	0.0186807	-0.765217
ILMN_2960108	104086	Cyp27a1	-0.847216	7.16514	-5.17447	0.000195147	0.00678169	0.797272
ILMN_2545782	67866	Wfdc1	0.846163	6.46435	5.93733	5.50672e-05	0.00308692	2.07069
ILMN_2930203	#N/A	NA	0.846081	9.23107	3.7779	0.00240844	0.0348316	-1.723
ILMN_1235203	104001	Rtn1	0.84592	7.14087	5.05867	0.000238142	0.00766714	0.596815
ILMN_3150724	67533	Ppfibp1	0.845145	6.13514	4.2768	0.000956374	0.0191071	-0.800321
ILMN_2544890	#N/A	NA	-0.844857	8.35293	-4.23934	0.00102414	0.0199713	-0.868919
ILMN_1230688	#N/A	NA	-0.844523	4.78009	-5.25198	0.000170973	0.00620358	0.930424
ILMN_1253819	19088	Prkar2b	-0.844508	6.34986	-5.4047	0.000132073	0.00526581	1.19034
ILMN_1258238	#N/A	NA	-0.844471	5.33558	-3.96301	0.00170492	0.0277276	-1.37865
ILMN_1257046	50908	C1s1	0.844226	7.42585	3.48843	0.00415504	0.0482404	-2.26413
ILMN_2425990	#N/A	NA	-0.843191	6.43863	-3.95749	0.00172252	0.0279246	-1.3889
ILMN_2645493	19294	Pvrl2	0.842877	8.86231	4.43591	0.000716286	0.0158113	-0.510402
ILMN_1257724	101401	Adamts9	0.841184	8.18138	4.32702	0.000872699	0.017972	-0.708539
ILMN_2630459	12767	Cxcr4	-0.840775	7.77098	-3.8924	0.0019444	0.0303348	-1.50979
ILMN_2790188	68187	Fam135a	0.840187	6.90513	5.18288	0.000192359	0.00672382	0.811763
ILMN_2640995	234857	Spire2	0.839901	5.13829	3.97288	0.00167396	0.0274191	-1.36035
ILMN_2883016	215690	Nav1	-0.839331	9.17641	-6.29522	3.12797e-05	0.00211683	2.63896
ILMN_2996683	19294	Pvrl2	0.838894	9.4371	5.12089	0.00021393	0.00722842	0.704754
ILMN_1252830	17532	Mras	0.838587	6.85436	4.92499	0.000300362	0.00891682	0.363188
ILMN_2599659	22379	Fmnl3	-0.838222	7.972	-5.42808	0.000126993	0.00514298	1.22983
ILMN_2691557	170765	Ripply3	0.837592	5.19243	3.82077	0.00222271	0.0328861	-1.6431
ILMN_1216313	#N/A	NA	-0.83739	4.93848	-4.76007	0.000401269	0.0107073	0.0718015
ILMN_2502136	21939	Cd40	-0.837302	5.9951	-4.04638	0.00146076	0.0252496	-1.22426
ILMN_2503129	21939	Cd40	-0.837243	5.42356	-5.1764	0.000194501	0.00677068	0.800611
ILMN_3059557	17951	Naip5	-0.83678	6.01752	-4.23215	0.00103772	0.0201596	-0.882114
ILMN_2663281	231238	Sel1l3	-0.836536	5.24131	-3.5922	0.00341517	0.0428186	-2.06994
ILMN_2727013	20186	Nr1h4	0.834649	5.84168	4.84589	0.000344972	0.00964809	0.223858
ILMN_2491860	117160	Ttyh2	0.834335	6.38891	4.22758	0.00104643	0.0202735	-0.890486
ILMN_1229714	#N/A	NA	-0.834299	8.204	-3.68464	0.00286933	0.0386634	-1.89711
ILMN_1239776	#N/A	NA	-0.833527	6.78821	-4.40186	0.000761802	0.0165672	-0.572224
ILMN_1226583	#N/A	NA	-0.83338	4.59543	-4.20305	0.00109455	0.0208695	-0.935514
ILMN_2696110	72948	Tppp	0.832727	6.54023	5.65798	8.66965e-05	0.0040045	1.6141
ILMN_2443164	#N/A	NA	-0.831962	5.5998	-4.02386	0.00152293	0.0257658	-1.26591
ILMN_2943722	433904	Ociad2	0.831743	4.88827	5.34372	0.000146356	0.00564914	1.08695
ILMN_2944610	320563	Islr2	-0.831604	4.78436	-5.50488	0.000111696	0.00474927	1.35905
ILMN_2981545	17150	Mfap2	-0.830697	6.22613	-4.31907	0.000885416	0.0181522	-0.723045
ILMN_1245731	15242	Hhex	-0.829599	7.138	-4.00368	0.00158098	0.0263578	-1.30328
ILMN_2647873	215690	Nav1	-0.828078	8.88113	-5.27941	0.000163187	0.00607207	0.97735
ILMN_1238094	211586	Tfdp2	0.82799	5.22241	4.39	0.000778359	0.0167677	-0.593796
ILMN_2909568	381628	Adgrf3	0.827308	4.50901	8.51948	1.35266e-06	0.00025886	5.76297
ILMN_2737163	20775	Sqle	0.826133	8.66262	4.01615	0.00154483	0.0259887	-1.28018
ILMN_1258698	#N/A	NA	-0.825516	6.65902	-3.71084	0.00273141	0.0374768	-1.84816
ILMN_2418855	94284	Ugt1a6a	0.825503	5.46602	3.6383	0.00313086	0.0407762	-1.98372
ILMN_2771176	20306	Ccl7	-0.825102	11.63	-3.88852	0.00195852	0.0303867	-1.517
ILMN_2642349	11988	Slc7a2	-0.824722	5.46156	-4.85332	0.000340497	0.00958282	0.236994
ILMN_3009243	13537	Dusp2	-0.823654	7.31578	-3.53448	0.00380847	0.0456595	-2.17794
ILMN_2780316	215615	Rnpep	-0.823584	8.85587	-5.11451	0.000216289	0.00727149	0.693714
ILMN_2694156	112403	Dxo	0.821385	7.36788	5.08242	0.000228578	0.00751205	0.638079
ILMN_1226800	60533	Cd274	-0.821306	8.71274	-6.21849	3.52593e-05	0.00229553	2.51872
ILMN_1224336	74646	Spsb1	0.820871	8.82716	5.25269	0.000170766	0.00620358	0.931645
ILMN_2808485	626578	Gbp10	0.820292	4.95468	5.77386	7.17232e-05	0.00360773	1.80489
ILMN_2485323	22041	Trf	0.820194	12.0481	4.60061	0.000532742	0.0127693	-0.2131
ILMN_2971073	67978	Tctn2	0.819328	6.15485	4.90148	0.000312955	0.00916302	0.321861
ILMN_2760800	57266	Cxcl14	-0.818155	6.39121	-3.91809	0.00185351	0.0293841	-1.46204
ILMN_2655312	194126	Mtmr11	0.817926	5.11755	4.93552	0.00029489	0.00885661	0.38169
ILMN_2959291	22271	Upp1	-0.817404	6.0635	-3.75644	0.00250733	0.0356238	-1.76304
ILMN_2903945	23882	Gadd45g	-0.817053	10.8485	-7.27265	7.29062e-06	0.000785288	4.09589
ILMN_2684563	224250	Cldnd1	0.815332	7.07993	5.00684	0.000260491	0.00814449	0.506526
ILMN_2678336	13019	Ctf1	0.815152	6.54567	4.76262	0.000399459	0.0107013	0.0763474
ILMN_2677876	171207	Arhgap4	-0.811755	7.63874	-4.12856	0.00125514	0.0228311	-1.07255
ILMN_2761205	80888	Hspb8	0.811581	11.5065	4.99073	0.000267876	0.00826239	0.478386
ILMN_1247032	#N/A	NA	0.810476	5.51393	5.10169	0.000221115	0.00736084	0.671497
ILMN_1251276	58188	Vstm2b	-0.810338	5.13357	-5.09334	0.000224317	0.00741941	0.657023
ILMN_3124528	74096	Hvcn1	-0.810201	6.83843	-4.00795	0.00156849	0.0262404	-1.29536
ILMN_2511913	22418	Wnt5a	0.809402	7.48516	4.16541	0.00117287	0.0218563	-1.0047
ILMN_1218814	76779	Cluap1	0.80928	6.26615	4.88147	0.000324105	0.00926986	0.286636
ILMN_2479290	14102	Fas	0.808532	6.92464	3.57253	0.00354433	0.0437155	-2.10674
ILMN_1251748	227929	Cytip	-0.808417	9.74422	-4.87422	0.000328246	0.00936616	0.273861
ILMN_2810405	246177	Myo1g	-0.80713	7.39734	-4.89718	0.000315317	0.00918645	0.314293
ILMN_1245853	545370	Hmcn1	0.807039	5.13698	4.80885	0.000368183	0.0101673	0.158351
ILMN_1247702	#N/A	NA	-0.80685	5.43156	-3.81698	0.00223851	0.0330602	-1.65016
ILMN_1212836	19264	Ptprc	-0.806494	5.59297	-4.07688	0.00138067	0.0243606	-1.16789
ILMN_1234774	76770	2010005H15Rik	-0.806476	5.13964	-3.88872	0.00195778	0.0303867	-1.51662
ILMN_2700848	216869	Arrb2	-0.806286	8.55337	-5.05419	0.000239991	0.00769651	0.589033
ILMN_1251839	17921	Myo7a	-0.806223	6.83035	-5.17313	0.000195595	0.0067858	0.794963
ILMN_1228534	14151	Fech	0.805986	5.20715	6.04602	4.62891e-05	0.00275233	2.24527
ILMN_1237644	18438	P2rx4	-0.805321	7.95466	-4.25661	0.000992304	0.0196017	-0.837278
ILMN_2566272	#N/A	NA	-0.805198	4.94565	-4.19682	0.00110713	0.0210508	-0.946954
ILMN_2482591	#N/A	NA	-0.805118	5.2534	-5.44032	0.000124415	0.0050685	1.25049
ILMN_2706550	66329	Susd3	-0.804641	5.39722	-5.75891	7.34917e-05	0.00363598	1.78038
ILMN_2514377	13052	Cxadr	0.803903	8.40277	4.81599	0.000363585	0.0100538	0.170993
ILMN_2730329	319168	Hist1h2ah	-0.803839	8.37891	-4.55272	0.000580426	0.0135694	-0.299226
ILMN_2467578	654795	Sdr39u1	0.803627	6.5669	4.34881	0.00083879	0.0175064	-0.668799
ILMN_2562032	#N/A	NA	-0.803466	6.62232	-4.09265	0.00134104	0.0238455	-1.13877
ILMN_2561993	#N/A	NA	-0.802713	4.72244	-7.24076	7.63035e-06	0.0008176	4.05051
ILMN_2877958	12519	Cd80	-0.802674	5.89409	-3.77275	0.00243179	0.0351082	-1.7326
ILMN_1213596	17085	Ly9	-0.802566	6.00666	-3.67395	0.00292758	0.0391098	-1.91707
ILMN_2830520	224833	AI661453	0.801644	6.32073	4.43196	0.000721414	0.0158734	-0.517561
ILMN_2538029	100316870	Gm17821	-0.801362	8.59596	-3.67911	0.00289931	0.0389598	-1.90743
ILMN_2529943	100504665	Gm20340	-0.800856	5.35955	-4.02568	0.00151782	0.025732	-1.26255
ILMN_2950622	14570	Arhgdig	0.800564	5.07153	3.56458	0.00359794	0.0441123	-2.12162
ILMN_2686513	216001	Micu1	0.800415	6.95203	4.27873	0.000953005	0.0190907	-0.796784
ILMN_1244312	#N/A	NA	0.800355	10.0305	4.59811	0.000535127	0.0127865	-0.217588
ILMN_2601453	241303	Fam78a	-0.800252	6.97104	-4.12944	0.0012531	0.0228142	-1.07092
ILMN_3118707	20491	Sla	-0.8	8.71586	-5.81662	6.69091e-05	0.00347107	1.87479
ILMN_1246429	225913	Tkfc	0.79975	5.85497	3.75373	0.00252008	0.0356516	-1.76808
ILMN_2721110	14164	Fgf1	0.799682	4.72129	4.83883	0.000349271	0.00972335	0.211397
ILMN_2919850	16970	Lrmp	-0.799033	6.47591	-5.15048	0.000203334	0.00698363	0.755895
ILMN_2776922	93692	Glrx	-0.798773	9.86334	-4.02096	0.00153115	0.0258411	-1.27129
ILMN_1239816	13013	Cst9	0.798529	6.15814	4.56173	0.000571129	0.0134284	-0.283004
ILMN_1219102	52855	Lair1	-0.798355	6.432	-3.66762	0.00296268	0.0392981	-1.92891
ILMN_1224754	12709	Ckb	-0.797688	11.2557	-6.11783	4.13091e-05	0.00253687	2.35965
ILMN_2983624	252837	Ackr4	-0.797417	4.70727	-5.6189	9.24602e-05	0.00412621	1.54932
ILMN_2534201	327957	Scimp	-0.797069	6.37739	-4.67228	0.000468833	0.0117769	-0.0846641
ILMN_2656268	71409	Fmnl2	-0.796709	7.78443	-5.15324	0.000202374	0.00697394	0.76066
ILMN_1219106	56437	Rrad	-0.796142	7.02975	-4.37028	0.0008067	0.0171272	-0.629675
ILMN_2941714	100647	Upk3b	0.79563	10.0645	3.87155	0.00202152	0.0311293	-1.54856
ILMN_2523794	319997	A630001G21Rik	-0.795269	5.65069	-4.24446	0.0010146	0.0198416	-0.859543
ILMN_2591651	211586	Tfdp2	0.794648	5.04137	5.68687	8.26793e-05	0.00388347	1.66184
ILMN_2645341	101772	Ano1	0.79327	6.52408	4.82702	0.000356601	0.0099006	0.190505
ILMN_2813221	210029	Metrnl	-0.79266	6.4898	-4.76536	0.000397536	0.0106846	0.0812004
ILMN_2686003	67198	Spats2l	0.792578	4.62246	5.0113	0.000258484	0.0081187	0.514309
ILMN_1248811	13025	Ctla2b	-0.791983	5.72895	-3.55363	0.00367309	0.044582	-2.1421
ILMN_1229458	18751	Prkcb	-0.791654	6.27655	-3.76959	0.00244626	0.0352429	-1.73851
ILMN_2467800	227620	Uap1l1	-0.791469	9.59782	-4.17157	0.00115966	0.0217574	-0.993363
ILMN_2734097	12223	Btc	0.791275	4.94969	3.60503	0.00333351	0.0421514	-2.04594
ILMN_2642705	#N/A	NA	-0.790955	5.23529	-3.50152	0.0040534	0.0474492	-2.23963
ILMN_2419185	22156	Tuft1	0.790426	8.94675	4.74782	0.000410051	0.0108894	0.0500298
ILMN_2761900	53314	Batf	-0.78928	6.01538	-4.3626	0.000818032	0.0172256	-0.643666
ILMN_2521147	#N/A	NA	-0.788724	5.20735	-3.81069	0.00226502	0.0333321	-1.66188
ILMN_2856537	229699	Slc16a4	0.788663	5.5788	5.57738	9.90277e-05	0.00434392	1.48024
ILMN_2513205	11432	Acp2	-0.78809	7.29398	-3.68417	0.00287187	0.0386669	-1.89798
ILMN_1257666	52588	Tspan14	-0.787387	8.83396	-5.28344	0.000162074	0.00605459	0.984243
ILMN_2418324	78787	Usp54	0.786849	7.0415	3.46632	0.00433265	0.0494608	-2.30552
ILMN_2645208	71704	Arhgef3	-0.786221	9.24879	-6.13302	4.03302e-05	0.00250669	2.38375
ILMN_1231836	272636	Esyt3	0.785561	7.8408	4.22253	0.00105616	0.0203835	-0.899753
ILMN_2557762	#N/A	NA	-0.7851	4.95263	-4.79151	0.000379604	0.0103851	0.127623
ILMN_2460136	21955	Tnnt1	-0.784061	6.70442	-4.0577	0.00143049	0.0248981	-1.20333
ILMN_2725402	18194	Nsdhl	0.783859	5.88478	4.58291	0.000549871	0.0130328	-0.244897
ILMN_1239607	104418	Dgkz	-0.783525	6.99442	-3.76433	0.00247049	0.0352973	-1.74831
ILMN_2634689	192897	Itgb4	0.78298	6.93825	4.17676	0.00114865	0.021581	-0.98382
ILMN_1235488	99326	Garnl3	0.782049	6.43498	4.04091	0.00147562	0.0253954	-1.23437
ILMN_1216521	75761	Apol7a	0.781831	6.46834	5.08341	0.000228189	0.00751125	0.639796
ILMN_2682120	64929	Scel	0.781435	5.60316	4.19853	0.00110366	0.0210042	-0.943812
ILMN_2751494	53416	Stk39	0.781034	7.62391	4.37339	0.000802159	0.0171014	-0.624011
ILMN_2482178	433904	Ociad2	0.780873	5.29593	3.47055	0.00429809	0.0493285	-2.2976
ILMN_2630852	16196	Il7	0.780218	6.48983	4.486	0.000654387	0.0147942	-0.419674
ILMN_1221178	213019	Pdlim2	-0.78011	5.83746	-4.60766	0.000526072	0.0126436	-0.20044
ILMN_1240345	19204	Ptafr	-0.779463	5.22609	-4.3188	0.000885862	0.0181522	-0.72355
ILMN_1249150	239618	Pdzrn4	0.77935	4.9068	4.84557	0.000345165	0.00964809	0.223295
ILMN_1218668	12321	Calu	0.778043	6.10321	4.01612	0.00154494	0.0259887	-1.28025
ILMN_2689917	68828	Sync	0.7774	5.24873	4.84641	0.000344652	0.00964809	0.224791
ILMN_2929572	381175	Ccdc68	0.776602	5.24055	4.49638	0.000642261	0.0145755	-0.400894
ILMN_1219025	71529	Kazn	0.776475	5.15867	3.83046	0.00218279	0.0325193	-1.62505
ILMN_2711461	21803	Tgfb1	-0.77644	7.77171	-4.04106	0.00147519	0.0253954	-1.23409
ILMN_2622255	13844	Ephb2	-0.775971	5.7574	-3.72258	0.00267182	0.036922	-1.82623
ILMN_1237578	#N/A	NA	-0.775672	5.20005	-4.4108	0.000749567	0.0163556	-0.555979
ILMN_2776600	19156	Psap	-0.774106	12.5886	-5.70146	8.07253e-05	0.00382664	1.68591
ILMN_1219298	109978	Art4	-0.773078	4.82654	-5.87834	6.05509e-05	0.00326913	1.97523
ILMN_1223710	29858	Pmm1	0.772641	5.54571	5.06027	0.000237484	0.00765792	0.599604
ILMN_2598103	13731	Emp2	0.772294	8.44972	3.89053	0.0019512	0.0303867	-1.51326
ILMN_1220170	21687	Tek	-0.772191	6.4878	-4.63748	0.000498808	0.0122254	-0.146959
ILMN_2924041	100503659	Cbarp	0.771683	5.69587	3.58989	0.00343007	0.0429239	-2.07426
ILMN_2493826	#N/A	NA	0.769822	10.9489	4.31946	0.000884793	0.0181522	-0.722338
ILMN_2811421	17179	Matk	-0.769329	4.97963	-4.04602	0.00146174	0.0252496	-1.22493
ILMN_1255780	327747	Mettl24	0.768888	5.78208	3.86945	0.00202946	0.0312049	-1.55247
ILMN_1215305	18519	Kat2b	0.768653	5.11138	5.10725	0.000219008	0.00732059	0.681136
ILMN_2449157	21950	Tnfsf9	-0.7684	5.53642	-5.53535	0.000106177	0.0045794	1.41007
ILMN_2624451	74440	Cmip	-0.768134	7.99377	-4.3934	0.000773573	0.0167171	-0.587609
ILMN_1240164	14570	Arhgdig	0.767857	4.80095	4.38157	0.000790344	0.0169372	-0.609126
ILMN_2584685	22778	Ikzf1	-0.767708	7.89386	-3.62409	0.00321579	0.041349	-2.01028
ILMN_1247561	#N/A	NA	-0.766926	6.60826	-3.90283	0.00190695	0.0299695	-1.49039
ILMN_1240059	224833	AI661453	0.766418	4.77659	6.52242	2.20447e-05	0.00164321	2.98995
ILMN_2591731	19263	Ptprb	-0.766241	6.80157	-4.20749	0.00108568	0.0207581	-0.927368
ILMN_2784950	18807	Pld3	-0.765793	7.89351	-5.27803	0.000163569	0.0060742	0.974999
ILMN_1214954	58187	Cldn10	0.765733	7.87481	5.39224	0.000134868	0.00533584	1.16926
ILMN_2646834	80861	Dhx58	-0.765182	5.93267	-3.46997	0.0043028	0.0493285	-2.29868
ILMN_2729634	75458	Cklf	-0.76511	7.6733	-3.76442	0.00247008	0.0352973	-1.74815
ILMN_1240425	#N/A	NA	-0.764972	4.8276	-5.79977	6.8764e-05	0.00352657	1.84728
ILMN_3155363	19041	Ppl	0.764863	7.33978	4.2431	0.00101712	0.019872	-0.862025
ILMN_2693895	11475	Acta2	0.764468	11.5705	5.43815	0.000124867	0.00507684	1.24684
ILMN_2501605	18751	Prkcb	-0.764334	6.57274	-3.59216	0.00341541	0.0428186	-2.07001
ILMN_2491213	12310	Calca	0.764105	5.03632	3.82015	0.00222526	0.0328882	-1.64425
ILMN_2515273	26458	Slc27a2	0.763504	4.6814	3.72175	0.00267601	0.036922	-1.82779
ILMN_1256645	22778	Ikzf1	-0.76259	6.24459	-3.60609	0.00332683	0.0421462	-2.04395
ILMN_1231472	240328	F830016B08Rik	-0.762212	5.4008	-3.92928	0.0018153	0.0290103	-1.44125
ILMN_2771550	12562	Cdh5	-0.762143	6.63931	-3.9703	0.00168202	0.0275073	-1.36515
ILMN_1252767	#N/A	NA	-0.760994	5.5819	-4.12399	0.00126575	0.0228825	-1.08097
ILMN_1243080	407786	Taf9b	0.760755	5.9367	4.25554	0.000994249	0.0196114	-0.83924
ILMN_2937738	108960	Irak2	-0.760421	7.62364	-3.98996	0.00162173	0.0267983	-1.3287
ILMN_2774507	210622	Pamr1	-0.760293	7.76021	-3.76784	0.00245428	0.0352973	-1.74176
ILMN_2530434	114128	Laptm4b	0.760161	8.08768	4.8916	0.000318407	0.00924523	0.304482
ILMN_2854117	73680	Zbtb8a	0.759782	6.32082	3.87446	0.00201057	0.0310537	-1.54315
ILMN_1224116	57319	Smpdl3a	-0.759649	9.85797	-6.68358	1.72725e-05	0.00138807	3.23435
ILMN_2538355	100504665	Gm20340	-0.759424	5.89222	-4.33946	0.000853162	0.0176758	-0.685836
ILMN_1218242	19294	Pvrl2	0.759318	6.16794	3.93001	0.00181284	0.0290012	-1.4399
ILMN_1234879	20379	Sfrp4	-0.758949	4.83186	-3.54581	0.00372782	0.0449044	-2.15674
ILMN_3021272	56417	Adar	0.757667	5.72903	3.80282	0.00229862	0.0336911	-1.67654
ILMN_2710942	238055	Apob	0.757422	4.75038	3.7201	0.00268429	0.0369886	-1.83086
ILMN_2724942	19223	Ptgis	0.756982	11.344	5.70812	7.98492e-05	0.00380264	1.69689
ILMN_1233501	#N/A	NA	-0.756758	5.42065	-4.22701	0.00104753	0.0202735	-0.891533
ILMN_2518744	69847	Wnk4	0.755205	5.38094	3.46068	0.0043792	0.0496271	-2.31608
ILMN_2655025	229541	Dennd4b	-0.754739	5.32599	-5.06505	0.000235532	0.00761095	0.607911
ILMN_1248608	110380	Shroom2	0.754735	7.63108	3.69957	0.00278986	0.037958	-1.8692
ILMN_1215879	192190	Pkhd1l1	0.754727	7.0269	4.09546	0.00133411	0.0237634	-1.13359
ILMN_1240264	53376	Usp2	0.753198	7.79962	3.73314	0.00261936	0.0363863	-1.80651
ILMN_2696611	93960	Nkd1	0.753038	6.12478	4.15341	0.00119904	0.0221417	-1.02679
ILMN_2440602	#N/A	NA	0.752759	5.69753	4.86127	0.000335784	0.00952839	0.251017
ILMN_2767918	65972	Ifi30	-0.752358	7.91869	-3.70141	0.00278023	0.0379314	-1.86577
ILMN_1222543	#N/A	NA	0.751651	10.9002	3.99904	0.00159464	0.0265516	-1.31187
ILMN_2998807	236920	Stard8	-0.751114	7.52443	-4.63743	0.000498849	0.0122254	-0.147041
ILMN_2791644	52250	Reep1	0.750414	5.35026	4.96691	0.000279202	0.00857317	0.436708
ILMN_1232537	320982	Arl4c	-0.750248	7.64153	-4.5363	0.000597781	0.0138337	-0.328819
ILMN_2871628	19099	Mapk8ip1	0.749849	6.53374	4.1174	0.00128122	0.0230811	-1.09313
ILMN_2662191	75475	Oplah	0.749819	6.61923	3.67323	0.00293159	0.039134	-1.91843
ILMN_2625601	56018	Stard10	0.748626	5.44687	4.36046	0.000821225	0.0172751	-0.647574
ILMN_3112219	17349	Mlf1	0.748563	6.22536	3.60525	0.00333213	0.0421514	-2.04553
ILMN_2614889	232984	B3gnt8	-0.748043	7.40719	-3.99773	0.00159852	0.0265787	-1.3143
ILMN_2418725	69035	Zdhhc3	0.747715	5.71376	3.91817	0.00185325	0.0293841	-1.46189
ILMN_1242131	100504665	Gm20340	-0.747275	7.18241	-4.54476	0.000588781	0.0137004	-0.31358
ILMN_1240983	#N/A	NA	-0.746888	5.50607	-4.88256	0.000323484	0.00926986	0.288565
ILMN_2655869	233107	Kctd15	0.746638	5.70399	4.83462	0.000351868	0.00978241	0.203945
ILMN_2650289	225870	Rin1	0.746375	6.4687	4.18293	0.00113572	0.0214556	-0.972483
ILMN_1260430	#N/A	NA	0.745506	4.94573	4.68319	0.000459829	0.0116217	-0.0651715
ILMN_1249795	100503509	Gm19735	-0.745289	4.94854	-4.86982	0.000330785	0.00942554	0.266108
ILMN_2960714	68262	Agpat4	-0.744719	7.45573	-4.35545	0.00082873	0.0173974	-0.656698
ILMN_2901402	233805	Dcun1d3	0.744594	6.09638	3.76577	0.00246384	0.0352973	-1.74563
ILMN_2820893	20345	Selplg	-0.744505	9.23322	-4.72495	0.000426991	0.011162	0.00932124
ILMN_2608933	21453	Tcof1	-0.744342	7.03428	-3.49406	0.00411102	0.0479184	-2.25359
ILMN_2632585	73608	Marveld3	0.744058	5.22121	5.63638	8.98332e-05	0.00409373	1.57833
ILMN_2666418	319164	Hist1h2ac	-0.743952	4.98308	-5.70356	8.04474e-05	0.00382228	1.68938
ILMN_2642012	74325	Cltb	0.743853	7.00775	4.65319	0.000485039	0.0120081	-0.118825
ILMN_1241610	11555	Adrb2	-0.743489	6.91651	-4.03761	0.00148465	0.02541	-1.24047
ILMN_2662536	13640	Efna5	0.74309	4.92061	4.96344	0.000280893	0.00857392	0.430629
ILMN_2506428	16716	Ky	0.743068	5.77578	3.77142	0.00243789	0.035147	-1.7351
ILMN_2639498	67876	Coq10b	0.742689	5.09627	3.49997	0.00406534	0.0475206	-2.24254
ILMN_2759095	#N/A	NA	-0.742498	4.86037	-3.57104	0.00355433	0.0437602	-2.10953
ILMN_2887075	11432	Acp2	-0.741976	8.28736	-4.70976	0.000438641	0.0113232	-0.0177444
ILMN_1248791	#N/A	NA	-0.741442	5.86419	-4.38937	0.00077925	0.0167693	-0.594945
ILMN_2933887	74131	Sash3	-0.741436	8.11281	-3.88976	0.001954	0.0303867	-1.51469
ILMN_1244995	#N/A	NA	-0.740943	5.28068	-4.65739	0.000481421	0.0119617	-0.111298
ILMN_1259680	#N/A	NA	-0.740007	5.36678	-4.31329	0.000894796	0.0182807	-0.73361
ILMN_1236139	17876	Myef2	0.739557	5.89491	4.94707	0.000289015	0.00873113	0.401944
ILMN_3121255	22339	Vegfa	-0.738725	7.3422	-3.56267	0.00361091	0.0441702	-2.12518
ILMN_2625351	73723	Sh3bgrl3	-0.738517	11.2302	-4.78341	0.000385066	0.0104927	0.113255
ILMN_1224193	22419	Wnt5b	0.738353	4.93476	4.36799	0.000810072	0.0171811	-0.633859
ILMN_1231088	624362	Gm6497	-0.736839	5.7878	-3.74913	0.00254194	0.0357597	-1.77668
ILMN_2736783	239217	Kctd12	-0.736761	8.10461	-4.41277	0.000746905	0.0163295	-0.552409
ILMN_2766455	231549	Lrrc8d	-0.736549	8.8621	-6.20891	3.57927e-05	0.00232291	2.50364
ILMN_1237832	#N/A	NA	-0.736239	5.32615	-4.0554	0.00143657	0.0249226	-1.20757
ILMN_2948272	67629	Spc24	-0.735912	7.60973	-4.37104	0.000805595	0.0171214	-0.628299
ILMN_2600678	19354	Rac2	-0.735551	8.1605	-3.93888	0.00178318	0.0286381	-1.42344
ILMN_2750098	105513	Chmp7	0.73429	4.99402	3.72488	0.00266032	0.0368557	-1.82194
ILMN_2633670	96957	Tmem62	0.733984	6.70705	4.77315	0.000392101	0.0106141	0.0950462
ILMN_1214866	68519	Eml1	0.733363	8.54146	4.46287	0.000682253	0.0152731	-0.46154
ILMN_1222356	216551	Lgalsl	0.73296	6.44117	4.2024	0.00109586	0.0208752	-0.936713
ILMN_1227330	20944	Svs5	0.732617	4.83449	3.71312	0.00271975	0.0373771	-1.84391
ILMN_1242166	75906	Fam184a	0.732235	4.87561	5.11399	0.000216485	0.00727149	0.692801
ILMN_2877541	56693	Crtap	0.731961	9.29601	4.16912	0.00116489	0.0217691	-0.997869
ILMN_2941715	100647	Upk3b	0.731726	8.68524	3.66219	0.00299314	0.0396509	-1.93906
ILMN_1236387	72103	Aplf	-0.731704	6.43804	-3.88241	0.00198096	0.0306423	-1.52836
ILMN_1219797	66586	Crls1	0.73165	6.31165	3.52705	0.00386238	0.0460642	-2.19186
ILMN_1257107	100503536	Gm19757	-0.731035	8.18697	-3.52559	0.00387303	0.0461547	-2.19458
ILMN_1219333	#N/A	NA	-0.730882	5.26045	-3.60405	0.00333967	0.0421775	-2.04778
ILMN_2821263	98845	Eps8l2	0.730539	6.77171	3.70904	0.00274066	0.037564	-1.85152
ILMN_1244343	223697	Sun2	-0.730392	8.21039	-3.52361	0.00388753	0.0462034	-2.19828
ILMN_2752545	16774	Lama3	0.730289	5.01626	4.28911	0.000935115	0.0188424	-0.777791
ILMN_2773374	19882	Mst1r	0.729982	6.2035	4.05507	0.00143746	0.0249226	-1.20819
ILMN_2787310	75273	Pelp1	0.728986	6.62244	4.58322	0.00054957	0.0130328	-0.244347
ILMN_1230783	#N/A	NA	-0.728531	4.88637	-5.06806	0.000234309	0.00761095	0.61315
ILMN_2724294	67305	Gpx7	0.728107	8.17047	4.30157	0.000914111	0.0185647	-0.755019
ILMN_2604494	27205	Podxl	0.727555	6.00437	3.90186	0.00191043	0.0299796	-1.49221
ILMN_1231568	63830	Kcnq1ot1	-0.727429	6.93123	-3.50106	0.00405693	0.0474492	-2.24049
ILMN_2727663	21810	Tgfbi	-0.727066	8.50512	-3.96338	0.00170375	0.0277276	-1.37796
ILMN_2986458	57321	Terf2ip	-0.72593	8.55309	-5.31147	0.000154556	0.00586077	1.03206
ILMN_2719322	230751	Oscp1	0.725836	5.34972	3.75356	0.00252091	0.0356516	-1.76841
ILMN_1230558	13345	Twist2	-0.725813	5.12829	-3.50694	0.00401208	0.0471926	-2.22949
ILMN_2610744	17896	Myl4	0.72433	7.15413	4.11483	0.00128729	0.0231701	-1.09785
ILMN_2714209	207686	Cfap69	0.724224	6.27693	4.35155	0.000834624	0.0174677	-0.663806
ILMN_1249197	11641	Akap2	0.723554	7.40964	4.06664	0.00140703	0.0245587	-1.1868
ILMN_1234199	319876	Cobll1	0.723448	7.68869	4.22157	0.00105802	0.0203835	-0.90152
ILMN_3162005	407831	Tmem204	-0.723421	6.60115	-4.18432	0.00113282	0.0214204	-0.96992
ILMN_1240676	239364	Tspyl5	0.723378	4.74412	5.27339	0.000164864	0.00610026	0.967059
ILMN_2531508	381199	Tmem151a	0.723294	5.06685	4.5143	0.000621893	0.0142	-0.368532
ILMN_3113571	237175	Adgrg2	0.722619	6.02024	4.61171	0.000522275	0.012567	-0.19316
ILMN_2521893	15365	Hmga2-ps1	-0.722053	5.59542	-3.51251	0.00397001	0.0468858	-2.21906
ILMN_1237090	56358	Copz2	0.721867	6.90336	4.34043	0.000851661	0.0176625	-0.68407
ILMN_2914347	66552	Sppl2a	0.721392	4.94376	4.15296	0.00120002	0.0221417	-1.02761
ILMN_2735184	12822	Col18a1	0.721103	9.23352	3.63768	0.00313448	0.0407762	-1.98487
ILMN_3161543	56489	Ikbke	-0.720822	6.81589	-4.44638	0.000702857	0.0155986	-0.491406
ILMN_2592358	56503	Ankrd49	-0.720795	7.21975	-4.9546	0.000285249	0.00865551	0.415142
ILMN_2465890	#N/A	NA	-0.720739	5.72342	-3.86152	0.00205973	0.0314121	-1.56723
ILMN_2601215	13123	Cyp7b1	0.720677	9.15064	4.03859	0.00148197	0.0254071	-1.23866
ILMN_2945348	93692	Glrx	-0.720633	10.4121	-4.51024	0.000626446	0.0142881	-0.375859
ILMN_2834379	21810	Tgfbi	-0.720298	11.008	-4.64374	0.000493271	0.0121507	-0.135739
ILMN_2740890	73847	Fam110a	0.720155	8.26354	3.50112	0.0040565	0.0474492	-2.24039
ILMN_1219774	#N/A	NA	-0.719689	4.68814	-5.34641	0.000145693	0.00563797	1.09152
ILMN_2727638	94352	Loxl2	0.719637	7.01628	4.15811	0.00118872	0.0220518	-1.01814
ILMN_1214822	14584	Gfpt2	0.718598	9.67377	3.88609	0.00196741	0.0305015	-1.52152
ILMN_2422875	#N/A	NA	-0.718445	4.71646	-4.70354	0.000443511	0.0113912	-0.0288462
ILMN_2503655	#N/A	NA	0.718329	5.53662	4.6294	0.000506043	0.0122923	-0.161432
ILMN_2515816	58187	Cldn10	0.717792	8.71035	5.3115	0.000154549	0.00586077	1.03212
ILMN_1220664	50884	Nckap1	0.716597	8.0043	4.22048	0.00106014	0.0203835	-0.903525
ILMN_2482672	241075	Plekhm3	-0.716276	7.8198	-3.98148	0.00164745	0.0271144	-1.34441
ILMN_2822477	26930	Ppnr	-0.716038	5.35332	-3.54021	0.00376747	0.0452735	-2.16722
ILMN_2657980	14073	Faah	0.715948	5.32244	4.12697	0.00125882	0.0228473	-1.07548
ILMN_2694275	17035	Lxn	0.715505	9.96426	5.65309	8.73961e-05	0.00402237	1.60601
ILMN_2742849	17218	Mcm5	-0.714498	8.07959	-4.76036	0.000401064	0.0107073	0.0723161
ILMN_1243616	72391	Cdkn3	0.714232	6.59551	3.63377	0.00315768	0.0409861	-1.99219
ILMN_2687661	17305	Mfng	-0.713887	6.26827	-3.83982	0.00214494	0.0321866	-1.60762
ILMN_2617090	112405	Egln1	0.713627	5.19154	4.17083	0.00116125	0.0217574	-0.994737
ILMN_3162824	18439	P2rx7	-0.712935	4.95688	-5.62686	9.12538e-05	0.00409373	1.56253
ILMN_2718910	230810	Slc30a2	0.712058	4.63918	5.85413	6.29654e-05	0.00338221	1.9359
ILMN_2888144	63959	Slc29a1	-0.711868	7.56856	-4.15622	0.00119286	0.0221087	-1.02162
ILMN_2647102	#N/A	NA	-0.711335	5.57923	-3.8409	0.00214059	0.0321447	-1.6056
ILMN_1227926	14254	Flt1	-0.710618	6.96065	-3.89835	0.00192294	0.0301071	-1.49872
ILMN_1222917	19246	Ptpn1	-0.710451	7.92374	-3.5023	0.00404741	0.0474492	-2.23817
ILMN_2504823	217333	Trim47	0.709407	7.67326	4.1468	0.00121369	0.022294	-1.03895
ILMN_2727153	12759	Clu	0.709363	12.0191	4.62979	0.000505689	0.0122923	-0.160728
ILMN_1216639	18481	Pak3	0.709289	5.79466	4.64924	0.000488462	0.0120783	-0.125893
ILMN_3136205	50790	Acsl4	0.708537	6.8375	4.0816	0.00136869	0.0242324	-1.15917
ILMN_1246256	#N/A	NA	-0.708294	4.74431	-5.97577	5.17773e-05	0.00296717	2.13263
ILMN_2911123	16399	Itga2b	0.707621	5.25681	3.86325	0.00205309	0.0313573	-1.56401
ILMN_3116504	11641	Akap2	0.70758	6.15458	4.16677	0.00116994	0.0218244	-1.0022
ILMN_2718431	16427	Itih4	0.70737	6.55418	3.72247	0.0026724	0.036922	-1.82645
ILMN_2597987	224792	Adgrf5	0.706837	5.29721	3.80982	0.00226869	0.0333384	-1.66349
ILMN_2784230	20452	St8sia4	-0.706744	7.86747	-4.15111	0.0012041	0.0221971	-1.03101
ILMN_1256142	17118	Marcks	-0.706671	10.221	-4.71198	0.000436918	0.0113066	-0.0137876
ILMN_2911344	22038	Plscr1	0.706633	8.09523	3.90384	0.00190336	0.0299695	-1.48851
ILMN_1217978	15402	Hoxa5	0.705294	9.38455	4.48008	0.000661406	0.0149037	-0.430386
ILMN_1252687	#N/A	NA	-0.705288	4.72682	-5.91597	5.69899e-05	0.00316879	2.03618
ILMN_1234364	11432	Acp2	-0.705179	7.72842	-4.1363	0.00123739	0.0225881	-1.05829
ILMN_3018017	13052	Cxadr	0.704596	8.96899	4.37411	0.000801121	0.017097	-0.622713
ILMN_2612484	17925	Myo9b	-0.704401	8.90142	-5.62007	9.22821e-05	0.00412621	1.55126
ILMN_2859619	18295	Ogn	-0.70382	6.8927	-4.39026	0.000777995	0.0167677	-0.593328
ILMN_1240719	80752	Fam20c	-0.703228	6.22249	-3.74891	0.00254297	0.0357597	-1.77708
ILMN_1220608	#N/A	NA	-0.702951	5.87497	-4.68873	0.000455326	0.0115647	-0.0552764
ILMN_2961152	110310	Krt7	0.702624	8.39529	3.6342	0.00315513	0.0409788	-1.99138
ILMN_2594521	18194	Nsdhl	0.702584	5.8664	3.47046	0.00429881	0.0493285	-2.29777
ILMN_2961091	71279	Slc29a3	-0.702564	7.76621	-3.95773	0.00172175	0.0279246	-1.38845
ILMN_2491182	#N/A	NA	-0.702205	8.66538	-4.89649	0.000315696	0.00918645	0.313084
ILMN_1253691	329739	Fam102b	-0.701909	8.0241	-4.06891	0.00140115	0.0245327	-1.18261
ILMN_2881810	665378	Gm7609	-0.701833	7.02099	-3.7551	0.00251362	0.0356516	-1.76553
ILMN_3003631	50784	Ppap2c	0.701805	6.85076	3.93121	0.00180879	0.0289589	-1.43767
ILMN_1228752	71780	Isyna1	0.701553	8.16898	4.10919	0.00130075	0.0233511	-1.10826
ILMN_2581681	#N/A	NA	-0.701228	6.14984	-3.46885	0.00431196	0.0493285	-2.30079
ILMN_1241827	100434	Slc44a1	0.700834	7.46493	3.69951	0.00279018	0.037958	-1.86931
ILMN_1242427	104099	Itga9	-0.700727	7.53381	-4.28436	0.000943253	0.0189878	-0.786475
ILMN_2665609	66898	Baiap2l1	0.700681	6.75049	4.48507	0.000655475	0.0148025	-0.421342
ILMN_1254935	218975	Mapk1ip1l	0.700664	5.94682	4.1667	0.00117009	0.0218244	-1.00233
ILMN_2761436	56847	Aldh1a3	-0.700548	5.09515	-4.8254	0.000357619	0.00990673	0.187637
ILMN_2618634	20740	Sptan1	0.699884	8.99487	4.30774	0.000903883	0.0184297	-0.74374
ILMN_2538436	#N/A	NA	-0.699177	6.85002	-3.6129	0.00328435	0.0418316	-2.03121
ILMN_2740738	26570	Slc7a11	-0.698908	4.95994	-4.88092	0.000324419	0.00926986	0.28566
ILMN_1249710	#N/A	NA	-0.69853	5.21182	-4.02314	0.00152497	0.0257792	-1.26725
ILMN_1219712	51797	Ctps	0.698427	6.84238	3.51362	0.00396165	0.0468645	-2.21698
ILMN_2755666	54519	Apbb1ip	-0.698333	6.44667	-3.56783	0.00357589	0.0439084	-2.11552
ILMN_2652608	20728	Spic	-0.697752	4.645	-6.07739	4.40401e-05	0.002657	2.29532
ILMN_2956448	208647	Creb3l2	0.697707	6.97187	3.84184	0.00213682	0.0321116	-1.60384
ILMN_1231986	#N/A	NA	-0.697455	6.47118	-4.64252	0.000494343	0.0121507	-0.137922
ILMN_1252400	76630	Stambpl1	-0.69741	5.87767	-4.74634	0.000411128	0.0108997	0.047392
ILMN_2632665	12389	Cav1	0.697323	10.4701	6.0839	4.35879e-05	0.0026402	2.30569
ILMN_1235688	12476	Cd151	0.696282	10.5906	5.2567	0.000169605	0.00618667	0.938514
ILMN_2640415	263876	Spata2	0.695464	5.26638	3.60236	0.0033503	0.0422558	-2.05093
ILMN_3138046	225997	Trpm6	0.695449	4.95707	4.36382	0.00081622	0.0172076	-0.641442
ILMN_2672698	213391	Rassf4	-0.695352	5.8181	-3.96308	0.00170471	0.0277276	-1.37852
ILMN_2489210	#N/A	NA	0.695235	7.81452	4.72018	0.000430619	0.0112141	0.000815036
ILMN_2661082	53978	Lpar2	0.695008	5.41536	3.46473	0.00434574	0.0495043	-2.3085
ILMN_2664522	56873	Lmbr1	0.694494	6.17165	4.66692	0.000473323	0.0118233	-0.0942459
ILMN_2744439	15191	Hdgf	0.694431	6.20875	3.54866	0.00370778	0.0447925	-2.15141
ILMN_2524100	67263	Zswim6	-0.694362	8.14176	-4.99498	0.000265908	0.00821399	0.48581
ILMN_2770866	19218	Ptger3	0.692869	6.59126	3.6544	0.00303731	0.0401327	-1.95361
ILMN_1239535	69582	Plekhm2	-0.692764	9.38198	-4.88091	0.00032442	0.00926986	0.285656
ILMN_1214617	243743	Plxna4	0.692646	5.52502	3.88897	0.00195689	0.0303867	-1.51617
ILMN_2619107	16852	Lgals1	0.692582	12.1569	6.19413	3.6632e-05	0.00234776	2.48036
ILMN_2936380	20397	Sgpl1	-0.692571	7.98135	-5.73696	7.61712e-05	0.00372024	1.74435
ILMN_3163006	57890	Il17re	0.692497	7.4404	4.33794	0.000855534	0.0177071	-0.68862
ILMN_2743133	12927	Bcar1	0.692029	7.06104	3.98243	0.00164454	0.0271144	-1.34264
ILMN_1233838	112403	Dxo	0.692004	7.38641	4.94388	0.000290626	0.00875424	0.396348
ILMN_2597030	228608	Smox	-0.691835	7.66203	-3.80268	0.00229924	0.0336911	-1.67681
ILMN_2703738	239393	Lrp12	-0.691217	7.47684	-3.92901	0.00181623	0.0290103	-1.44176
ILMN_2828302	53621	Cnot4	-0.690892	5.67737	-3.67768	0.00290715	0.0390397	-1.91011
ILMN_2646322	67742	Samsn1	-0.690112	8.99579	-4.94121	0.000291983	0.00878213	0.391659
ILMN_2792868	233016	Blvrb	-0.690013	10.2167	-6.60591	1.9419e-05	0.00150268	3.11703
ILMN_2797726	74051	Steap2	0.689934	7.35185	3.67225	0.002937	0.039134	-1.92026
ILMN_1248022	#N/A	NA	-0.689816	5.07172	-4.39074	0.000777316	0.0167677	-0.592452
ILMN_1377919	73710	Tubb2b	0.68943	10.8278	5.44327	0.000123801	0.00505347	1.25547
ILMN_2760765	212483	Fam193b	-0.689151	5.7586	-3.84324	0.00213125	0.0320747	-1.60124
ILMN_2970345	22232	Slc35a2	0.689141	6.4941	3.79811	0.00231897	0.0339279	-1.68532
ILMN_3102072	75956	Srrm2	-0.688237	8.05832	-3.52915	0.00384702	0.045961	-2.18791
ILMN_3001322	231633	Tmem119	0.686961	8.67921	3.76055	0.00248806	0.0354726	-1.75536
ILMN_2588995	235442	Rab8b	-0.686761	10.2889	-4.73804	0.000417204	0.0109811	0.0326374
ILMN_2941712	100647	Upk3b	0.686273	9.89617	3.60607	0.00332695	0.0421462	-2.04399
ILMN_1230648	232441	Rerg	-0.686155	5.56303	-4.02546	0.00151843	0.025732	-1.26295
ILMN_2599154	23962	Oasl2	0.686023	6.19882	3.64952	0.00306538	0.0403739	-1.96274
ILMN_1231714	208177	Phldb2	0.685806	6.73144	4.2622	0.000982217	0.0194862	-0.82704
ILMN_1214517	66337	Fam229b	0.685466	6.604	4.74345	0.000413233	0.0109229	0.0422562
ILMN_2775402	77552	Shisa4	0.684604	5.03758	4.28234	0.000946744	0.0190021	-0.790178
ILMN_2737704	14612	Gja4	-0.684599	5.69815	-4.25986	0.000986432	0.0195133	-0.831331
ILMN_2437848	12830	Col4a5	0.684368	8.22773	3.74535	0.00256005	0.0358773	-1.78374
ILMN_2650275	72056	1810055G02Rik	0.684074	9.23099	4.54358	0.000590025	0.0137004	-0.315701
ILMN_2435079	230709	Zmpste24	0.683997	6.81415	3.71094	0.0027309	0.0374768	-1.84797
ILMN_2640570	70584	Pak4	0.683979	7.566	5.13398	0.000209173	0.00713651	0.727394
ILMN_2546905	19663	Rbpms	0.68392	7.5859	3.82057	0.00222353	0.0328861	-1.64347
ILMN_2482026	67128	Ube2g1	0.683553	7.18557	3.85437	0.00208741	0.0316464	-1.58053
ILMN_2737200	17196	Mbp	0.68299	5.45246	4.37278	0.000803054	0.0171027	-0.62513
ILMN_2857947	28105	Trim36	-0.682827	5.098	-3.66483	0.00297831	0.0394798	-1.93413
ILMN_1253323	28042	Ept1	0.682265	7.47393	4.303	0.000911735	0.0185347	-0.75241
ILMN_2916705	22142	Tuba1a	0.682215	10.4627	5.50083	0.000112453	0.00475721	1.35226
ILMN_2662456	242083	Ppm1l	0.682059	5.38677	4.24799	0.00100806	0.0197702	-0.853067
ILMN_2518346	22003	Tpm1	0.680775	9.32795	4.38879	0.000780062	0.0167693	-0.59599
ILMN_2687062	109934	Abr	-0.680268	7.59127	-3.80534	0.00228782	0.0335716	-1.67185
ILMN_2440679	100039795	Ildr2	0.679004	9.87287	3.67273	0.00293434	0.039134	-1.91936
ILMN_3150922	329934	Foxo6	0.678923	4.95345	3.63938	0.00312449	0.0407762	-1.9817
ILMN_1229066	#N/A	NA	-0.678058	4.99947	-4.39414	0.000772541	0.0167124	-0.586269
ILMN_2527733	228730	Kiz	0.677178	9.76265	5.45015	0.000122384	0.00502557	1.26706
ILMN_2445324	22761	Zfpm1	0.676677	9.40629	5.31008	0.000154921	0.00586077	1.02969
ILMN_2629112	230379	Acer2	-0.676405	6.55053	-3.50163	0.00405257	0.0474492	-2.23943
ILMN_2440530	26949	Vat1	-0.67624	8.7784	-4.64568	0.000491569	0.012126	-0.132266
ILMN_1260378	13007	Csrp1	0.67613	10.0595	4.01982	0.00153438	0.0258744	-1.27339
ILMN_2707541	14275	Folr1	0.675941	6.85843	4.25166	0.00100132	0.0196566	-0.846341
ILMN_3006219	23880	Fyb	-0.674729	8.20615	-4.41668	0.000741633	0.0162488	-0.5453
ILMN_2416954	#N/A	NA	-0.674535	5.05107	-3.8971	0.00192744	0.0301317	-1.50105
ILMN_1225602	20193	S100a1	0.674419	10.2926	4.99884	0.000264131	0.00819602	0.492558
ILMN_2689784	17207	Mcf2l	-0.674362	4.92752	-5.69274	8.18871e-05	0.00386391	1.67153
ILMN_1216021	57776	Ttyh1	0.674207	4.56033	5.6491	8.79718e-05	0.00403308	1.5994
ILMN_1223029	235442	Rab8b	-0.673745	10.7541	-5.62795	9.109e-05	0.00409373	1.56434
ILMN_2935998	56363	Tmeff2	0.673431	4.99874	4.58963	0.000543298	0.0129367	-0.232815
ILMN_2595704	11544	Adprh	-0.673166	9.79787	-4.65399	0.000484343	0.0120054	-0.11738
ILMN_1217705	#N/A	NA	-0.67299	5.19659	-3.91999	0.00184696	0.0293629	-1.4585
ILMN_2637165	76432	2310001H17Rik	-0.672972	6.26692	-3.52395	0.00388501	0.0462034	-2.19764
ILMN_2673790	216560	Wdpcp	0.672067	5.22063	3.89997	0.00191716	0.0300394	-1.49572
ILMN_2867901	107995	Cdc20	0.671683	5.77923	3.65076	0.00305821	0.040325	-1.96042
ILMN_1239842	#N/A	NA	0.671657	4.72178	5.79867	6.88866e-05	0.00352657	1.84549
ILMN_2779913	140887	Lnx2	0.671575	6.00328	4.07957	0.00137383	0.0242816	-1.16292
ILMN_2747031	74754	Dhcr24	0.670924	6.30633	3.47131	0.00429195	0.0493285	-2.29619
ILMN_1234698	70747	Tspan2	0.670782	4.84664	4.64283	0.000494067	0.0121507	-0.137359
ILMN_1251668	56309	Mycbp	0.670462	6.13306	4.71807	0.000432232	0.0112394	-0.00294498
ILMN_1242935	12417	Cbx3	0.669228	8.47776	4.0738	0.00138854	0.024399	-1.17357
ILMN_3050134	114301	Palmd	0.668765	4.77448	4.89082	0.00031884	0.00924523	0.303113
ILMN_1232123	103213	Traf3ip2	0.668503	6.63271	3.63819	0.00313147	0.0407762	-1.98391
ILMN_1252267	71177	Asun	0.668274	5.7171	3.85336	0.00209135	0.0316596	-1.58241
ILMN_2594525	18194	Nsdhl	0.668173	5.96416	3.54151	0.00375819	0.0452147	-2.16478
ILMN_2811018	217119	Xylt2	-0.668099	6.36873	-4.26263	0.000981438	0.0194862	-0.826245
ILMN_2746681	230787	Themis2	-0.665828	6.16358	-3.66179	0.00299537	0.0396549	-1.9398
ILMN_1230893	223254	Farp1	0.665083	8.21594	4.36462	0.000815033	0.0172076	-0.639982
ILMN_2772855	27260	Plek2	0.664782	4.87369	4.23852	0.00102569	0.0199825	-0.87043
ILMN_2804559	81907	Tmem108	0.664062	7.64313	3.6479	0.00307474	0.0404453	-1.96577
ILMN_2455089	#N/A	NA	-0.664052	5.40739	-3.62818	0.00319112	0.0412455	-2.00264
ILMN_2617835	17925	Myo9b	-0.663804	8.37414	-4.91076	0.000307917	0.00905515	0.338191
ILMN_2734789	79566	Sh3bp5l	0.662897	8.29578	4.72254	0.00042882	0.0111956	0.005023
ILMN_2665666	19200	Pstpip1	-0.66277	7.74355	-3.62082	0.00323567	0.0414492	-2.01639
ILMN_3135323	12325	Camk2g	0.661643	4.92492	3.51198	0.00397401	0.0469061	-2.22006
ILMN_2873793	26390	Mapkbp1	0.66154	6.04011	3.67654	0.00291337	0.0390435	-1.91224
ILMN_1243704	#N/A	NA	0.661453	5.92655	3.96978	0.00168363	0.0275118	-1.3661
ILMN_2619179	72147	Zbtb46	0.660937	5.07305	4.07476	0.00138608	0.0243934	-1.1718
ILMN_1240247	69718	Ipmk	0.660906	5.84433	3.62217	0.00322747	0.0414474	-2.01388
ILMN_2753623	71920	Epgn	0.660249	4.80315	3.78179	0.00239096	0.0346746	-1.71575
ILMN_2636004	320878	Mical2	0.660026	9.51264	4.4961	0.000642587	0.0145755	-0.401404
ILMN_2697615	29857	Mapk12	0.659807	6.40558	4.26008	0.000986036	0.0195133	-0.830928
ILMN_2496310	22185	U2af2	0.659622	6.26595	3.47722	0.00424416	0.0490534	-2.28512
ILMN_1258830	19012	Ppap2a	0.659369	7.05814	4.34224	0.000848871	0.0176574	-0.68078
ILMN_2422416	#N/A	NA	-0.657871	6.69876	-3.55382	0.00367182	0.044582	-2.14175
ILMN_2933022	27276	Plekhb1	0.6576	6.40342	3.76463	0.00246912	0.0352973	-1.74776
ILMN_2690144	74176	Tgm5	0.656727	4.4727	5.3362	0.000148227	0.00570867	1.07417
ILMN_2995454	20475	Six5	0.656498	4.92534	3.64609	0.00308523	0.0405575	-1.96915
ILMN_1255621	#N/A	NA	-0.65639	4.70465	-5.0649	0.000235592	0.00761095	0.607654
ILMN_2592620	56212	Rhog	-0.655985	8.50068	-3.76706	0.0024579	0.0352973	-1.74323
ILMN_1259168	70720	6330407A03Rik	-0.655531	4.60409	-4.34993	0.00083708	0.0175013	-0.666753
ILMN_2752524	75552	Paqr9	-0.655411	4.76276	-4.09356	0.00133879	0.023826	-1.13709
ILMN_2630593	13726	Emd	0.654985	8.1611	3.82107	0.00222144	0.0328861	-1.64253
ILMN_2922178	57429	Sult5a1	-0.654138	5.02646	-3.51923	0.0039199	0.0464808	-2.20649
ILMN_1236811	100503021	Gm19510	-0.654115	6.22494	-3.62845	0.00318952	0.0412455	-2.00214
ILMN_2674001	226830	Smyd2	0.653784	6.82419	4.14063	0.00122756	0.0224888	-1.05032
ILMN_2595282	72462	Rrp1b	-0.653766	7.22384	-3.65361	0.00304185	0.0401669	-1.95509
ILMN_2419998	20652	Soat1	-0.653379	7.64361	-4.73427	0.000420002	0.0110354	0.0259157
ILMN_2453874	53378	Sdcbp	-0.65287	9.36489	-3.60876	0.00331009	0.0420303	-2.03895
ILMN_1227434	16421	Itgb7	-0.652627	6.1649	-3.77772	0.00240925	0.0348316	-1.72333
ILMN_2702575	108689	Obfc1	0.651597	5.94769	4.25634	0.000992802	0.0196017	-0.837781
ILMN_2754074	114128	Laptm4b	0.650995	6.7721	4.26165	0.0009832	0.0194869	-0.828043
ILMN_2948143	26570	Slc7a11	-0.650381	5.09018	-3.74138	0.00257917	0.0360733	-1.79114
ILMN_2515363	326618	Tpm4	0.649271	11.8696	5.6809	8.34924e-05	0.00391273	1.652
ILMN_2514939	#N/A	NA	-0.648676	6.24715	-4.1384	0.0012326	0.0225206	-1.05441
ILMN_3062470	66586	Crls1	0.648661	5.76446	3.62772	0.00319388	0.0412455	-2.0035
ILMN_1257574	71690	Esm1	-0.648159	6.65421	-3.46324	0.00435805	0.0495104	-2.31129
ILMN_2646771	69596	Ap5s1	-0.648036	7.4571	-3.69533	0.00281223	0.0381636	-1.87714
ILMN_2940713	380711	Rap1gap2	-0.647857	5.9417	-3.85338	0.00209125	0.0316596	-1.58236
ILMN_2721980	244810	AW551984	0.647074	4.61081	6.35864	2.83491e-05	0.00197036	2.73769
ILMN_2704347	56375	B4galt4	0.646753	6.00356	3.74453	0.00256399	0.035908	-1.78527
ILMN_2840213	12955	Cryab	0.646191	9.59458	4.12996	0.0012519	0.0228125	-1.06996
ILMN_2747281	94061	Mrpl1	-0.646147	4.95729	-4.72613	0.000426101	0.0111529	0.0114203
ILMN_2874409	14082	Fadd	0.646081	4.7641	4.66023	0.000478991	0.0119301	-0.106211
ILMN_1216810	17919	Myo5b	0.645919	5.96788	4.2522	0.00100033	0.019656	-0.845351
ILMN_1243722	241638	Lzts3	0.645816	6.77602	3.85779	0.00207412	0.031538	-1.57417
ILMN_2678218	17390	Mmp2	-0.645694	10.0552	-3.45686	0.00441095	0.0498882	-2.32322
ILMN_2627072	105278	Cdk20	-0.645418	6.99983	-4.2166	0.0010677	0.0205095	-0.910637
ILMN_2614462	16669	Krt19	0.645367	8.34552	4.17871	0.00114456	0.0215435	-0.980246
ILMN_2971011	13048	Cux2	0.645262	4.73494	4.97137	0.000277044	0.00851962	0.444517
ILMN_2707198	57344	As3mt	0.644867	5.5396	3.55495	0.00366397	0.0445502	-2.13963
ILMN_1247173	22171	Tyms	0.643746	5.55834	3.48561	0.00417733	0.048417	-2.26942
ILMN_2538277	#N/A	NA	-0.643439	5.13876	-3.84472	0.00212537	0.0320097	-1.59849
ILMN_1214183	328830	A530064D06Rik	-0.643135	4.51251	-5.0491	0.000242112	0.00772245	0.580172
ILMN_1238573	#N/A	NA	-0.64245	6.87564	-3.9128	0.00187187	0.0296231	-1.47187
ILMN_2749178	20442	St3gal1	0.642332	5.21733	4.36491	0.00081461	0.0172076	-0.639462
ILMN_2763060	384061	Fndc5	-0.64219	5.05292	-5.03089	0.000249859	0.00790824	0.548469
ILMN_2675078	56736	Rnf14	0.642189	5.49011	4.04612	0.00146146	0.0252496	-1.22473
ILMN_2763198	69499	Tsr2	0.642125	4.69467	4.63237	0.000503374	0.0122846	-0.156116
ILMN_3152079	18400	Slc22a18	0.641664	6.1052	3.62319	0.0032213	0.0413941	-2.01198
ILMN_1255551	20411	Sorbs1	0.64166	4.67913	4.54544	0.00058806	0.0137004	-0.31235
ILMN_2727598	12874	Cpd	-0.640993	5.42359	-3.46342	0.00435653	0.0495104	-2.31095
ILMN_1225035	52502	Carhsp1	0.640992	9.20696	4.80497	0.000370708	0.0102009	0.151478
ILMN_1240274	227723	Prrc2b	0.640813	7.88957	3.59065	0.00342514	0.0428882	-2.07283
ILMN_2445666	233532	Rsf1	0.640742	5.10694	3.8007	0.00230775	0.0337916	-1.68049
ILMN_3007680	56524	Mpp6	0.64028	8.33339	4.34115	0.000850555	0.0176574	-0.682767
ILMN_1239196	27660	1700088E04Rik	0.640274	6.17671	3.75403	0.0025187	0.0356516	-1.76754
ILMN_2627296	52118	Pvr	0.640066	7.09725	4.02459	0.00152088	0.0257524	-1.26457
ILMN_1235499	19128	Pros1	-0.639795	8.70176	-3.95222	0.00173947	0.0281338	-1.39867
ILMN_1212828	228839	Tgif2	0.638442	4.85321	4.42122	0.000735571	0.0161332	-0.537065
ILMN_2860480	11867	Arpc1b	-0.63805	10.7547	-4.84989	0.000342558	0.00962764	0.230924
ILMN_2748680	14198	Fhit	0.638012	5.74539	3.99885	0.00159519	0.0265516	-1.31222
ILMN_2648397	59008	Anapc5	0.637835	8.31212	4.2689	0.000970261	0.0193235	-0.814768
ILMN_1256644	14411	Slc6a12	-0.637824	4.52036	-5.8144	6.71505e-05	0.00347107	1.87117
ILMN_2660663	11637	Ak2	-0.637668	5.97858	-4.16304	0.00117798	0.021916	-1.00906
ILMN_1245609	20397	Sgpl1	-0.636581	7.84689	-4.61551	0.000518741	0.0125259	-0.186337
ILMN_1240449	71597	Isx	0.635929	4.43718	6.7558	1.55013e-05	0.00129638	3.34264
ILMN_2798138	54120	Gipc2	0.635871	6.45118	3.96519	0.00169804	0.0276861	-1.37461
ILMN_3000909	192190	Pkhd1l1	0.63511	7.64782	3.5648	0.00359644	0.0441123	-2.1212
ILMN_1236107	70155	Ogfrl1	-0.634927	8.71554	-3.74543	0.00255963	0.0358773	-1.78357
ILMN_2444594	12560	Cdh3	0.634926	5.96044	3.88894	0.00195697	0.0303867	-1.51621
ILMN_2698689	67345	Herc4	0.634647	4.74076	5.37393	0.000139089	0.00544009	1.13823
ILMN_1233172	18991	Pou3f1	0.634627	5.68896	3.68478	0.00286858	0.0386634	-1.89685
ILMN_1227836	11867	Arpc1b	-0.634481	10.4516	-5.38185	0.000137247	0.00539699	1.15165
ILMN_2644719	94353	Hmgn3	0.633902	9.17109	4.76705	0.000396351	0.0106846	0.0842038
ILMN_2747507	19679	Pitpnm2	0.632996	6.70005	3.8668	0.00203951	0.0312512	-1.55739
ILMN_2735554	#N/A	NA	0.632397	4.98778	4.0124	0.00155561	0.026104	-1.28712
ILMN_2594539	#N/A	NA	-0.630655	5.35919	-3.68711	0.00285603	0.0385798	-1.89249
ILMN_1239716	223254	Farp1	0.63019	7.50415	4.03594	0.00148926	0.02541	-1.24357
ILMN_2612206	107995	Cdc20	0.630082	6.03859	3.78958	0.00235632	0.0343806	-1.70122
ILMN_2949021	320024	Nceh1	-0.629696	10.1645	-3.87209	0.00201946	0.0311208	-1.54755
ILMN_1236420	93695	Gpnmb	-0.629674	5.6106	-3.4599	0.00438566	0.0496566	-2.31754
ILMN_1239294	104252	Cdc42ep2	0.629151	7.87209	4.95715	0.000283982	0.00862978	0.419623
ILMN_2752206	231855	Ap5z1	-0.628211	6.39589	-3.48788	0.0041594	0.0482404	-2.26517
ILMN_2721439	13008	Csrp2	0.628051	11.1069	3.74757	0.0025494	0.0358013	-1.77959
ILMN_1250392	435145	Shisa8	0.627564	4.65088	4.85843	0.000337458	0.00954982	0.246015
ILMN_2789294	71687	Tmem25	0.62691	5.59147	3.46947	0.00430688	0.0493285	-2.29962
ILMN_2644315	105445	Dock9	0.626777	6.29489	4.31717	0.000888485	0.0181709	-0.726514
ILMN_1244147	56248	Ak3	0.626698	9.15392	3.56888	0.00356883	0.0439084	-2.11357
ILMN_1248106	29857	Mapk12	0.626687	5.50784	4.18118	0.00113937	0.0214858	-0.975695
ILMN_2557496	#N/A	NA	0.626519	6.2341	3.62446	0.00321357	0.0413469	-2.0096
ILMN_1221501	70564	Fam213a	0.626463	8.80564	5.07334	0.000232185	0.0075942	0.622317
ILMN_2658425	17349	Mlf1	0.626416	4.95311	3.46957	0.00430608	0.0493285	-2.29944
ILMN_1240136	#N/A	NA	-0.626386	5.8097	-3.78785	0.00236396	0.0344676	-1.70445
ILMN_2653312	12166	Bmpr1a	0.62586	5.7108	3.7663	0.00246139	0.0352973	-1.74464
ILMN_2641669	240263	Fem1c	-0.62566	7.92588	-3.81007	0.00226765	0.0333384	-1.66303
ILMN_1243602	109042	Prkcdbp	0.62554	8.3873	3.72314	0.00266901	0.036922	-1.82518
ILMN_2610084	224014	Fgd4	-0.624995	5.19966	-3.72142	0.00267767	0.036922	-1.8284
ILMN_1258587	#N/A	NA	-0.624758	8.02565	-3.9602	0.00171385	0.0278508	-1.38386
ILMN_1215234	18173	Slc11a1	-0.624462	5.01481	-4.0051	0.0015768	0.0263094	-1.30064
ILMN_2598946	230775	Adgrb2	0.624178	4.64519	4.36668	0.000811995	0.0172041	-0.636237
ILMN_1220430	66264	Ccdc28b	-0.62353	6.59086	-3.51332	0.00396395	0.0468645	-2.21755
ILMN_2576431	#N/A	NA	-0.623472	4.75671	-4.16198	0.00118028	0.0219349	-1.01101
ILMN_1249374	#N/A	NA	-0.623436	5.17536	-3.55582	0.00365797	0.0445035	-2.13801
ILMN_2524691	68861	1190002N15Rik	0.623107	8.18992	3.63902	0.00312663	0.0407762	-1.98238
ILMN_2559669	#N/A	NA	-0.622729	4.80116	-3.69768	0.00279984	0.0380456	-1.87275
ILMN_2649199	15446	Hpgd	0.621824	8.73399	4.32512	0.000875719	0.0180162	-0.712004
ILMN_1217890	18750	Prkca	0.621738	4.72702	3.70139	0.00278037	0.0379314	-1.86581
ILMN_2705848	26378	Decr2	0.62146	5.4749	3.94575	0.00176054	0.0283387	-1.41069
ILMN_2685769	217882	Cep170b	0.621326	8.68907	3.46321	0.0043583	0.0495104	-2.31135
ILMN_2596855	14464	Gata5	0.621121	5.46257	3.67255	0.0029353	0.039134	-1.91969
ILMN_1233713	381259	Tmem237	0.620323	7.16492	4.30966	0.000900724	0.0183835	-0.74023
ILMN_1233424	#N/A	NA	-0.619647	5.87262	-3.61918	0.00324572	0.0415521	-2.01947
ILMN_2662776	17475	Mpdz	0.619476	5.34248	3.49833	0.00407791	0.0475864	-2.24559
ILMN_2745318	67225	Rnpc3	0.619276	4.99317	5.11679	0.000215444	0.00726611	0.697655
ILMN_2643150	101437	Dhx32	0.619062	8.70131	4.05647	0.00143375	0.0249126	-1.2056
ILMN_3144761	68618	1110012L19Rik	0.618965	6.62614	3.75131	0.00253156	0.035697	-1.77261
ILMN_3128725	13649	Egfr	0.618848	6.89246	3.82092	0.00222206	0.0328861	-1.64281
ILMN_1231379	56047	Msln	0.618699	9.01498	4.53113	0.000603359	0.0139229	-0.338147
ILMN_2488662	83997	Slmap	0.618259	5.71143	3.73854	0.00259298	0.0361497	-1.79645
ILMN_2486267	56791	Ube2l6	0.618223	6.90522	4.28181	0.000947659	0.0190021	-0.791147
ILMN_1239523	#N/A	NA	-0.618222	5.24272	-3.8339	0.0021688	0.0324029	-1.61864
ILMN_2633377	17215	Mcm3	-0.617686	5.75945	-3.85576	0.00208197	0.031634	-1.57793
ILMN_1236725	#N/A	NA	-0.617652	5.00479	-3.86014	0.00206504	0.0314697	-1.5698
ILMN_2622163	14450	Gart	-0.617485	6.80442	-3.99705	0.00160054	0.0265787	-1.31556
ILMN_1258734	22413	Wnt2	0.617451	6.56848	4.29874	0.000918842	0.018624	-0.760195
ILMN_2956942	109042	Prkcdbp	0.61729	10.0428	4.71605	0.000433777	0.0112394	-0.00653338
ILMN_1252144	69674	Mif4gd	0.6168	7.70557	3.61803	0.00325276	0.0415647	-2.02162
ILMN_1225873	20510	Slc1a1	-0.61595	4.47023	-4.76259	0.000399483	0.0107013	0.0762872
ILMN_1243654	319160	Hist1h4k	-0.615788	5.66783	-3.63428	0.00315466	0.0409788	-1.99124
ILMN_2963320	12489	Cd33	-0.615298	4.82029	-4.46834	0.000675548	0.0151726	-0.451626
ILMN_2671435	223672	Apol9a	0.614504	6.37998	4.00775	0.00156908	0.0262404	-1.29573
ILMN_2887619	75617	Rps25	-0.614223	11.26	-3.71615	0.00270428	0.0372141	-1.83823
ILMN_1224614	94213	Ddx50	0.613973	5.458	4.0665	0.00140741	0.0245587	-1.18707
ILMN_2711045	68346	Sirt5	0.613376	6.22508	3.86949	0.0020293	0.0312049	-1.55239
ILMN_1218841	#N/A	NA	-0.613131	4.75145	-4.26325	0.00098034	0.0194862	-0.825124
ILMN_1236648	#N/A	NA	-0.612849	6.43972	-3.46503	0.00434323	0.0495032	-2.30793
ILMN_2622997	75747	Sesn3	0.612574	4.95656	3.72647	0.00265237	0.0367704	-1.81897
ILMN_2859847	110095	Pygl	-0.612258	9.26493	-4.0074	0.00157012	0.0262404	-1.29639
ILMN_2957161	226830	Smyd2	0.612199	6.74164	4.12626	0.00126047	0.0228473	-1.07679
ILMN_2693459	66970	Ssbp2	0.611801	6.20404	3.73842	0.00259355	0.0361497	-1.79666
ILMN_2494023	#N/A	NA	-0.611735	6.21526	-3.65305	0.00304504	0.0401832	-1.95613
ILMN_2626333	12297	Cacnb3	0.610963	4.75129	3.69241	0.0028277	0.0383229	-1.88259
ILMN_3105563	73712	Dmkn	0.610722	9.63385	4.85711	0.000338245	0.00955867	0.24367
ILMN_1245121	108159	Ubxn8	0.610103	6.22313	4.07706	0.00138021	0.0243606	-1.16755
ILMN_2749280	56760	Clec1b	-0.609702	4.81396	-4.37179	0.000804499	0.0171158	-0.626933
ILMN_1218118	#N/A	NA	-0.609608	4.91847	-4.16906	0.00116501	0.0217691	-0.997977
ILMN_1236994	56046	Uqcc1	0.609197	5.74973	3.88102	0.0019861	0.0306988	-1.53094
ILMN_2509037	68059	Tm9sf2	0.609156	4.66119	5.29442	0.000159086	0.0059724	1.00298
ILMN_2535680	#N/A	NA	0.608819	5.90704	3.55265	0.00367995	0.0445863	-2.14394
ILMN_1247704	94353	Hmgn3	0.608493	9.42055	5.06474	0.000235657	0.00761095	0.607376
ILMN_2676876	236900	Pdk3	0.608434	7.26932	4.62394	0.000511001	0.012368	-0.171231
ILMN_1228093	73167	Arhgap8	0.608346	5.37868	3.5677	0.00357679	0.0439084	-2.11577
ILMN_2623859	20928	Abcc9	-0.608274	4.44721	-6.04904	4.60677e-05	0.0027471	2.25009
ILMN_2798129	12274	C6	-0.608262	4.54855	-4.03583	0.00148955	0.02541	-1.24376
ILMN_1249209	#N/A	NA	-0.607942	4.82126	-3.76144	0.00248393	0.0354382	-1.75371
ILMN_2757268	67046	Tbc1d7	0.607938	6.85577	4.07528	0.00138476	0.0243934	-1.17084
ILMN_2473337	68581	Tmed10	-0.607194	9.80498	-4.20588	0.00108888	0.0207999	-0.930312
ILMN_2755372	244757	Glb1l2	0.60681	4.63946	4.24555	0.00101259	0.0198337	-0.857551
ILMN_2668927	11815	Apod	-0.605849	4.67206	-3.52539	0.00387446	0.0461547	-2.19495
ILMN_2608703	11889	Asgr1	0.60563	4.68127	4.57952	0.000553221	0.0130821	-0.251
ILMN_2704826	52538	Acaa2	0.605569	8.53324	3.56829	0.00357278	0.0439084	-2.11466
ILMN_1214466	271813	Agbl2	0.605317	4.73858	3.91798	0.00185391	0.0293841	-1.46225
ILMN_1226216	84585	Rnf123	0.605093	5.29396	3.46578	0.00433711	0.0494608	-2.30653
ILMN_1220939	13824	Epb41l4a	0.60423	7.22827	3.83459	0.00216598	0.0324029	-1.61735
ILMN_2526935	240921	Gm4955	-0.603715	4.57397	-5.00014	0.000263536	0.00818991	0.494828
ILMN_1218543	#N/A	NA	-0.603191	6.23049	-3.46805	0.00431853	0.0493584	-2.30229
ILMN_2610565	23893	Grem2	0.602714	5.33095	3.87311	0.00201564	0.0311086	-1.54566
ILMN_3107945	76380	Cep112	0.602671	5.70131	3.56766	0.00357704	0.0439084	-2.11584
ILMN_1220975	19260	Ptpn22	-0.602283	6.66659	-3.73129	0.00262851	0.0364888	-1.80998
ILMN_1257097	12799	Cnp	-0.602223	5.5776	-4.3336	0.000862306	0.0178115	-0.696527
ILMN_2847004	104110	Adcy4	-0.601781	4.69681	-4.33514	0.000859907	0.0177798	-0.693733
ILMN_1257607	193452	Zfp184	0.601776	4.72669	4.43925	0.000711982	0.0157332	-0.504352
ILMN_2690147	74176	Tgm5	0.600564	4.46232	5.41698	0.000129379	0.00520881	1.2111
ILMN_2781458	68385	Tlcd1	0.600215	5.54459	3.78162	0.00239174	0.0346746	-1.71607
ILMN_1247490	58996	Arhgap23	0.600015	7.99608	4.17057	0.00116179	0.0217574	-0.995205
ILMN_2933756	56309	Mycbp	0.59944	7.5095	4.32849	0.000870372	0.0179421	-0.705863
ILMN_2689274	13424	Dync1h1	-0.599437	7.91246	-4.58725	0.000545622	0.012977	-0.237102
ILMN_1237918	#N/A	NA	-0.599213	6.27886	-3.60527	0.00333198	0.0421514	-2.04549
ILMN_2899599	26900	Ddx3y	-0.599034	9.76819	-4.55702	0.000575972	0.013496	-0.291486
ILMN_2744398	20409	Ostf1	-0.599017	9.91402	-4.01086	0.00156005	0.026136	-1.28997
ILMN_2841289	21928	Tnfaip2	-0.598878	9.32854	-3.83043	0.00218292	0.0325193	-1.62511
ILMN_2629307	99003	Qser1	0.598615	5.65206	3.57161	0.00355049	0.043739	-2.10846
ILMN_1214118	83436	Plekha2	-0.598396	9.14306	-4.39584	0.000770163	0.0166961	-0.583177
ILMN_1227131	114601	Ehbp1l1	-0.597984	6.61565	-3.67596	0.00291654	0.0390435	-1.91332
ILMN_2448213	20541	Slc8a1	0.597708	5.77255	3.98182	0.00164641	0.0271144	-1.34378
ILMN_1251126	54638	Ccdc22	-0.597658	8.53381	-3.78579	0.00237311	0.0345765	-1.70829
ILMN_2535582	#N/A	NA	0.597389	5.6169	3.75018	0.00253695	0.0357483	-1.77472
ILMN_2661950	69270	Gins1	-0.597297	5.80944	-3.57288	0.003542	0.043713	-2.10609
ILMN_2704822	52538	Acaa2	0.597147	8.82256	3.83403	0.00216826	0.0324029	-1.6184
ILMN_2503188	19041	Ppl	0.596531	7.11256	4.29682	0.000922061	0.0186708	-0.763699
ILMN_2654225	11685	Alox12e	0.596379	4.67366	4.09914	0.0013251	0.0236378	-1.12681
ILMN_1244148	209018	Vps8	0.596236	5.56007	3.75232	0.00252677	0.0356782	-1.77072
ILMN_2774267	76192	Abhd12	-0.596234	7.07728	-3.9469	0.00175676	0.0283387	-1.40854
ILMN_2770917	233016	Blvrb	-0.596102	7.74408	-4.67479	0.000466751	0.0117533	-0.0801901
ILMN_1216538	57784	Bin3	-0.596084	4.70495	-4.25377	0.000997474	0.0196341	-0.842485
ILMN_2677472	18230	Nxn	0.595471	9.9451	4.58444	0.00054837	0.0130273	-0.242151
ILMN_2599657	22379	Fmnl3	-0.594983	7.43023	-4.56085	0.000572027	0.0134342	-0.284583
ILMN_3076180	67333	Stk35	0.594867	4.62429	5.7271	7.7408e-05	0.00373632	1.72814
ILMN_2671671	231834	Snx8	-0.594808	9.28215	-3.69925	0.00279155	0.037958	-1.8698
ILMN_2506489	215690	Nav1	-0.594328	7.38246	-3.97417	0.00166997	0.0273756	-1.35797
ILMN_3001481	11443	Chrnb1	0.59428	8.04512	4.67344	0.000467867	0.011767	-0.0825923
ILMN_2552800	#N/A	NA	-0.594101	5.17949	-3.55399	0.00367065	0.044582	-2.14144
ILMN_3099741	78795	Armc9	0.5941	4.80553	3.84603	0.00212018	0.031991	-1.59606
ILMN_2722081	12725	Clcn3	0.594049	7.75956	3.55998	0.00362931	0.0442333	-2.13022
ILMN_2627006	219181	Akap11	0.593913	5.38851	3.60243	0.00334988	0.0422558	-2.0508
ILMN_2434144	#N/A	NA	-0.593514	5.10638	-4.06306	0.00141639	0.0246735	-1.19343
ILMN_1238557	105278	Cdk20	-0.592847	7.65801	-3.50732	0.00400917	0.0471879	-2.22877
ILMN_1241618	14251	Flot1	0.592713	9.62404	4.80776	0.000368891	0.0101732	0.15642
ILMN_2870696	15216	Hfe	-0.592286	8.2039	-3.90592	0.00189601	0.0299204	-1.48465
ILMN_2634933	57890	Il17re	0.59219	7.05375	3.5207	0.00390896	0.0464313	-2.20372
ILMN_2694569	#N/A	NA	-0.591712	5.90383	-3.65833	0.00301493	0.0398626	-1.94627
ILMN_2735633	54446	Nfat5	0.590627	5.41066	3.50664	0.00401434	0.0471926	-2.23005
ILMN_2737008	69072	Ebna1bp2	0.590512	4.76768	5.20723	0.00018452	0.00652257	0.853649
ILMN_2588051	#N/A	NA	0.589827	10.4596	4.80343	0.000371714	0.01021	0.148752
ILMN_1214945	319713	Ablim3	0.58969	4.82668	3.46051	0.00438063	0.0496271	-2.3164
ILMN_1256122	15186	Hdc	0.589607	6.72508	3.93486	0.00179656	0.028808	-1.4309
ILMN_2623591	11785	Apbb1	0.589543	7.48747	3.80858	0.00227399	0.0333924	-1.66581
ILMN_2483811	78255	Ralgps2	-0.589287	5.6157	-4.13369	0.00124334	0.0226766	-1.0631
ILMN_2761430	270192	Rab6b	0.589243	7.40312	4.23746	0.00102767	0.0200022	-0.872366
ILMN_2862379	11854	Rhod	0.589231	6.9814	4.04484	0.00146492	0.0252834	-1.2271
ILMN_2724022	110119	Mpi	0.588883	8.02033	3.75533	0.00251257	0.0356516	-1.76511
ILMN_1216374	60322	Chst7	-0.588708	5.37281	-3.53083	0.00383487	0.045869	-2.18478
ILMN_2619136	19227	Pthlh	0.588663	4.57126	3.86559	0.00204413	0.0312512	-1.55965
ILMN_2534790	76273	Ndfip2	0.5871	5.88171	3.58443	0.00346556	0.043158	-2.08446
ILMN_2703698	72634	Tdrkh	0.586938	7.07706	3.54787	0.00371331	0.0448062	-2.15288
ILMN_1256412	20399	Sh2b1	0.586767	7.79201	3.84517	0.00212361	0.0320065	-1.59766
ILMN_1222734	11668	Aldh1a1	0.586321	8.47014	4.19448	0.0011119	0.0211025	-0.951259
ILMN_3102467	19376	Rab34	0.585128	8.15698	4.11787	0.00128011	0.0230811	-1.09226
ILMN_3123855	243277	Adgrd1	0.583245	4.95284	4.17799	0.00114606	0.021552	-0.981559
ILMN_2658312	320145	Sp8	0.582871	4.64177	5.3594	0.000142534	0.00556425	1.1136
ILMN_1213647	#N/A	NA	-0.582402	4.8614	-4.09997	0.00132306	0.0236378	-1.12527
ILMN_1256285	#N/A	NA	-0.581327	7.71877	-4.19121	0.00111858	0.0212097	-0.957256
ILMN_2937674	382034	Gse1	0.580745	6.47972	3.63142	0.00317172	0.0410905	-1.99659
ILMN_2615015	110095	Pygl	-0.580212	7.69215	-3.70232	0.00277548	0.0379168	-1.86407
ILMN_2693461	66970	Ssbp2	0.57957	6.53512	3.55301	0.00367744	0.0445833	-2.14327
ILMN_1239238	18755	Prkch	-0.579422	5.74927	-3.52974	0.00384274	0.0459365	-2.18681
ILMN_1252678	80718	Rab27b	0.578939	4.59976	3.84586	0.00212087	0.031991	-1.59638
ILMN_2510683	217379	Ubxn2a	0.578924	4.58398	5.88462	5.99403e-05	0.00324514	1.98542
ILMN_2432200	#N/A	NA	-0.578889	4.49044	-5.02617	0.00025191	0.00793651	0.540242
ILMN_2774803	217031	Tada2a	0.578167	4.96806	3.97577	0.001665	0.0273363	-1.35499
ILMN_2577286	#N/A	NA	-0.57719	4.80847	-3.99239	0.00161443	0.0267421	-1.32419
ILMN_2593578	68708	Rabl2	0.577171	7.45355	4.03974	0.00147882	0.0253954	-1.23654
ILMN_2578541	#N/A	NA	-0.577155	5.1987	-3.78471	0.00237789	0.0346217	-1.7103
ILMN_2596396	56149	Grasp	-0.574686	7.82947	-3.55051	0.0036948	0.0446873	-2.14793
ILMN_1223997	56693	Crtap	0.574235	9.65401	4.22048	0.00106013	0.0203835	-0.903517
ILMN_1249032	76789	Mzt1	0.573593	7.18088	3.74793	0.00254769	0.0358013	-1.77892
ILMN_1237773	69581	Rhou	0.573131	8.66639	3.4714	0.00429116	0.0493285	-2.296
ILMN_2617478	101739	Psip1	0.572793	8.63254	4.05697	0.00143241	0.0249103	-1.20467
ILMN_2632940	22218	Sumo1	0.572373	8.21316	3.75345	0.00252141	0.0356516	-1.76861
ILMN_2766930	14073	Faah	0.572022	4.98355	3.63972	0.00312248	0.0407762	-1.98106
ILMN_1259226	230145	Galnt12	0.571975	5.45013	3.54727	0.00371754	0.0448305	-2.15401
ILMN_1227282	223920	Soat2	-0.571326	5.507	-3.52428	0.00388261	0.0462034	-2.19703
ILMN_2454970	#N/A	NA	-0.570888	5.15548	-3.7765	0.00241476	0.0348868	-1.72561
ILMN_1254446	67694	Ift74	0.570568	4.8882	3.57756	0.0035108	0.0434844	-2.09732
ILMN_2626345	18196	Nsg1	-0.570419	4.65913	-3.60851	0.00331167	0.0420303	-2.03943
ILMN_2686353	54200	Sult2b1	0.570334	4.56493	4.23388	0.00103444	0.0201148	-0.878936
ILMN_1233334	14287	Fpgs	0.569329	4.70279	4.07371	0.00138877	0.024399	-1.17374
ILMN_3007072	22003	Tpm1	0.568852	10.8783	4.50133	0.000636565	0.0144868	-0.391949
ILMN_2655112	18707	Pik3cd	-0.568576	4.92053	-4.34865	0.000839025	0.0175064	-0.66908
ILMN_2976441	12143	Blk	0.567664	4.55479	4.84786	0.000343778	0.00964809	0.227346
ILMN_2732961	75734	Mff	0.567619	5.5085	3.85506	0.0020847	0.0316356	-1.57924
ILMN_2654495	29875	Iqgap1	-0.567249	10.26	-3.61149	0.00329315	0.0418727	-2.03386
ILMN_2965903	15186	Hdc	0.566989	8.43037	4.12651	0.00125989	0.0228473	-1.07632
ILMN_2600720	76429	Lhpp	0.566679	5.99402	3.89227	0.00194486	0.0303348	-1.51002
ILMN_2604411	230738	Zc3h12a	0.566548	5.23179	4.02989	0.00150602	0.0256484	-1.25475
ILMN_2606180	70025	Acot7	0.566052	7.80872	4.25408	0.000996905	0.0196341	-0.841913
ILMN_1220441	227541	Camk1d	-0.565564	5.10957	-3.90513	0.0018988	0.0299341	-1.48612
ILMN_1232038	57746	Piwil2	0.565059	5.11284	4.02646	0.00151563	0.0257269	-1.26111
ILMN_2594216	74281	Spatc1	0.564453	4.50539	4.91977	0.000303109	0.00895956	0.354028
ILMN_1222560	#N/A	NA	-0.564417	7.10131	-3.7651	0.00246693	0.0352973	-1.74688
ILMN_2576590	17755	Map1b	0.562953	6.89782	3.94553	0.00176126	0.0283387	-1.4111
ILMN_2967750	72125	Amer2	0.562785	5.1133	3.83412	0.00216788	0.0324029	-1.61822
ILMN_2427971	211586	Tfdp2	0.562379	5.42366	3.94661	0.00175771	0.0283387	-1.40909
ILMN_2669982	69399	1700025G04Rik	0.562306	8.26718	3.75762	0.00250177	0.0355694	-1.76083
ILMN_3130172	14466	Gba	-0.56163	10.1101	-4.89995	0.000313788	0.00916984	0.319184
ILMN_2591502	#N/A	NA	-0.559276	5.10296	-3.58371	0.00347029	0.0431908	-2.08582
ILMN_2600508	209354	Eif2b1	0.559	6.59065	3.64482	0.00309261	0.0406285	-1.97152
ILMN_1229519	14151	Fech	0.558525	4.82387	4.10211	0.00131784	0.0235838	-1.12131
ILMN_1252714	241324	Crb2	0.557707	6.86705	3.70708	0.00275078	0.0376776	-1.85518
ILMN_2422360	70423	Tspan15	0.557571	5.10019	3.55066	0.00369375	0.0446873	-2.14765
ILMN_2681186	226422	Rab29	-0.557322	7.83811	-4.26538	0.000976521	0.0194294	-0.821212
ILMN_2509674	69513	1700030C10Rik	0.556358	4.73137	3.90024	0.00191617	0.0300394	-1.4952
ILMN_2451013	227210	Ccnyl1	0.556092	7.47638	3.85939	0.00206792	0.0314902	-1.57118
ILMN_2836710	12476	Cd151	0.555407	11.2455	3.9909	0.00161888	0.0267727	-1.32694
ILMN_2716389	58994	Smpd3	0.554872	7.96037	4.16294	0.0011782	0.021916	-1.00924
ILMN_3125920	17776	Mast2	0.554387	6.84301	3.68456	0.00286973	0.0386634	-1.89724
ILMN_2509644	29807	Tpk1	0.554328	4.94114	3.64073	0.00311656	0.0407762	-1.97918
ILMN_2632942	22218	Sumo1	0.552262	8.15758	3.79712	0.0023233	0.0339469	-1.68718
ILMN_2544634	#N/A	NA	-0.551853	4.76513	-4.06684	0.00140652	0.0245587	-1.18643
ILMN_2942883	103466	Nt5dc3	0.551683	5.02498	3.70364	0.00276863	0.0378717	-1.86161
ILMN_2698443	13641	Efnb1	0.551471	8.53805	3.66934	0.00295312	0.0392218	-1.9257
ILMN_2687602	18987	Pou2f2	-0.55147	5.31521	-3.45821	0.00439975	0.0497889	-2.32071
ILMN_2758092	258836	Olfr272	-0.551226	4.5961	-3.47603	0.00425375	0.0491212	-2.28735
ILMN_2470889	654795	Sdr39u1	0.550663	8.49543	3.469	0.00431072	0.0493285	-2.3005
ILMN_2685770	93840	Vangl2	0.549408	6.11604	3.58953	0.00343243	0.0429272	-2.07494
ILMN_2868459	214345	Lrrc1	0.548785	7.38992	3.62796	0.00319243	0.0412455	-2.00305
ILMN_1244460	13636	Efna1	0.548021	7.20758	3.59846	0.00337507	0.0424941	-2.05823
ILMN_2445505	#N/A	NA	0.547997	4.6015	3.54093	0.00376233	0.0452381	-2.16587
ILMN_2747802	#N/A	NA	0.547951	4.77698	3.61266	0.00328585	0.0418316	-2.03166
ILMN_2680440	11966	Atp6v1b2	-0.547631	10.0679	-3.61376	0.00327907	0.0417969	-2.02961
ILMN_2688740	230700	Foxj3	0.547541	4.93626	4.08195	0.00136781	0.0242324	-1.15853
ILMN_2563435	#N/A	NA	-0.547102	4.7435	-4.55466	0.000578415	0.0135378	-0.295739
ILMN_1245276	72097	2010300C02Rik	0.547028	4.93694	4.02929	0.00150769	0.025653	-1.25586
ILMN_2611755	20708	Serpinb6b	0.546287	8.14327	3.47337	0.00427523	0.0492773	-2.29233
ILMN_2876010	106840	Unc119b	0.545912	9.11434	3.52877	0.0038498	0.0459675	-2.18863
ILMN_1224619	20442	St3gal1	0.545602	8.09959	3.78213	0.00238942	0.0346746	-1.71511
ILMN_2655905	234700	Nrn1l	0.544752	4.63824	3.82547	0.00220325	0.0327275	-1.63434
ILMN_2639386	243914	Lgi4	-0.543889	4.75708	-4.1539	0.00119794	0.0221417	-1.02588
ILMN_2757671	19882	Mst1r	0.543759	7.34322	3.52816	0.00385421	0.0459934	-2.18976
ILMN_1221546	94090	Trim9	0.543657	4.56929	3.63933	0.00312477	0.0407762	-1.98179
ILMN_1254131	14672	Gna11	0.543266	8.27815	4.19049	0.00112006	0.0212183	-0.958584
ILMN_2937735	108960	Irak2	-0.54294	7.2242	-3.57866	0.00350353	0.0434467	-2.09526
ILMN_2805339	243912	Hspb6	0.542884	7.51922	3.56043	0.00362627	0.0442333	-2.12939
ILMN_1252470	20411	Sorbs1	0.542456	4.86746	4.56514	0.000567649	0.0133618	-0.276865
ILMN_2700408	23945	Mgll	0.541365	7.72677	3.5976	0.0033805	0.0424957	-2.05983
ILMN_1241307	94044	Bcl2l13	0.541321	6.95777	3.78353	0.00238316	0.0346737	-1.7125
ILMN_2656748	13349	Ackr1	-0.540405	4.80588	-3.47926	0.00422782	0.0489195	-2.2813
ILMN_2792089	20787	Srebf1	0.539513	4.95898	3.86622	0.00204173	0.0312512	-1.55848
ILMN_2548458	#N/A	NA	-0.539414	4.97354	-3.67472	0.00292336	0.0390788	-1.91564
ILMN_2828492	228730	Kiz	0.538981	8.41506	3.95708	0.00172382	0.0279246	-1.38965
ILMN_2631869	#N/A	NA	0.537923	8.55384	3.60209	0.00335203	0.0422558	-2.05144
ILMN_2673121	24058	Sigirr	0.537919	5.04319	3.74013	0.00258522	0.0361071	-1.79347
ILMN_2494912	229658	Vangl1	0.537695	4.83323	3.75888	0.00249586	0.0355591	-1.75848
ILMN_2661185	268297	Scml4	-0.537665	4.51603	-4.14685	0.00121358	0.022294	-1.03885
ILMN_2439089	236733	Usp11	0.536593	4.61495	4.22138	0.00105839	0.0203835	-0.901872
ILMN_2530542	#N/A	NA	0.536416	4.7222	4.17035	0.00116227	0.0217574	-0.995619
ILMN_2693940	16913	Psmb8	-0.535158	7.39543	-3.51655	0.00393978	0.0466626	-2.2115
ILMN_2765524	20947	Swap70	-0.53484	7.47944	-3.56352	0.00360515	0.0441702	-2.1236
ILMN_2843403	66455	Cnpy4	0.53478	4.76579	4.4416	0.000708956	0.0156832	-0.500078
ILMN_1249666	50784	Ppap2c	0.534578	9.5409	4.49495	0.000643916	0.0145895	-0.403479
ILMN_1217097	63955	Cables1	0.534282	7.47762	3.85804	0.00207315	0.031538	-1.5737
ILMN_1223895	386655	Eid2	0.534137	5.37085	3.6505	0.00305971	0.040325	-1.9609
ILMN_2708906	18010	Neu1	-0.53396	9.66199	-4.65844	0.000480523	0.0119538	-0.109422
ILMN_1221157	16691	Krt8	0.533957	10.3618	3.46402	0.00435155	0.0495104	-2.30982
ILMN_1245393	#N/A	NA	-0.533078	4.67457	-4.31714	0.000888542	0.0181709	-0.726578
ILMN_2870487	234577	Cpne2	-0.532282	6.66272	-3.5073	0.00400935	0.0471879	-2.22882
ILMN_1216689	11804	Aplp2	0.532259	11.1157	4.34506	0.00084453	0.0175855	-0.675638
ILMN_1249569	59044	Rnf130	-0.532226	10.4784	-3.638	0.00313259	0.0407762	-1.98427
ILMN_1238360	15331	Hmgn2	0.531764	10.4291	4.63707	0.000499167	0.0122254	-0.147681
ILMN_1249727	71934	Car13	0.531384	8.03843	3.67585	0.00291714	0.0390435	-1.91352
ILMN_2655437	70294	Rnf126	0.530708	5.87304	3.64156	0.00311166	0.0407762	-1.97762
ILMN_2484707	22171	Tyms	0.530643	7.79606	3.73455	0.00261245	0.0363393	-1.80389
ILMN_2463979	65960	Twsg1	0.530441	10.7363	4.11823	0.00127925	0.0230811	-1.09158
ILMN_1255974	14269	Fnbp1	-0.53011	8.76426	-3.95839	0.00171963	0.0279225	-1.38722
ILMN_1217147	#N/A	NA	-0.530057	4.57886	-3.53187	0.00382729	0.0458317	-2.18282
ILMN_2876015	106840	Unc119b	0.530025	8.97968	3.74135	0.0025793	0.0360733	-1.79119
ILMN_1213068	69810	Clec4b1	-0.529685	4.53909	-4.41072	0.000749686	0.0163556	-0.556139
ILMN_1213549	78284	Creb3l4	0.529341	5.10845	3.55767	0.00364517	0.044374	-2.13454
ILMN_1244261	20216	Acsm3	0.529312	4.5024	4.99532	0.000265751	0.00821399	0.486401
ILMN_1256246	27984	Efhd2	-0.529183	4.61575	-3.83313	0.00217191	0.0324257	-1.62007
ILMN_2537836	#N/A	NA	-0.528339	4.65149	-3.91211	0.00187426	0.0296381	-1.47314
ILMN_2570888	#N/A	NA	-0.52832	5.28003	-3.50358	0.00403766	0.0474126	-2.23578
ILMN_2726397	16512	Kcnh3	0.528231	4.73482	3.66861	0.00295714	0.0392499	-1.92705
ILMN_2505780	21943	Tnfsf11	0.527178	4.5758	3.52387	0.00388566	0.0462034	-2.19781
ILMN_2710286	#N/A	NA	0.526807	5.37243	3.56037	0.00362664	0.0442333	-2.12949
ILMN_2966162	99887	Tmem56	0.526094	4.55958	4.93029	0.000297597	0.0088965	0.372495
ILMN_2793806	17837	Mug2	0.525184	4.53131	3.55299	0.00367753	0.0445833	-2.14329
ILMN_2723329	194231	Cnksr1	0.52401	4.81333	3.58783	0.00344342	0.0430385	-2.07811
ILMN_2634859	23955	Nek4	0.523941	4.79212	3.69072	0.00283669	0.0384195	-1.88574
ILMN_1246107	319996	Casc4	0.523368	5.61326	3.61695	0.0032594	0.0416237	-2.02364
ILMN_1231457	66180	P3h4	0.523057	8.25033	3.49217	0.00412576	0.0480357	-2.25713
ILMN_2683586	12334	Capn2	0.522967	8.46161	3.48783	0.00415974	0.0482404	-2.26525
ILMN_1252297	23954	Nek3	0.522916	6.39202	3.56231	0.0036134	0.0441702	-2.12586
ILMN_2773540	67026	Thap4	0.522512	8.18959	3.57468	0.00352993	0.0436668	-2.10271
ILMN_1251541	14325	Ftl1	-0.521629	12.5962	-4.01826	0.00153882	0.025928	-1.27628
ILMN_2656677	14232	Fkbp8	0.520734	9.35404	3.74086	0.00258167	0.036082	-1.7921
ILMN_3099751	15468	Prmt2	0.520555	9.06288	3.92595	0.0018266	0.0291308	-1.44745
ILMN_2710449	68337	Crip2	0.520503	10.436	4.25334	0.000998263	0.0196341	-0.843277
ILMN_1215803	69354	Slc38a4	0.520126	4.5267	5.07992	0.000229565	0.00753244	0.633743
ILMN_3136149	72393	Faim2	0.520095	4.46703	4.91042	0.000308103	0.00905515	0.337583
ILMN_1218368	12121	Bicd1	0.519961	4.66993	4.00601	0.00157416	0.0262866	-1.29896
ILMN_2859917	68777	Tmem53	0.519469	7.99957	3.57177	0.00354942	0.043739	-2.10816
ILMN_2956614	442829	Ccin	0.518648	4.70302	3.83696	0.00215643	0.0323354	-1.61294
ILMN_2709820	74198	Dtx2	0.518592	7.54033	3.5831	0.0034743	0.0432146	-2.08696
ILMN_1214521	18824	Plp2	0.518238	8.70188	3.9319	0.00180647	0.0289444	-1.43639
ILMN_2711279	59009	Sh3rf1	0.518087	4.71168	3.7625	0.002479	0.0353924	-1.75173
ILMN_2893749	15369	Hmox2	-0.51773	8.85907	-3.74937	0.0025408	0.0357597	-1.77623
ILMN_1221274	67844	Rab32	-0.517616	10.4538	-3.65908	0.00301067	0.0398318	-1.94486
ILMN_2428545	58217	Trem1	-0.516435	4.82846	-3.50269	0.00404446	0.0474492	-2.23745
ILMN_2610576	17919	Myo5b	0.516412	6.9539	3.78126	0.00239333	0.0346746	-1.71674
ILMN_2749935	192136	Sugct	0.515704	4.95459	3.68797	0.00285141	0.0385798	-1.89088
ILMN_3040617	68127	B230217C12Rik	0.515141	4.65918	4.84257	0.000346989	0.00967291	0.217992
ILMN_1225770	#N/A	NA	0.514948	4.75776	3.64056	0.00311754	0.0407762	-1.97949
ILMN_2964511	68833	Pdcl3	0.512892	4.85198	3.49022	0.00414102	0.0481366	-2.26079
ILMN_3064283	83679	Pde4dip	0.512639	7.4856	3.52004	0.00391389	0.0464583	-2.20497
ILMN_1248316	19215	Ptgds	0.51241	4.74525	3.50485	0.00402793	0.0473253	-2.2334
ILMN_2720718	#N/A	NA	-0.512323	11.6144	-3.81565	0.00224407	0.0331186	-1.65263
ILMN_2560009	108013	Celf4	0.51216	5.03265	3.61172	0.00329169	0.0418727	-2.03342
ILMN_2567962	#N/A	NA	-0.511778	4.55423	-4.38018	0.000792347	0.0169625	-0.611665
ILMN_2438626	#N/A	NA	0.510435	5.07478	3.8273	0.00219572	0.0326627	-1.63093
ILMN_2888342	73666	Thoc3	0.51029	4.87528	3.76524	0.00246627	0.0352973	-1.74661
ILMN_1213954	20393	Sgk1	-0.509425	11.3955	-3.5793	0.0034993	0.0434205	-2.09407
ILMN_2761720	72148	Tdrp	0.509159	6.58509	3.68775	0.00285261	0.0385798	-1.8913
ILMN_2492403	12476	Cd151	0.509136	10.5253	4.46739	0.000676713	0.0151821	-0.453356
ILMN_1220294	16418	Eif6	0.507633	9.91415	4.6022	0.000531222	0.0127524	-0.210228
ILMN_2589266	67871	Mrrf	0.50736	6.67966	3.62089	0.00323529	0.0414492	-2.01628
ILMN_2990229	78372	Snrnp25	-0.50676	7.93356	-4.03812	0.00148325	0.0254079	-1.23953
ILMN_1248565	14105	Srsf10	0.506311	5.37861	3.57607	0.00352074	0.0435813	-2.10012
ILMN_2796429	101739	Psip1	0.505272	8.05685	3.97924	0.00165432	0.0272058	-1.34857
ILMN_2909782	66922	Rras2	0.504969	7.73657	3.54499	0.00373357	0.0449449	-2.15827
ILMN_1217271	#N/A	NA	-0.504755	4.67127	-3.98912	0.00162424	0.0268183	-1.33024
ILMN_2941058	68799	Rgmb	0.504644	4.85601	3.56237	0.00361301	0.0441702	-2.12576
ILMN_1232132	667705	Gm8773	0.504281	4.47368	4.03628	0.0014883	0.02541	-1.24293
ILMN_1213296	#N/A	NA	0.503923	6.43952	3.61377	0.00327897	0.0417969	-2.02958
ILMN_1229662	270893	Tmem132e	-0.503681	4.80442	-3.46605	0.00433488	0.0494608	-2.30602
ILMN_2659960	80877	Lrba	0.502824	7.86076	4.07181	0.00139365	0.0244221	-1.17725
ILMN_2488599	#N/A	NA	-0.502807	4.87318	-3.73778	0.00259664	0.0361684	-1.79785
ILMN_2595908	58223	Mmp19	0.502499	4.51044	3.77861	0.00240524	0.0348226	-1.72167
ILMN_1236703	233080	Ffar3	0.501844	4.82541	4.05488	0.00143796	0.0249226	-1.20853
ILMN_2873750	104174	Gldc	-0.500988	4.97267	-3.51338	0.00396351	0.0468645	-2.21744
ILMN_2632264	70025	Acot7	0.500554	9.83128	3.81337	0.00225369	0.0332128	-1.65688
ILMN_1246911	#N/A	NA	0.500124	4.76889	3.88498	0.0019715	0.0305419	-1.52358
ILMN_3163134	56297	Arl6	0.499753	7.69354	3.84582	0.00212102	0.031991	-1.59645
ILMN_1220834	216874	Camta2	-0.497341	9.29127	-3.7023	0.00277561	0.0379168	-1.86411
ILMN_1242248	64945	Cldn12	0.496971	6.87807	3.49017	0.00414144	0.0481366	-2.26089
ILMN_2717777	216151	Polrmt	0.496566	7.83622	3.58269	0.00347699	0.0432219	-2.08773
ILMN_2549707	#N/A	NA	-0.49575	4.53439	-3.54578	0.00372803	0.0449044	-2.1568
ILMN_2731974	14235	Foxm1	0.495508	5.36118	3.61815	0.00325202	0.0415647	-2.02139
ILMN_2980815	170677	Cdhr1	0.493671	4.64684	3.92003	0.00184682	0.0293629	-1.45843
ILMN_2825080	52815	Ldhd	0.492983	4.55158	4.29932	0.000917872	0.0186227	-0.759136
ILMN_1213101	16881	Lig1	-0.492557	4.5827	-3.81372	0.00225219	0.0332128	-1.65622
ILMN_1232231	73316	Calr3	0.492338	4.51811	4.34638	0.000842506	0.0175612	-0.673232
ILMN_3060966	381259	Tmem237	0.49221	4.64618	3.53098	0.00383373	0.045869	-2.18449
ILMN_2678773	19053	Ppp2cb	0.491978	10.4181	4.1398	0.00122943	0.0224888	-1.05184
ILMN_3134598	382051	Pdp2	-0.491639	7.78053	-3.58473	0.00346361	0.043158	-2.0839
ILMN_2555438	#N/A	NA	-0.491522	4.68464	-3.51729	0.0039343	0.0466246	-2.21012
ILMN_1241574	259104	Olfr613	-0.491438	4.80005	-3.46645	0.0043316	0.0494608	-2.30528
ILMN_2416488	319651	Usp37	0.491321	4.64731	3.90683	0.00189282	0.0299085	-1.48297
ILMN_2789023	11687	Alox15	0.490851	4.52185	4.70974	0.000438662	0.0113232	-0.0177924
ILMN_2945472	109652	Acy1	0.489865	7.01407	3.63899	0.00312676	0.0407762	-1.98242
ILMN_3113845	243864	Mill2	0.489667	4.96032	3.97537	0.00166625	0.0273363	-1.35574
ILMN_2629266	18984	Por	0.488055	4.92804	3.92302	0.0018366	0.0292448	-1.45289
ILMN_2991660	69674	Mif4gd	0.488052	9.55119	3.54865	0.00370785	0.0447925	-2.15143
ILMN_3152380	14252	Flot2	0.487619	10.2162	3.67555	0.00291882	0.0390435	-1.91409
ILMN_1221920	263406	Plekhg3	0.487343	9.60357	4.07229	0.00139243	0.0244221	-1.17637
ILMN_2645517	69170	1810026B05Rik	-0.486991	4.51819	-3.82905	0.00218855	0.0325796	-1.62767
ILMN_2600499	66283	Gkn1	0.486715	4.56223	4.41336	0.0007461	0.0163293	-0.551327
ILMN_2932705	17926	Myoc	-0.486279	4.48433	-5.02779	0.000251207	0.00792649	0.543055
ILMN_2594899	70625	Med26	0.485861	7.50867	3.47118	0.00429296	0.0493285	-2.29642
ILMN_1239698	67959	Puf60	0.48563	10.8399	3.6998	0.00278867	0.037958	-1.86877
ILMN_2851875	74117	Actr3	-0.485591	10.6467	-3.86546	0.00204463	0.0312512	-1.55989
ILMN_1229741	215449	Rap1b	-0.485308	11.7298	-4.28363	0.000944515	0.0189946	-0.787815
ILMN_1223285	15512	Hspa2	0.485129	8.80818	3.6254	0.0032079	0.0413251	-2.00784
ILMN_2603725	56378	Arpc3	-0.48438	11.3046	-4.01125	0.00155894	0.026136	-1.28926
ILMN_2571211	#N/A	NA	-0.483364	4.59348	-3.78168	0.00239143	0.0346746	-1.71595
ILMN_2834687	106766	Stap2	0.482375	4.62769	4.01357	0.00155225	0.0260689	-1.28496
ILMN_2723083	353502	Hcfc1r1	0.480258	4.70801	3.86237	0.00205645	0.0313852	-1.56564
ILMN_2666181	50915	Grb14	0.478198	4.60079	3.91742	0.00185584	0.029392	-1.46329
ILMN_2702471	11534	Adk	0.477664	8.88559	3.56105	0.00362203	0.0442333	-2.12823
ILMN_1214810	11841	Arf2	0.47766	9.89816	3.63311	0.00316159	0.0410109	-1.99341
ILMN_2476303	#N/A	NA	0.476879	4.86989	3.69581	0.00280968	0.0381542	-1.87623
ILMN_2668835	18143	Npas2	0.475967	4.49203	4.54406	0.000589519	0.0137004	-0.314838
ILMN_1246777	19274	Ptprm	-0.4757	5.11656	-3.53646	0.00379423	0.0455292	-2.17423
ILMN_2651880	15260	Hira	0.475222	4.63892	3.6375	0.00313557	0.0407762	-1.98521
ILMN_2745036	107566	Arl2bp	0.474617	7.63011	3.67033	0.0029476	0.0391737	-1.92384
ILMN_3008888	72169	Trim29	0.474251	4.57004	3.77234	0.00243369	0.035111	-1.73338
ILMN_1215854	17183	Matn4	0.474204	4.55691	3.95584	0.0017278	0.0279669	-1.39195
ILMN_1213231	72654	Ccdc12	-0.473912	8.0228	-3.57946	0.00349824	0.0434205	-2.09377
ILMN_1213656	#N/A	NA	0.47218	4.76459	3.76444	0.00246998	0.0352973	-1.74811
ILMN_1233160	69076	Triap1	-0.471949	7.9798	-3.46129	0.00437415	0.0496218	-2.31494
ILMN_1221805	13527	Dtna	0.471717	4.697	4.0401	0.00147783	0.0253954	-1.23587
ILMN_1233991	217733	Tmem63c	0.471643	4.54365	3.67108	0.00294343	0.0391689	-1.92243
ILMN_1248555	75612	Gns	-0.471609	10.232	-4.02817	0.00151083	0.0256667	-1.25794
ILMN_1253601	78894	Aacs	0.471345	8.17801	3.64357	0.00309992	0.0406986	-1.97386
ILMN_2763077	227707	BC005624	-0.471325	4.98272	-3.75267	0.00252514	0.0356782	-1.77008
ILMN_1224240	#N/A	NA	-0.471302	4.85242	-3.86575	0.00204352	0.0312512	-1.55935
ILMN_2777034	52614	Adgre4	-0.471288	4.56101	-4.29093	0.000932019	0.0187985	-0.774467
ILMN_2428290	109333	Pkn2	0.470925	4.52915	3.49537	0.00410083	0.0478268	-2.25114
ILMN_2587638	#N/A	NA	0.470291	4.802	3.58595	0.0034557	0.0431252	-2.08164
ILMN_1254484	225638	Alpk2	0.470074	4.64381	3.67625	0.00291496	0.0390435	-1.91278
ILMN_1260261	#N/A	NA	0.468466	9.23505	3.46114	0.00437534	0.0496218	-2.31521
ILMN_1219077	26936	Mprip	0.468275	8.96105	3.7464	0.002555	0.0358554	-1.78177
ILMN_1248401	#N/A	NA	-0.467375	4.52188	-4.354	0.000830914	0.0174255	-0.659338
ILMN_1222371	#N/A	NA	0.466854	4.66199	3.97104	0.0016797	0.0274912	-1.36377
ILMN_2536606	102614	Rpp25	0.465964	4.40784	5.05646	0.000239052	0.0076844	0.592978
ILMN_1248994	74440	Cmip	-0.465795	8.18459	-3.4759	0.00425479	0.0491212	-2.28759
ILMN_1241812	#N/A	NA	-0.465769	4.60121	-4.15379	0.0011982	0.0221417	-1.02609
ILMN_3106203	12757	Clta	-0.464346	11.0074	-3.89321	0.00194148	0.030328	-1.50828
ILMN_1240256	26941	Slc9a3r1	0.462209	10.8138	3.85055	0.00210235	0.0318027	-1.58764
ILMN_1214753	68226	Efcab2	0.461688	4.52423	4.70124	0.000445327	0.0114225	-0.032953
ILMN_2842877	18744	Pja1	0.461468	8.71791	3.62644	0.00320163	0.0412701	-2.0059
ILMN_2660056	66361	Zfand1	0.461035	4.90891	3.83531	0.00216309	0.0324029	-1.61602
ILMN_1235722	20444	St3gal2	0.461028	4.49471	4.70448	0.000442773	0.0113865	-0.0271704
ILMN_2516501	#N/A	NA	-0.460648	4.53796	-3.76518	0.00246654	0.0352973	-1.74672
ILMN_2807084	70025	Acot7	0.460354	7.79841	3.48274	0.00420009	0.0486534	-2.27479
ILMN_1232095	52592	Brms1l	0.460255	7.58299	3.58223	0.00348002	0.0432334	-2.08859
ILMN_1244257	#N/A	NA	0.460228	4.4713	4.45997	0.000685832	0.0153179	-0.466792
ILMN_2766827	54200	Sult2b1	0.460226	4.52063	4.31908	0.000885405	0.0181522	-0.723033
ILMN_2896248	14060	F13b	0.459351	4.45462	3.75418	0.00251798	0.0356516	-1.76726
ILMN_1240770	104112	Acly	-0.457894	10.6042	-3.71482	0.00271105	0.0372824	-1.84072
ILMN_3085317	75553	Zc3h14	0.456632	7.53269	3.64813	0.00307339	0.0404453	-1.96533
ILMN_2712066	110208	Pgd	-0.454127	10.9192	-4.20843	0.00108381	0.0207416	-0.925638
ILMN_2994042	110542	Amhr2	0.452855	4.4739	3.49898	0.0040729	0.0475819	-2.24438
ILMN_2584709	68428	Steap3	-0.451092	4.72388	-4.10481	0.00131131	0.0234996	-1.11634
ILMN_1224368	15929	Idh3g	0.449092	8.70195	3.46944	0.00430718	0.0493285	-2.29969
ILMN_2495743	#N/A	NA	-0.44831	4.39358	-4.76495	0.000397822	0.0106846	0.0804773
ILMN_2536676	14325	Ftl1	-0.446306	13.4893	-3.62445	0.00321361	0.0413469	-2.00961
ILMN_3028493	72930	Ppp2r2b	0.445548	4.58385	3.99613	0.00160328	0.0265787	-1.31727
ILMN_1227357	14252	Flot2	0.444462	9.05157	3.6763	0.00291467	0.0390435	-1.91268
ILMN_2986393	22143	Tuba1b	0.443668	13.222	4.40616	0.00075589	0.0164734	-0.564408
ILMN_2786160	228359	Arhgap1	0.442552	9.78813	3.68659	0.0028588	0.0385919	-1.89345
ILMN_1241924	65106	Arl6ip5	0.442021	10.0269	3.67994	0.00289481	0.0389248	-1.90589
ILMN_2669416	56615	Mgst1	0.441598	10.3153	3.63093	0.00317464	0.0411025	-1.9975
ILMN_2866185	12226	Btg1	-0.441586	11.4028	-3.75839	0.00249818	0.0355597	-1.7594
ILMN_1237216	15331	Hmgn2	0.441132	10.4832	3.90289	0.00190673	0.0299695	-1.49028
ILMN_2565964	#N/A	NA	-0.440841	4.61902	-3.94875	0.00175073	0.0282715	-1.40511
ILMN_2433482	#N/A	NA	0.440803	9.47865	3.4621	0.00436745	0.049587	-2.31342
ILMN_1258078	#N/A	NA	-0.439636	4.49378	-3.61806	0.00325257	0.0415647	-2.02156
ILMN_2616989	72844	Kctd17	0.438799	8.83401	3.56015	0.00362817	0.0442333	-2.12991
ILMN_1252202	21929	Tnfaip3	0.4355	9.71181	3.62173	0.00323017	0.0414492	-2.01471
ILMN_1217180	68713	Ifitm1	0.434142	12.6996	4.044	0.00146721	0.0253017	-1.22866
ILMN_1213110	29849	Olfr159	0.43316	4.74618	3.54787	0.00371334	0.0448062	-2.15289
ILMN_1240846	68655	Fndc1	0.432398	4.48759	3.86868	0.00203235	0.031226	-1.55389
ILMN_1254405	16905	Lmna	0.431268	10.6102	3.60613	0.00332655	0.0421462	-2.04387
ILMN_2659132	24068	Sra1	0.4308	8.19214	3.49077	0.00413667	0.0481356	-2.25975
ILMN_2654952	208715	Hmgcs1	0.429891	11.1409	3.71877	0.002691	0.0370562	-1.83334
ILMN_1237208	16783	Lamp1	-0.428452	11.3734	-3.88307	0.00197851	0.0306274	-1.52712
ILMN_2491593	652925	Tmem243	-0.428309	4.76772	-3.86605	0.00204237	0.0312512	-1.55879
ILMN_2635240	227700	Sh3glb2	0.423205	8.66215	3.53876	0.00377777	0.0453707	-2.16993
ILMN_2761645	59083	Fetub	0.423149	4.46087	3.86724	0.00203785	0.0312512	-1.55659
ILMN_2727536	30853	Mlf2	0.420675	9.23638	3.57828	0.00350605	0.0434518	-2.09598
ILMN_2491804	101113	Snx21	0.419207	4.64212	3.47139	0.00429131	0.0493285	-2.29604
ILMN_1239185	67397	Erp29	-0.417794	11.268	-3.51305	0.00396593	0.0468645	-2.21805
ILMN_2991799	12873	Cpa3	-0.417545	4.38546	-4.72939	0.000423649	0.0111028	0.0172229
ILMN_2508910	22022	Tpst2	-0.414593	9.15624	-3.62653	0.00320105	0.0412701	-2.00572
ILMN_1217309	76281	Tax1bp3	0.412361	10.6808	3.47333	0.00427551	0.0492773	-2.29239
ILMN_2883392	#N/A	NA	0.411994	12.5163	3.99687	0.00160105	0.0265787	-1.31588
ILMN_2746116	106407	Slc51a	0.411367	4.38461	4.4244	0.000731343	0.0160747	-0.53128
ILMN_2620406	53324	Nptx2	-0.411359	4.45252	-3.69447	0.00281675	0.0381997	-1.87873
ILMN_1229517	14325	Ftl1	-0.411127	12.9176	-3.75814	0.00249936	0.0355597	-1.75987
ILMN_1258190	72669	2810032G03Rik	0.407733	4.84038	3.57338	0.00353862	0.0436974	-2.10514
ILMN_3033753	384061	Fndc5	-0.407312	4.72727	-3.7337	0.00261664	0.0363731	-1.80548
ILMN_1242814	70420	Arpin	0.404582	4.39533	4.36527	0.000814072	0.0172076	-0.6388
ILMN_2982123	68828	Sync	0.40441	4.45906	3.59241	0.00341381	0.0428186	-2.06955
ILMN_2559805	#N/A	NA	0.402412	4.44282	3.71063	0.00273247	0.0374768	-1.84854
ILMN_2866189	12226	Btg1	-0.401771	11.4775	-3.56297	0.00360888	0.0441702	-2.12462
ILMN_2829608	11304	Abca4	0.397201	4.48545	3.58541	0.00345919	0.0431309	-2.08264
ILMN_1235390	54598	Calcrl	-0.393975	4.49779	-3.89719	0.00192711	0.0301317	-1.50088
ILMN_1226182	74051	Steap2	0.391986	4.57723	3.6045	0.00333682	0.0421673	-2.04693
ILMN_1242681	#N/A	NA	0.391019	4.54961	3.50761	0.00400697	0.0471879	-2.22823
ILMN_2862111	15331	Hmgn2	0.390066	11.2276	3.50889	0.00399728	0.0471266	-2.22584
ILMN_1214296	93888	Pcdhb17	0.38986	4.54136	3.62113	0.00323381	0.0414492	-2.01582
ILMN_1254448	70729	Nos1ap	-0.386505	4.45018	-3.72315	0.00266899	0.036922	-1.82518
ILMN_2769733	66855	Tcf25	0.386287	10.4521	3.47403	0.00426985	0.0492673	-2.29108
ILMN_1233788	66733	Kcng4	0.379451	4.58953	3.46866	0.00431351	0.0493285	-2.30114
ILMN_1251776	#N/A	NA	-0.378106	4.50505	-3.57375	0.00353619	0.0436937	-2.10446
ILMN_1228033	#N/A	NA	0.377234	4.55881	3.46337	0.00435694	0.0495104	-2.31104
ILMN_2995549	231605	Galnt9	-0.374063	4.51046	-3.47956	0.00422539	0.048919	-2.28073
ILMN_2607547	54411	Atp6ap1	-0.373144	11.5428	-3.62742	0.00319571	0.0412455	-2.00407
ILMN_2667352	109801	Glo1	0.368525	9.46104	3.53244	0.00382315	0.0458088	-2.18175
ILMN_2509376	53333	Tomm40	-0.365985	4.50938	-3.55925	0.00363435	0.0442685	-2.13159
ILMN_1215407	#N/A	NA	-0.365857	4.64779	-3.49361	0.00411453	0.0479322	-2.25444
ILMN_1237927	#N/A	NA	0.364569	4.59131	3.47008	0.00430196	0.0493285	-2.29849
ILMN_1220109	28105	Trim36	-0.36115	4.49662	-3.51031	0.00398656	0.0470272	-2.22318
ILMN_1230393	#N/A	NA	-0.315024	4.42718	-3.49844	0.00407706	0.0475864	-2.24539
