# Supplementary material for: Embryonic mesothelial-derived hepatic lineage of quiescent and heterogenous scar-orchestrating cells defined but suppressed by WT1
Source: Nat Commun. 2019 Oct 15;10:4688. doi: 10.1038/s41467-019-12701-9 (PMC6794268; doi:10.1038/s41467-019-12701-9)
Supplement: Supplementary file 7 — Supplementary Data 4 [file 41467_2019_12701_MOESM7_ESM.xlsx]

## Sheet: Hi v Neg
Probe ID	EntrezID	Symbol	logFC	AveExpr	t	P.Value	adj.P.Val	B
ILMN_1229763	73712	Dmkn	8.79365	9.80307	53.7335	2.57994e-16	1.32693e-12	26.5255
ILMN_3105563	73712	Dmkn	8.31214	9.63385	55.3193	1.78822e-16	1.2263e-12	26.7786
ILMN_2668333	96875	Prg4	8.30741	9.72339	60.0942	6.29635e-17	8.36309e-13	27.4703
ILMN_2775157	11846	Arg1	-8.02993	9.54431	-31.7404	1.92168e-13	1.0685e-10	21.1673
ILMN_2596655	71660	Rarres2	7.86033	9.77753	58.8884	8.13016e-17	8.36309e-13	27.305
ILMN_2722616	16664	Krt14	7.81925	9.37342	38.6142	1.64742e-14	3.46777e-11	23.314
ILMN_2770968	80891	Fcrls	-7.52084	7.20492	-34.8384	5.98852e-14	5.31175e-11	22.2057
ILMN_2936646	22268	Upk1b	7.43352	9.76504	33.5867	9.47062e-14	6.95854e-11	21.8015
ILMN_2941712	100647	Upk3b	7.30587	9.89617	32.1247	1.65306e-13	9.82809e-11	21.3033
ILMN_3003130	71660	Rarres2	7.22993	10.35	36.0601	3.88773e-14	4.20959e-11	22.5818
ILMN_2964324	16011	Igfbp5	7.22625	10.6992	32.7696	1.2891e-13	8.84023e-11	21.5266
ILMN_1231379	56047	Msln	7.16418	9.01498	43.9061	3.28064e-15	1.12488e-11	24.6306
ILMN_2941714	100647	Upk3b	7.13001	10.0645	29.0331	5.85293e-13	2.68868e-10	20.1463
ILMN_2878542	17901	Myl1	-7.10868	6.66876	-37.988	2.02271e-14	3.46777e-11	23.1409
ILMN_1254358	16011	Igfbp5	7.00431	10.9812	34.0743	7.90656e-14	6.07865e-11	21.9613
ILMN_2909336	234267	Gpm6a	6.95253	8.88768	45.6961	1.98455e-15	8.16561e-12	25.0235
ILMN_2631869	#N/A	NA	6.82197	8.55384	38.2274	1.86939e-14	3.46777e-11	23.2075
ILMN_2997282	15116	Has1	6.80644	8.84832	22.8429	1.15308e-11	2.15658e-09	17.2992
ILMN_1230853	14962	Cfb	6.78878	9.07718	37.1533	2.6731e-14	3.84195e-11	22.9037
ILMN_2682613	16011	Igfbp5	6.78316	11.1497	35.4542	4.80796e-14	4.7102e-11	22.3975
ILMN_2734729	14960	H2-Aa	6.77835	8.86172	40.0185	1.05197e-14	2.70526e-11	23.688
ILMN_3161805	20293	Ccl12	-6.75845	6.92114	-14.8631	2.19843e-09	9.24916e-08	12.009
ILMN_2614655	93695	Gpnmb	-6.72102	7.54416	-17.465	3.1204e-10	2.16148e-08	14.006
ILMN_2684370	#N/A	NA	6.51678	9.22734	17.9013	2.30962e-10	1.76271e-08	14.3111
ILMN_2738825	11459	Acta1	-6.51164	6.4338	-29.6126	4.5736e-13	2.1882e-10	20.3747
ILMN_1221817	16149	Cd74	6.35491	10.0808	26.7914	1.59347e-12	5.37417e-10	19.2067
ILMN_2704562	#N/A	NA	6.34417	8.84102	18.892	1.1954e-10	1.10779e-08	14.976
ILMN_2941715	100647	Upk3b	6.34021	8.68524	26.5537	1.78036e-12	5.63498e-10	19.1015
ILMN_2503052	21924	Tnnc1	-6.31513	6.49999	-28.9709	6.01172e-13	2.68868e-10	20.1215
ILMN_2833163	208164	Fam180a	6.25636	8.68809	25.6156	2.78485e-12	8.18467e-10	18.675
ILMN_2771766	20293	Ccl12	-6.25454	7.22422	-10.8141	9.31542e-08	1.45187e-06	8.11722
ILMN_1239102	14969	H2-Eb1	6.21486	8.79045	36.6474	3.1747e-14	3.84195e-11	22.7564
ILMN_2608166	320974	Lrrn4	6.19673	8.21471	27.3156	1.25185e-12	4.68259e-10	19.4348
ILMN_2515816	58187	Cldn10	6.18211	8.71035	38.2812	1.83666e-14	3.46777e-11	23.2224
ILMN_2614462	16669	Krt19	6.17008	8.34552	33.4315	1.00361e-13	7.11976e-11	21.75
ILMN_2609813	12654	Chil1	6.15762	9.12631	19.4647	8.28909e-11	8.35939e-09	15.3438
ILMN_3089584	16149	Cd74	6.14466	10.03	27.2736	1.2761e-12	4.68807e-10	19.4167
ILMN_2793817	60363	Cldn15	6.10396	9.36104	32.1474	1.63854e-13	9.82809e-11	21.3112
ILMN_2466164	67866	Wfdc1	6.10247	8.02314	32.0955	1.67201e-13	9.82809e-11	21.293
ILMN_2771760	208164	Fam180a	6.09526	8.20212	29.7762	4.26951e-13	2.09135e-10	20.4382
ILMN_1218525	16182	Il18r1	6.05632	8.24926	34.7436	6.19657e-14	5.31175e-11	22.1758
ILMN_1256817	20568	Slpi	6.04599	11.4361	18.5568	1.48833e-10	1.29743e-08	14.7552
ILMN_1222734	11668	Aldh1a1	6.03683	8.47014	36.1395	3.78198e-14	4.20959e-11	22.6056
ILMN_2965903	15186	Hdc	6.03224	8.43037	36.7382	3.07768e-14	3.84195e-11	22.783
ILMN_1256343	14955	H19	-5.95356	7.08463	-13.9793	4.58079e-09	1.53486e-07	11.2515
ILMN_2844820	654812	Angptl7	5.87794	10.1045	16.4749	6.34358e-10	3.61513e-08	13.2835
ILMN_2977331	17907	Mylpf	-5.83914	6.38801	-30.2206	3.5483e-13	1.87177e-10	20.6084
ILMN_2952275	11846	Arg1	-5.79529	10.326	-23.2746	9.14585e-12	1.82677e-09	17.5256
ILMN_2760019	55985	Cxcl13	5.77011	7.9277	14.1063	4.11198e-09	1.42619e-07	11.3631
ILMN_2476405	#N/A	NA	5.76736	8.01354	34.05	7.97762e-14	6.07865e-11	21.9534
ILMN_1248714	13136	Cd55	5.75252	8.10957	27.465	1.16961e-12	4.57407e-10	19.4989
ILMN_2758264	74134	Cyp2s1	5.73421	8.25356	24.6029	4.59606e-12	1.18194e-09	18.1934
ILMN_1225370	103784	Wdr92	5.72202	10.8772	25.4956	2.95208e-12	8.43517e-10	18.6192
ILMN_1239430	17533	Mrc1	-5.69233	8.73582	-37.2911	2.55176e-14	3.84195e-11	22.9434
ILMN_2674906	60363	Cldn15	5.68391	7.95766	27.4864	1.15832e-12	4.57407e-10	19.508
ILMN_2646052	#N/A	NA	5.66912	10.6301	36.7102	3.1072e-14	3.84195e-11	22.7749
ILMN_2716389	58994	Smpd3	5.64868	7.96037	35.4638	4.79167e-14	4.7102e-11	22.4004
ILMN_2719973	14734	Gpc3	5.62487	9.07602	24.1798	5.69977e-12	1.34226e-09	17.9853
ILMN_1235124	207596	Thsd4	5.61654	8.16691	18.6434	1.4059e-10	1.24054e-08	14.8126
ILMN_1226525	14961	H2-Ab1	5.57415	9.92635	35.1443	5.36724e-14	5.0191e-11	22.3015
ILMN_2470646	22431	Wt1	5.56633	9.41195	22.678	1.26125e-11	2.33763e-09	17.2114
ILMN_2632665	12389	Cav1	5.55799	10.4701	40.5784	8.83489e-15	2.59657e-11	23.8319
ILMN_2759484	12266	C3	5.49551	11.6219	19.4969	8.12274e-11	8.27273e-09	15.3641
ILMN_2589640	13618	Ednrb	-5.4773	9.03676	-22.6428	1.28571e-11	2.36169e-09	17.1925
ILMN_2954474	18606	Enpp2	5.44273	7.34047	13.567	6.54401e-09	2.01542e-07	10.8824
ILMN_2776431	12259	C1qa	-5.43536	9.09844	-34.4377	6.92274e-14	5.69686e-11	22.0784
ILMN_1214954	58187	Cldn10	5.41367	7.87481	31.9017	1.80358e-13	1.0307e-10	21.2247
ILMN_2724558	11752	Anxa8	5.37572	7.91321	31.1191	2.46044e-13	1.33207e-10	20.9431
ILMN_2766894	320981	Enpp6	5.31814	7.86311	17.0015	4.32915e-10	2.79196e-08	13.6731
ILMN_2844819	654812	Angptl7	5.29443	8.5544	17.7143	2.62535e-10	1.90479e-08	14.1812
ILMN_2703182	16858	Lgals7	5.27936	7.26231	24.1325	5.83974e-12	1.34226e-09	17.9618
ILMN_2633179	#N/A	NA	5.27563	7.72236	12.5284	1.67966e-08	4.06058e-07	9.90408
ILMN_2631423	14961	H2-Ab1	5.25422	9.46612	21.403	2.57761e-11	3.52116e-09	16.5075
ILMN_2715840	12262	C1qc	-5.25156	10.376	-30.0964	3.73559e-13	1.92131e-10	20.5612
ILMN_2635272	#N/A	NA	5.2145	8.10787	7.79514	3.51945e-06	2.50539e-05	4.30877
ILMN_2768252	17898	Myl7	5.20846	7.69296	27.4074	1.2006e-12	4.57407e-10	19.4742
ILMN_1221153	13511	Dsg2	5.20419	8.64792	20.5187	4.33525e-11	5.21574e-09	15.9914
ILMN_2831436	80891	Fcrls	-5.1939	6.27638	-23.9995	6.25396e-12	1.36875e-09	17.8954
ILMN_2595593	17178	Fxyd3	5.18265	7.87743	22.422	1.45131e-11	2.57396e-09	17.0737
ILMN_3000909	192190	Pkhd1l1	5.18191	7.64782	24.3392	5.25355e-12	1.28491e-09	18.0642
ILMN_2914938	74145	F13a1	-5.17481	9.0507	-11.7114	3.70087e-08	7.34922e-07	9.08131
ILMN_2829594	193740	Hspa1a	5.16218	8.58893	30.0013	3.88617e-13	1.95e-10	20.5249
ILMN_2717765	13618	Ednrb	-5.14262	5.93569	-19.5751	7.73308e-11	8.02419e-09	15.4134
ILMN_2417926	#N/A	NA	5.14045	7.98482	26.5952	1.74613e-12	5.61422e-10	19.12
ILMN_2829262	108075	Ltbp4	5.13043	9.2409	20.6777	3.94246e-11	4.88604e-09	16.0859
ILMN_2915671	16497	Kcnab1	5.13038	8.28996	18.0286	2.11825e-10	1.66331e-08	14.3986
ILMN_2610744	17896	Myl4	-5.08096	7.15413	-24.1542	5.77509e-12	1.34226e-09	17.9726
ILMN_2832979	14734	Gpc3	5.08061	9.56678	22.0298	1.80502e-11	2.77131e-09	16.8592
ILMN_2539489	17919	Myo5b	5.06068	7.90201	16.0638	8.61514e-10	4.53298e-08	12.9707
ILMN_3163006	57890	Il17re	5.0569	7.4404	26.5082	1.81879e-12	5.66938e-10	19.0812
ILMN_1246800	20716	Serpina3n	5.05388	10.7091	16.0528	8.68701e-10	4.54569e-08	12.9622
ILMN_3155363	19041	Ppl	5.04227	7.33978	23.4076	8.52243e-12	1.75332e-09	17.5945
ILMN_1231814	20304	Ccl5	5.02343	8.20483	16.6304	5.66022e-10	3.3176e-08	13.3999
ILMN_1219764	80891	Fcrls	-5.02108	5.87653	-20.4604	4.48986e-11	5.30862e-09	15.9566
ILMN_2721149	219144	Arl11	-5.01699	7.62231	-13.5602	6.58349e-09	2.02152e-07	10.8762
ILMN_1245146	#N/A	NA	5.00064	7.6371	14.1966	3.81012e-09	1.35381e-07	11.4419
ILMN_2612895	12263	C2	4.97876	10.4337	16.7906	5.03804e-10	3.11254e-08	13.5186
ILMN_1215092	#N/A	NA	4.97657	10.8418	23.149	9.77947e-12	1.88031e-09	17.4602
ILMN_2756665	12409	Cbr2	-4.96916	6.65076	-10.8665	8.81125e-08	1.39227e-06	8.1754
ILMN_2606210	56429	Dpt	4.9663	8.32334	21.3965	2.58734e-11	3.52116e-09	16.5037
ILMN_2745496	17907	Mylpf	-4.96337	6.32342	-26.8144	1.57651e-12	5.37417e-10	19.2169
ILMN_1214703	#N/A	NA	4.95679	7.85544	32.5649	1.39426e-13	9.18149e-11	21.4563
ILMN_2619620	12260	C1qb	-4.95405	10.8778	-25.5125	2.92788e-12	8.43517e-10	18.627
ILMN_2606624	12268	C4b	4.94977	8.63421	21.7955	2.05984e-11	3.04872e-09	16.729
ILMN_2607675	#N/A	NA	4.91449	9.44333	18.3616	1.69384e-10	1.41656e-08	14.6246
ILMN_3117876	12655	Chil3	4.90694	8.0741	10.2152	1.78753e-07	2.36951e-06	7.43517
ILMN_2697304	13717	Eln	4.90302	8.74117	19.9497	6.12706e-11	6.82716e-09	15.6464
ILMN_2730329	319168	Hist1h2ah	-4.89313	8.37891	-23.191	9.56233e-12	1.87358e-09	17.4822
ILMN_1231836	272636	Esyt3	4.87935	7.8408	21.9475	1.89039e-11	2.83876e-09	16.8137
ILMN_2804559	81907	Tmem108	4.87114	7.64313	22.3921	1.47545e-11	2.57834e-09	17.0575
ILMN_2689785	12514	Cd68	-4.87005	10.1278	-16.5098	6.18285e-10	3.53332e-08	13.3097
ILMN_2868459	214345	Lrrc1	4.8648	7.38992	26.9126	1.50636e-12	5.34318e-10	19.2599
ILMN_3049559	#N/A	NA	4.85679	10.6508	24.0451	6.10845e-12	1.35128e-09	17.9182
ILMN_1246108	319168	Hist1h2ah	-4.84677	8.67879	-23.6455	7.51886e-12	1.61131e-09	17.7164
ILMN_2672903	270190	Ephb1	4.83823	7.47811	24.2907	5.38514e-12	1.28824e-09	18.0403
ILMN_1251565	270109	Pcnxl2	4.82863	7.61572	17.5568	2.92734e-10	2.05478e-08	14.0708
ILMN_2761430	270192	Rab6b	4.8219	7.40312	29.0175	5.8924e-13	2.68868e-10	20.1401
ILMN_2773537	12716	Ckmt1	4.81423	7.37883	21.4719	2.4774e-11	3.51166e-09	16.5467
ILMN_2864309	100034251	Wfdc17	-4.79742	10.0091	-24.0962	5.94984e-12	1.34226e-09	17.9437
ILMN_2687403	14131	Fcgr3	-4.79077	8.97252	-22.0165	1.81854e-11	2.77131e-09	16.8518
ILMN_2757966	56744	Pf4	-4.79049	8.82412	-9.77948	2.92863e-07	3.46268e-06	6.91791
ILMN_2754698	12523	Cd84	-4.78973	8.51153	-16.4153	6.6286e-10	3.74643e-08	13.2387
ILMN_2847144	319169	Hist1h2ak	-4.78956	8.65236	-21.3643	2.63578e-11	3.52116e-09	16.4854
ILMN_2727432	192187	Stab1	-4.78887	7.21541	-16.4351	6.53231e-10	3.70218e-08	13.2536
ILMN_2460136	21955	Tnnt1	-4.78851	6.70442	-20.7377	3.80415e-11	4.8014e-09	16.1215
ILMN_2769191	21391	Tbxas1	-4.78793	7.09708	-21.0858	3.09865e-11	4.02223e-09	16.3251
ILMN_2863332	11752	Anxa8	4.77907	7.24746	25.1485	3.50035e-12	9.35231e-10	18.4557
ILMN_1221157	16691	Krt8	4.76379	10.3618	25.8617	2.47266e-12	7.37246e-10	18.7887
ILMN_2694179	20305	Ccl6	-4.75511	8.38126	-22.3026	1.55036e-11	2.64652e-09	17.0088
ILMN_2598916	11464	Actc1	-4.75444	5.84825	-26.7079	1.65661e-12	5.49702e-10	19.1699
ILMN_2961152	110310	Krt7	4.7508	8.39529	20.5628	4.22224e-11	5.10965e-09	16.0177
ILMN_2625893	104158	Ces1d	4.74949	7.53385	26.0048	2.30867e-12	6.98476e-10	18.8542
ILMN_2720083	56175	Bace2	4.73315	8.523	22.2078	1.63412e-11	2.66816e-09	16.9571
ILMN_1250956	353211	Prune2	-4.72591	6.58109	-22.2565	1.59054e-11	2.66034e-09	16.9837
ILMN_2718589	14133	Fcna	-4.72381	9.35956	-14.9082	2.1198e-09	8.97337e-08	12.0465
ILMN_2649456	78004	Prr15	4.71737	8.81984	21.4616	2.49211e-11	3.51166e-09	16.5408
ILMN_2795040	#N/A	NA	-4.71265	8.96327	-22.8647	1.13955e-11	2.15082e-09	17.3107
ILMN_1226329	17064	Cd93	-4.71219	8.93479	-16.1925	7.82179e-10	4.22781e-08	13.0695
ILMN_2702434	216831	Arhgap44	4.70802	8.54397	27.4191	1.19422e-12	4.57407e-10	19.4792
ILMN_2775421	12258	Serping1	4.69507	11.355	24.0791	6.00243e-12	1.34226e-09	17.9352
ILMN_2498471	19285	Ptrf	4.68767	9.47421	18.6379	1.41101e-10	1.24054e-08	14.809
ILMN_2754222	102614	Rpp25	4.68328	8.00061	24.3275	5.28491e-12	1.28491e-09	18.0585
ILMN_2913166	12258	Serping1	4.67783	11.5148	21.4073	2.5713e-11	3.52116e-09	16.5099
ILMN_1235203	104001	Rtn1	4.67297	7.14087	23.3846	8.62698e-12	1.75726e-09	17.5826
ILMN_2590034	108075	Ltbp4	4.66711	8.94654	16.9695	4.4294e-10	2.84769e-08	13.6498
ILMN_1214822	14584	Gfpt2	4.66333	9.67377	21.1034	3.06695e-11	4.01887e-09	16.3353
ILMN_1247832	16149	Cd74	4.65646	7.5358	20.6213	4.07709e-11	4.99273e-09	16.0526
ILMN_2514377	13052	Cxadr	4.6543	8.40277	23.3328	8.86712e-12	1.78846e-09	17.5558
ILMN_2437969	226695	Ifi205	4.6536	7.60442	15.6345	1.19524e-09	5.75869e-08	12.6352
ILMN_2788191	217138	Prr15l	4.65318	7.33715	19.2149	9.71194e-11	9.42471e-09	15.1848
ILMN_2649199	15446	Hpgd	4.64732	8.73399	27.0498	1.41399e-12	5.10351e-10	19.3198
ILMN_2503188	19041	Ppl	4.64667	7.11256	28.0083	9.16297e-13	3.92729e-10	19.7282
ILMN_2913716	14961	H2-Ab1	4.6466	8.81463	32.5025	1.42812e-13	9.18149e-11	21.4348
ILMN_2615096	13482	Dpp4	4.631	8.39028	23.5645	7.8457e-12	1.66402e-09	17.675
ILMN_3161013	212032	Hk3	-4.62859	7.62751	-16.1912	7.82966e-10	4.22781e-08	13.0685
ILMN_3153940	217012	Unc45b	4.62282	8.42941	23.1562	9.742e-12	1.88031e-09	17.464
ILMN_2510694	#N/A	NA	4.61411	9.10516	27.7731	1.01782e-12	4.18791e-10	19.6296
ILMN_2906728	14955	H19	-4.60822	6.3213	-13.6736	5.96224e-09	1.87843e-07	10.9789
ILMN_2597769	16002	Igf2	-4.60684	7.79477	-22.2338	1.61069e-11	2.66816e-09	16.9713
ILMN_2611755	20708	Serpinb6b	4.60468	8.14327	24.4997	4.84222e-12	1.22986e-09	18.143
ILMN_3040693	23928	Lamc3	4.59278	7.06401	12.5441	1.65507e-08	4.0184e-07	9.91942
ILMN_1220261	216350	Tspan8	4.59041	7.3498	24.0821	5.99312e-12	1.34226e-09	17.9367
ILMN_2520582	243743	Plxna4	4.57424	7.29577	14.8295	2.25896e-09	9.3886e-08	11.981
ILMN_2711267	16668	Krt18	4.57078	8.86776	20.9232	3.409e-11	4.3561e-09	16.2304
ILMN_3156246	12560	Cdh3	4.57061	7.82212	19.1281	1.02666e-10	9.86989e-09	15.129
ILMN_1223735	17885	Myh8	-4.56337	5.76721	-21.6922	2.18422e-11	3.20972e-09	16.6711
ILMN_1215879	192190	Pkhd1l1	4.56136	7.0269	20.7127	3.86105e-11	4.81415e-09	16.1067
ILMN_1246307	67866	Wfdc1	4.55332	7.01569	25.2564	3.31897e-12	9.17565e-10	18.5068
ILMN_1258629	12825	Col3a1	4.54671	9.7172	12.9489	1.13768e-08	3.02787e-07	10.3089
ILMN_1216469	16497	Kcnab1	4.54325	7.71398	15.9991	9.04662e-10	4.6413e-08	12.9207
ILMN_2774681	26887	Chst4	4.5367	7.15875	25.2028	3.4078e-12	9.22483e-10	18.4814
ILMN_1259747	77125	Il33	4.53128	8.73153	13.499	6.94708e-09	2.108e-07	10.8205
ILMN_2714360	12490	Cd34	4.51054	7.52134	23.486	8.1766e-12	1.69916e-09	17.6348
ILMN_1222489	240725	Sulf1	4.50915	9.19281	21.6042	2.29665e-11	3.30412e-09	16.6216
ILMN_2634933	57890	Il17re	4.49676	7.05375	22.3717	1.4922e-11	2.57974e-09	17.0464
ILMN_2529842	239691	AU021092	4.49512	7.32661	25.0822	3.61702e-12	9.41937e-10	18.4242
ILMN_1218605	18035	Nfkbia	4.49311	8.68947	20.6658	3.97038e-11	4.89118e-09	16.0789
ILMN_2685393	12774	Ccr5	-4.48985	7.69318	-16.5638	5.94239e-10	3.447e-08	13.3502
ILMN_2723576	58187	Cldn10	4.48642	7.01717	24.3187	5.30877e-12	1.28491e-09	18.0541
ILMN_1233982	#N/A	NA	4.48459	7.87168	17.4422	3.17047e-10	2.18879e-08	13.9898
ILMN_2895284	72361	Ces2g	4.48163	8.22539	19.8526	6.50561e-11	7.14466e-09	15.5864
ILMN_2888191	12774	Ccr5	-4.47881	8.44689	-19.9464	6.13924e-11	6.82716e-09	15.6444
ILMN_2730208	#N/A	NA	4.46692	6.98116	10.4379	1.39792e-07	1.96444e-06	7.69256
ILMN_2712986	12655	Chil3	4.46617	8.1823	9.07164	6.78297e-07	6.71218e-06	6.03707
ILMN_1246558	217138	Prr15l	4.46246	7.21624	20.4131	4.61951e-11	5.3815e-09	15.9282
ILMN_2992709	83433	Trem2	-4.46099	9.28632	-17.4692	3.11145e-10	2.16148e-08	14.0089
ILMN_2641371	107753	Lgals2	4.45634	7.40862	18.316	1.74613e-10	1.43692e-08	14.5939
ILMN_2951682	12808	Cobl	4.42992	7.49293	16.3661	6.87383e-10	3.84281e-08	13.2016
ILMN_1259252	16952	Anxa1	4.41639	9.08642	17.0823	4.08663e-10	2.70335e-08	13.7318
ILMN_2758070	104001	Rtn1	4.41273	7.31508	16.8133	4.95616e-10	3.07118e-08	13.5353
ILMN_1214602	20319	Sfrp2	4.41271	7.21132	13.3241	8.11072e-09	2.36348e-07	10.66
ILMN_1257574	71690	Esm1	-4.40141	6.65421	-19.6799	7.24246e-11	7.72016e-09	15.479
ILMN_1231355	#N/A	NA	-4.39965	7.5344	-14.4043	3.20231e-09	1.20084e-07	11.6213
ILMN_2774121	17536	Meis2	4.39328	7.43453	26.2134	2.09032e-12	6.41854e-10	18.9489
ILMN_2610576	17919	Myo5b	4.37753	6.9539	26.8225	1.5706e-12	5.37417e-10	19.2204
ILMN_2767605	16909	Lmo2	-4.37737	9.45232	-16.4018	6.69473e-10	3.77165e-08	13.2285
ILMN_2509327	330319	Wipf3	4.36351	6.90805	17.2354	3.66622e-10	2.47296e-08	13.8422
ILMN_2608133	52428	Rhpn2	4.3589	7.16478	21.3696	2.62782e-11	3.52116e-09	16.4884
ILMN_2500533	105827	Amigo2	4.34987	7.18494	19.7266	7.0347e-11	7.53775e-09	15.5082
ILMN_2913563	12971	Crym	4.34213	7.1805	23.5444	7.92903e-12	1.66453e-09	17.6648
ILMN_2839313	11468	Actg2	-4.31964	6.15875	-10.5297	1.26475e-07	1.82466e-06	7.79734
ILMN_2757641	13640	Efna5	4.31476	9.36317	22.2805	1.56941e-11	2.64652e-09	16.9968
ILMN_1232495	22350	Ezr	4.31161	10.3973	28.6542	6.89533e-13	3.01825e-10	19.9939
ILMN_2981801	#N/A	NA	-4.2996	6.35869	-16.1225	8.24335e-10	4.38218e-08	13.0158
ILMN_2836654	#N/A	NA	-4.29859	10.5491	-22.4732	1.41096e-11	2.52415e-09	17.1013
ILMN_2882658	21925	Tnnc2	-4.29749	5.70709	-23.0028	1.05774e-11	2.01489e-09	17.3836
ILMN_2685392	12774	Ccr5	-4.29675	7.25831	-15.907	9.70052e-10	4.88608e-08	12.8492
ILMN_2462650	17112	Tm4sf1	4.28831	7.15179	19.5346	7.93247e-11	8.11914e-09	15.3879
ILMN_1252157	328563	Apol11b	4.28692	7.01562	22.2951	1.55677e-11	2.64652e-09	17.0048
ILMN_3091003	109225	Ms4a7	-4.28484	8.44753	-11.3687	5.22778e-08	9.59421e-07	8.72086
ILMN_2701233	14164	Fgf1	4.28479	7.49341	17.393	3.28165e-10	2.25798e-08	13.9548
ILMN_2910258	12173	Bnc1	4.28239	7.36279	15.5573	1.26885e-09	6.01924e-08	12.5739
ILMN_3141249	207596	Thsd4	4.28119	7.10183	13.3764	7.74257e-09	2.27834e-07	10.7082
ILMN_1234487	11601	Angpt2	-4.27557	6.29029	-15.1093	1.80437e-09	7.96593e-08	12.2122
ILMN_2678355	105827	Amigo2	4.26258	7.96699	18.2105	1.87385e-10	1.5118e-08	14.5226
ILMN_2543393	52276	Cdca8	-4.25937	6.86742	-16.7354	5.24385e-10	3.20124e-08	13.4778
ILMN_2498263	15511	Hspa1b	4.25813	7.06133	21.3833	2.60701e-11	3.52116e-09	16.4963
ILMN_2430906	#N/A	NA	4.24418	8.19093	17.9153	2.28771e-10	1.75616e-08	14.3207
ILMN_1226839	#N/A	NA	-4.24204	10.3409	-22.1932	1.64749e-11	2.6688e-09	16.9491
ILMN_2999439	16600	Klf4	4.23924	10.5938	26.5947	1.74651e-12	5.61422e-10	19.1197
ILMN_2455771	216616	Efemp1	4.23436	7.84878	18.7351	1.32393e-10	1.19987e-08	14.8732
ILMN_3144575	192897	Itgb4	4.23153	8.23192	19.2687	9.38501e-11	9.19418e-09	15.2192
ILMN_2723965	13615	Edn2	4.23064	6.63159	14.3015	3.48894e-09	1.27983e-07	11.5328
ILMN_1214189	243277	Adgrd1	4.22621	7.77016	19.6619	7.32444e-11	7.72747e-09	15.4678
ILMN_2735350	23886	Gdf15	-4.22346	8.09518	-12.7332	1.38748e-08	3.51534e-07	10.1028
ILMN_2731735	#N/A	NA	4.22121	7.98539	25.2405	3.34504e-12	9.17565e-10	18.4993
ILMN_2513826	18383	Tnfrsf11b	4.2183	8.432	20.0224	5.85889e-11	6.58661e-09	15.6911
ILMN_1220939	13824	Epb41l4a	4.21567	7.22827	22.3879	1.47885e-11	2.57834e-09	17.0552
ILMN_1214353	15982	Ifrd1	4.21183	7.07333	15.3902	1.44535e-09	6.69712e-08	12.4402
ILMN_2981783	54486	Hpgds	-4.21173	6.26193	-16.9173	4.59848e-10	2.90198e-08	13.6116
ILMN_2663130	233571	P2ry6	-4.20892	9.28326	-14.8494	2.22292e-09	9.31407e-08	11.9976
ILMN_1228657	14130	Fcgr2b	-4.19772	9.53411	-19.612	7.55657e-11	7.92352e-09	15.4365
ILMN_2886618	17965	Nbl1	4.19768	10.0517	25.4375	3.03707e-12	8.55912e-10	18.592
ILMN_2681241	11799	Birc5	-4.19664	6.37767	-16.5423	6.03704e-10	3.46683e-08	13.3341
ILMN_1249688	69769	Tnfaip8l2	-4.19455	6.40422	-17.9511	2.23273e-10	1.72037e-08	14.3453
ILMN_2771951	245386	Tmem255a	4.18862	6.74985	22.1143	1.72159e-11	2.7155e-09	16.9058
ILMN_2756613	11501	Adam8	-4.18745	6.3239	-12.3394	2.00842e-08	4.65831e-07	9.71811
ILMN_1230278	20311	Cxcl5	4.17354	6.7722	10.1719	1.87597e-07	2.44577e-06	7.38459
ILMN_2928599	233274	Siglech	4.1732	7.16359	15.0336	1.91676e-09	8.35455e-08	12.1501
ILMN_1216602	17901	Myl1	-4.17202	5.82798	-13.4254	7.41371e-09	2.21367e-07	10.7532
ILMN_2722108	56745	C1qtnf1	4.17024	7.43755	21.6452	2.24351e-11	3.2504e-09	16.6447
ILMN_2520239	#N/A	NA	4.16887	7.86196	16.3421	6.99744e-10	3.90131e-08	13.1833
ILMN_2706269	15507	Hspb1	4.16663	10.6104	16.0426	8.75433e-10	4.54569e-08	12.9543
ILMN_2440679	100039795	Ildr2	4.16553	9.87287	18.8546	1.22481e-10	1.12995e-08	14.9515
ILMN_1215624	64378	Gpr88	4.15982	7.21194	23.1971	9.53107e-12	1.87358e-09	17.4854
ILMN_2596346	13179	Dcn	4.15188	11.5931	14.982	1.99776e-09	8.56249e-08	12.1075
ILMN_2871441	16858	Lgals7	4.15136	6.62175	17.6316	2.77957e-10	1.98556e-08	14.1233
ILMN_2593787	217826	Kcnk13	-4.13488	6.99722	-15.405	1.42871e-09	6.63494e-08	12.4521
ILMN_1242188	58237	Nkain4	4.13312	7.1911	19.6683	7.29492e-11	7.72747e-09	15.4718
ILMN_1238276	319191	Hist1h2ai	-4.12921	9.80083	-18.6729	1.37896e-10	1.22811e-08	14.8321
ILMN_1225182	14793	Cdca3	-4.12601	7.05713	-17.6509	2.74274e-10	1.96608e-08	14.1369
ILMN_2755660	19231	Ptma	4.12586	10.5111	15.4416	1.38845e-09	6.5125e-08	12.4815
ILMN_2925653	13587	Ear2	4.11432	8.13371	18.697	1.35739e-10	1.21923e-08	14.848
ILMN_2865285	14276	Folr2	-4.10817	6.86616	-16.5625	5.94802e-10	3.447e-08	13.3493
ILMN_2689790	16012	Igfbp6	4.0963	9.90351	20.336	4.83965e-11	5.53145e-09	15.8818
ILMN_1253304	20257	Stmn2	4.08611	6.46253	22.0278	1.807e-11	2.77131e-09	16.8581
ILMN_2634167	12739	Cldn3	4.0858	6.76263	22.5475	1.35456e-11	2.46615e-09	17.1414
ILMN_2982781	16529	Kcnk5	4.08216	8.02019	7.57716	4.74964e-06	3.20585e-05	3.99412
ILMN_1225141	54486	Hpgds	-4.078	5.84541	-16.7081	5.34854e-10	3.23445e-08	13.4576
ILMN_2603699	11799	Birc5	-4.07688	6.30956	-16.1959	7.80208e-10	4.22781e-08	13.0721
ILMN_1243212	20692	Sparc	4.07513	9.65285	10.1952	1.82786e-07	2.40362e-06	7.4118
ILMN_1254343	380732	Milr1	-4.06916	6.39053	-14.3899	3.24071e-09	1.2122e-07	11.609
ILMN_2778279	14282	Fosb	4.06739	11.5637	20.7448	3.78804e-11	4.8014e-09	16.1257
ILMN_3115490	104001	Rtn1	4.05822	7.76328	19.4211	8.52039e-11	8.55073e-09	15.3162
ILMN_2962737	27052	Aoah	-4.04207	6.19027	-19.5527	7.84253e-11	8.06722e-09	15.3993
ILMN_1256622	381680	Nxpe5	-4.03867	5.66302	-19.3576	8.86935e-11	8.81494e-09	15.2759
ILMN_2435835	14027	Evpl	4.03378	6.75187	22.5077	1.38444e-11	2.49843e-09	17.12
ILMN_1254927	17067	Ly6c1	4.03275	7.82322	16.5539	5.9859e-10	3.44952e-08	13.3428
ILMN_2915951	380878	AF067063	4.03259	6.98774	17.5564	2.92819e-10	2.05478e-08	14.0705
ILMN_1254113	67804	Snx2	-4.02615	7.13876	-17.9664	2.20961e-10	1.71026e-08	14.3559
ILMN_2659896	18231	Nxph1	4.02418	6.87302	18.0908	2.031e-10	1.60706e-08	14.4412
ILMN_2650667	69454	Clic3	4.02252	6.92624	16.9263	4.56879e-10	2.89212e-08	13.6182
ILMN_2768087	12833	Col6a1	4.01904	10.8596	14.1141	4.08472e-09	1.42191e-07	11.37
ILMN_1259388	12833	Col6a1	4.0048	10.31	16.1632	7.99537e-10	4.30599e-08	13.0471
ILMN_2775030	#N/A	NA	-4.00338	7.1993	-16.9465	4.50296e-10	2.86824e-08	13.633
ILMN_1252202	21929	Tnfaip3	3.99128	9.71181	27.776	1.01651e-12	4.18791e-10	19.6308
ILMN_2648669	93695	Gpnmb	-3.98308	11.2828	-13.7869	5.40395e-09	1.73984e-07	11.0806
ILMN_2756486	11826	Aqp1	3.98262	10.7703	20.4638	4.48063e-11	5.30862e-09	15.9586
ILMN_1214469	625098	Slc38a6	-3.97982	6.51636	-13.9562	4.67233e-09	1.55247e-07	11.2311
ILMN_1259075	#N/A	NA	3.97968	9.93017	18.5048	1.54032e-10	1.32037e-08	14.7205
ILMN_2700408	23945	Mgll	3.97498	7.72677	22.1049	1.73065e-11	2.7155e-09	16.9006
ILMN_2632712	11799	Birc5	-3.97098	6.86563	-18.188	1.9024e-10	1.52883e-08	14.5073
ILMN_2741169	12526	Cd8b1	3.96761	7.06244	16.688	5.42733e-10	3.23642e-08	13.4427
ILMN_2444411	81877	Tnxb	3.96259	7.22941	18.5388	1.50615e-10	1.30743e-08	14.7432
ILMN_1256122	15186	Hdc	3.9621	6.72508	22.127	1.70946e-11	2.7155e-09	16.9127
ILMN_2500157	69069	1810011H11Rik	-3.95837	6.77238	-14.484	2.9974e-09	1.14856e-07	11.6895
ILMN_1252714	241324	Crb2	3.95155	6.86705	21.9798	1.85636e-11	2.80815e-09	16.8316
ILMN_2827646	103743	Tmem98	3.9489	8.7625	19.7303	7.01865e-11	7.53775e-09	15.5105
ILMN_3065459	#N/A	NA	3.94331	6.89985	7.70781	3.96582e-06	2.76291e-05	4.18343
ILMN_2482209	22004	Tpm2	-3.94299	5.61897	-19.8382	6.56365e-11	7.14466e-09	15.5775
ILMN_1255561	14828	Hspa5	3.94251	7.57223	11.7185	3.67495e-08	7.30481e-07	9.08864
ILMN_2757671	19882	Mst1r	3.93881	7.34322	21.3864	2.6024e-11	3.52116e-09	16.498
ILMN_1250195	17988	Ndrg1	3.9374	9.63113	18.3503	1.70656e-10	1.42142e-08	14.6171
ILMN_2510875	27362	Dnajb9	3.93455	8.10099	12.1066	2.5112e-08	5.49021e-07	9.48551
ILMN_3018017	13052	Cxadr	3.93421	8.96899	20.4379	4.55096e-11	5.35011e-09	15.9431
ILMN_1216322	15360	Hmgcs2	3.93077	6.87788	12.0486	2.65651e-08	5.71679e-07	9.42691
ILMN_3122961	14469	Gbp2	3.9261	10.6616	20.3491	4.80168e-11	5.51871e-09	15.8897
ILMN_2878979	69769	Tnfaip8l2	-3.92308	6.90564	-21.5565	2.36015e-11	3.37191e-09	16.5946
ILMN_1257088	19142	Prss12	3.91115	7.36724	21.0601	3.14573e-11	4.04481e-09	16.3102
ILMN_2929594	317677	C1s2	3.90776	7.04517	18.9655	1.1399e-10	1.0807e-08	15.0238
ILMN_2440823	81877	Tnxb	3.90539	7.88223	16.7309	5.26102e-10	3.20222e-08	13.4745
ILMN_2632567	12268	C4b	3.89914	7.31924	17.1349	3.9364e-10	2.62933e-08	13.7699
ILMN_3008068	71145	Scara5	3.89637	7.51141	14.0421	4.34223e-09	1.49203e-07	11.3068
ILMN_2651054	269589	Sytl1	3.89369	6.63313	16.0066	8.99537e-10	4.62654e-08	12.9265
ILMN_2658687	17001	Ltc4s	-3.89198	6.70209	-14.5991	2.72597e-09	1.07436e-07	11.7874
ILMN_2954868	23962	Oasl2	3.88948	9.64554	14.9297	2.08352e-09	8.87458e-08	12.0643
ILMN_2429437	215707	Ccdc92	3.88887	7.19116	17.8825	2.33949e-10	1.76271e-08	14.298
ILMN_3107059	56226	Espn	3.88559	6.71708	16.2156	7.68826e-10	4.1844e-08	13.0871
ILMN_2735961	279572	Tlr13	-3.87316	7.6744	-15.077	1.85139e-09	8.10399e-08	12.1858
ILMN_2973958	81877	Tnxb	3.86728	7.27505	18.8092	1.26147e-10	1.15343e-08	14.9218
ILMN_2524865	104183	Chil4	3.85911	7.76564	7.23029	7.74555e-06	4.80238e-05	3.48093
ILMN_1224005	11501	Adam8	-3.85352	6.53136	-14.5411	2.85928e-09	1.11198e-07	11.7382
ILMN_2494251	22142	Tuba1a	3.85285	9.79776	14.3343	3.39444e-09	1.25827e-07	11.5612
ILMN_2675223	12489	Cd33	-3.85183	5.94962	-14.3296	3.40782e-09	1.26095e-07	11.5571
ILMN_2591440	12457	Noct	3.84191	6.92792	11.2964	5.6288e-08	1.00522e-06	8.64368
ILMN_2608622	97440	B3gnt9	3.82758	7.81138	19.3174	9.09888e-11	8.99958e-09	15.2503
ILMN_1242456	107351	Kank1	3.82728	8.77071	20.0314	5.82683e-11	6.58656e-09	15.6966
ILMN_1219574	319173	Hist1h2af	-3.82438	9.26186	-14.8846	2.16064e-09	9.12748e-08	12.0268
ILMN_1234199	319876	Cobll1	3.81895	7.68869	18.6484	1.40131e-10	1.24054e-08	14.8159
ILMN_1212602	24115	Best1	3.81599	7.31759	12.2194	2.25245e-08	5.03691e-07	9.59875
ILMN_1230224	72685	Dnajc6	3.81518	6.7649	13.0935	9.97589e-09	2.75482e-07	10.4453
ILMN_2929896	52033	Pbk	-3.81514	6.40728	-14.3451	3.36399e-09	1.25149e-07	11.5705
ILMN_1245622	60363	Cldn15	3.81231	6.65033	17.8838	2.33735e-10	1.76271e-08	14.299
ILMN_1254655	12363	Casp4	3.80326	8.03113	13.9431	4.72461e-09	1.56018e-07	11.2196
ILMN_2756353	13733	Adgre1	-3.80074	5.75953	-15.3533	1.48779e-09	6.80184e-08	12.4105
ILMN_2664491	67804	Snx2	-3.79941	7.39842	-19.8394	6.55904e-11	7.14466e-09	15.5782
ILMN_1253874	18788	Serpinb2	3.79873	6.45634	8.13002	2.24513e-06	1.73187e-05	4.7807
ILMN_2649148	70737	Cgn	3.79633	7.2155	19.6055	7.58729e-11	7.92352e-09	15.4325
ILMN_2602352	68774	Ms4a6d	-3.79376	8.58944	-9.7167	3.14902e-07	3.6643e-06	6.84185
ILMN_1245200	226695	Ifi205	3.79265	6.56724	11.5897	4.17965e-08	8.08918e-07	8.9544
ILMN_1216661	12834	Col6a2	3.78912	7.96599	10.8148	9.30874e-08	1.45187e-06	8.11797
ILMN_2746556	50781	Dkk3	3.78888	9.32998	18.9033	1.18673e-10	1.10473e-08	14.9833
ILMN_2724942	19223	Ptgis	3.78879	11.344	23.9077	6.55832e-12	1.42026e-09	17.8493
ILMN_2718401	78558	Htra3	3.78404	8.09896	20.6051	4.11674e-11	5.01147e-09	16.0429
ILMN_2680770	58861	Cysltr1	-3.78082	6.24067	-13.3062	8.24112e-09	2.38878e-07	10.6435
ILMN_2868133	14465	Gata6	3.7769	9.84316	16.7453	5.20606e-10	3.18763e-08	13.4852
ILMN_2950286	107765	Ankrd1	-3.77686	6.40769	-10.9598	7.98483e-08	1.29246e-06	8.27837
ILMN_2760199	16612	Klk1	3.77198	6.78842	17.9653	2.21129e-10	1.71026e-08	14.3551
ILMN_2770866	19218	Ptger3	3.77152	6.59126	16.6461	5.59566e-10	3.29889e-08	13.4116
ILMN_2598374	215707	Ccdc92	3.77002	7.02968	17.8969	2.31663e-10	1.76271e-08	14.308
ILMN_2632563	12268	C4b	3.76783	7.2264	16.7495	5.19041e-10	3.18753e-08	13.4882
ILMN_2545782	67866	Wfdc1	3.76258	6.46435	22.0929	1.74232e-11	2.7155e-09	16.894
ILMN_1213817	17842	Mup3	3.7619	6.57636	5.77383	7.17268e-05	0.000296431	1.15069
ILMN_2703738	239393	Lrp12	-3.76019	7.47684	-17.8858	2.33424e-10	1.76271e-08	14.3003
ILMN_1249362	#N/A	NA	3.76014	7.04191	17.5757	2.88922e-10	2.04965e-08	14.0841
ILMN_2789974	26887	Chst4	3.75884	6.60395	16.5577	5.96892e-10	3.4494e-08	13.3457
ILMN_2501191	#N/A	NA	3.75842	8.69553	15.6598	1.17217e-09	5.67411e-08	12.6552
ILMN_2493067	226409	Zranb3	-3.75284	7.25199	-10.3357	1.56399e-07	2.14078e-06	7.57505
ILMN_1215010	#N/A	NA	-3.75264	6.40464	-15.6966	1.13938e-09	5.56782e-08	12.6843
ILMN_1222853	12560	Cdh3	3.74727	6.75431	14.4386	3.11215e-09	1.18072e-07	11.6508
ILMN_2854943	232431	Gprc5a	3.74629	7.15139	10.6741	1.08198e-07	1.63313e-06	7.96064
ILMN_1233336	624362	Gm6497	3.74355	7.28493	14.7067	2.4962e-09	1.00695e-07	11.8782
ILMN_2477870	74199	Vit	3.74101	6.60752	16.1254	8.22513e-10	4.38218e-08	13.0181
ILMN_2614246	67035	Dnajb4	3.73896	7.16984	12.9017	1.18795e-08	3.12527e-07	10.264
ILMN_2696110	72948	Tppp	3.73523	6.54023	21.2376	2.83641e-11	3.76475e-09	16.4128
ILMN_1227179	17883	Myh3	-3.73481	5.49366	-21.3856	2.6036e-11	3.52116e-09	16.4975
ILMN_2729289	17183	Matn4	3.73427	6.783	13.9632	4.64447e-09	1.54863e-07	11.2373
ILMN_2980661	11826	Aqp1	3.73285	10.0026	15.4111	1.42192e-09	6.61918e-08	12.457
ILMN_2762966	20612	Siglec1	-3.72922	6.25558	-11.9791	2.84251e-08	6.02877e-07	9.3564
ILMN_2634689	192897	Itgb4	3.72633	6.93825	16.6342	5.64454e-10	3.3176e-08	13.4027
ILMN_2524986	#N/A	NA	3.7222	7.90082	20.4742	4.45284e-11	5.30862e-09	15.9648
ILMN_2658815	103743	Tmem98	3.72043	9.08494	16.1285	8.20612e-10	4.38218e-08	13.0204
ILMN_2733605	72685	Dnajc6	3.71633	6.58594	14.012	4.45502e-09	1.50498e-07	11.2803
ILMN_2605819	112407	Egln3	3.71535	8.4902	14.5623	2.80988e-09	1.09692e-07	11.7561
ILMN_1253919	20302	Ccl3	-3.71177	9.97854	-11.9845	2.82762e-08	6.00958e-07	9.36187
ILMN_2673917	67198	Spats2l	3.71072	6.56661	18.7496	1.31143e-10	1.19381e-08	14.8827
ILMN_2667269	50908	C1s1	3.70938	7.24506	12.5644	1.62379e-08	3.95542e-07	9.93926
ILMN_2641731	96875	Prg4	3.70671	6.74784	13.2116	8.96931e-09	2.56208e-07	10.5557
ILMN_2669912	18186	Nrp1	-3.7051	8.92598	-22.2204	1.62273e-11	2.66816e-09	16.964
ILMN_1251548	239691	AU021092	3.70171	6.73567	20.714	3.85803e-11	4.81415e-09	16.1075
ILMN_2732747	217012	Unc45b	3.69984	8.29517	17.7858	2.49944e-10	1.85635e-08	14.231
ILMN_1246394	22774	Zic4	-3.69857	5.66137	-15.2881	1.56608e-09	7.08109e-08	12.3578
ILMN_2837671	74202	Fblim1	-3.69291	7.57956	-14.3251	3.42071e-09	1.26345e-07	11.5532
ILMN_2999762	14264	Fmod	3.69275	7.12679	12.2618	2.16277e-08	4.90029e-07	9.64105
ILMN_3143483	56743	Lat2	-3.68896	9.26063	-11.5587	4.31186e-08	8.28272e-07	8.9219
ILMN_1237197	18186	Nrp1	-3.6868	9.02132	-18.3441	1.71366e-10	1.42158e-08	14.6129
ILMN_2795412	#N/A	NA	3.68353	9.23049	16.2976	7.23215e-10	4.00966e-08	13.1496
ILMN_2443330	22139	Ttr	3.68193	7.45435	6.39032	2.6995e-05	0.000131737	2.1723
ILMN_2773259	17022	Lum	3.67812	9.19037	9.82659	2.77411e-07	3.32587e-06	6.97472
ILMN_2754074	114128	Laptm4b	3.67801	6.7721	20.1485	5.42372e-11	6.16476e-09	15.7681
ILMN_1214419	15945	Cxcl10	3.67	6.77494	15.7062	1.13106e-09	5.5403e-08	12.6918
ILMN_2472741	100503386	Gm4980	3.66666	8.44126	17.0409	4.20881e-10	2.74012e-08	13.7018
ILMN_1228404	27371	Sh2d2a	3.65886	6.77896	10.9432	8.12537e-08	1.30824e-06	8.26013
ILMN_2951407	282619	Sbsn	3.65835	7.38696	12.6769	1.46191e-08	3.66101e-07	10.0484
ILMN_2830661	21973	Top2a	-3.65389	6.15438	-13.5962	6.37921e-09	1.9765e-07	10.9089
ILMN_2680533	14871	Gstt1	3.65191	8.16117	17.0517	4.17651e-10	2.72772e-08	13.7096
ILMN_2645341	101772	Ano1	3.64559	6.52408	18.5634	1.48191e-10	1.29733e-08	14.7595
ILMN_2863601	22762	Zfpm2	3.64276	8.52816	13.6809	5.92473e-09	1.86947e-07	10.9854
ILMN_2980663	11826	Aqp1	3.64073	8.78414	14.4988	2.96095e-09	1.14074e-07	11.7021
ILMN_3101732	20972	Syngr1	-3.63386	7.53964	-13.1138	9.79509e-09	2.70853e-07	10.4643
ILMN_1251119	12166	Bmpr1a	3.63275	7.93859	18.255	1.81882e-10	1.47899e-08	14.5527
ILMN_2533376	234911	Mmp27	-3.62233	5.95043	-13.1925	9.12439e-09	2.59019e-07	10.5379
ILMN_2723622	19132	Prph	3.62206	6.86265	12.7822	1.32593e-08	3.40128e-07	10.1499
ILMN_1218441	22626	Slc23a3	3.62013	6.73301	17.7204	2.61438e-10	1.90479e-08	14.1855
ILMN_2972521	11607	Agtr1a	3.61825	7.45849	10.4427	1.39064e-07	1.95688e-06	7.69803
ILMN_2668124	#N/A	NA	3.61711	6.93434	3.85298	0.00209284	0.00506421	-2.33652
ILMN_2653462	216616	Efemp1	3.611	6.69056	17.7308	2.59584e-10	1.9005e-08	14.1927
ILMN_1217159	380928	Lmo7	3.60896	6.69908	21.0804	3.10861e-11	4.02223e-09	16.3219
ILMN_2909782	66922	Rras2	3.6057	7.73657	21.1822	2.92932e-11	3.86313e-09	16.3808
ILMN_2886981	107769	Tm6sf1	-3.60397	6.63743	-14.2652	3.5964e-09	1.29805e-07	11.5015
ILMN_2948552	16963	Xcl1	3.59755	6.71972	10.567	1.21452e-07	1.76044e-06	7.83974
ILMN_2497957	#N/A	NA	3.59502	8.64766	13.9546	4.67861e-09	1.55247e-07	11.2297
ILMN_1255860	16643	Klrd1	3.59373	6.68449	15.7239	1.11576e-09	5.47843e-08	12.7058
ILMN_3126277	114301	Palmd	3.59222	7.92247	12.8292	1.26972e-08	3.28991e-07	10.1949
ILMN_1241695	68774	Ms4a6d	-3.5822	10.3377	-11.2602	5.84213e-08	1.03164e-06	8.60483
ILMN_1253182	15476	Hs3st1	3.58215	9.13467	11.394	5.09472e-08	9.3751e-07	8.74777
ILMN_1227875	14231	Fkbp7	3.57599	7.71959	13.5642	6.56023e-09	2.01739e-07	10.8799
ILMN_2707541	14275	Folr1	3.57514	6.85843	18.818	1.25429e-10	1.15198e-08	14.9276
ILMN_2630852	16196	Il7	3.57442	6.48983	17.198	3.76426e-10	2.53079e-08	13.8154
ILMN_2718431	16427	Itih4	3.57381	6.55418	15.7379	1.10384e-09	5.43285e-08	12.7168
ILMN_2604695	13179	Dcn	3.57302	7.73896	11.3623	5.26193e-08	9.63096e-07	8.71406
ILMN_2819951	239393	Lrp12	-3.56905	8.54027	-21.8977	1.94421e-11	2.89842e-09	16.786
ILMN_1224866	19224	Ptgs1	3.56249	8.12367	13.0909	1e-08	2.75778e-07	10.4428
ILMN_2434661	21922	Clec3b	3.56212	6.80719	14.1606	3.92728e-09	1.38586e-07	11.4106
ILMN_1259470	65963	Tmem176b	3.55653	11.332	18.4611	1.58552e-10	1.34234e-08	14.6913
ILMN_2945330	75604	Tm4sf5	3.55278	6.63542	14.8566	2.21008e-09	9.27919e-08	12.0035
ILMN_1228320	18636	Cfp	-3.54981	10.9018	-22.1025	1.73296e-11	2.7155e-09	16.8993
ILMN_1225406	56221	Ccl24	-3.54883	6.59059	-8.47661	1.42906e-06	1.20988e-05	5.25496
ILMN_3160326	19092	Prkg2	3.54679	7.67674	12.6271	1.53128e-08	3.79554e-07	10.0003
ILMN_1235571	16007	Cyr61	3.54631	7.93371	17.9749	2.1968e-10	1.71026e-08	14.3618
ILMN_1230140	100038392	Gm10785	3.54476	7.15566	13.3824	7.70102e-09	2.26982e-07	10.7138
ILMN_2724785	16498	Kcnab2	-3.54432	7.84593	-14.7464	2.41669e-09	9.90411e-08	11.9115
ILMN_2663328	70385	Spdl1	-3.54333	5.59215	-19.8862	6.37185e-11	7.04774e-09	15.6072
ILMN_1230129	11504	Adamts1	3.54289	6.84075	15.1263	1.78015e-09	7.89288e-08	12.2261
ILMN_3001322	231633	Tmem119	3.54244	8.67921	16.2275	7.62011e-10	4.16938e-08	13.0962
ILMN_2897891	50778	Rgs1	-3.54137	9.63117	-13.4363	7.34221e-09	2.20513e-07	10.7632
ILMN_2712075	16819	Lcn2	3.53917	9.64694	15.0928	1.82826e-09	8.03694e-08	12.1987
ILMN_2469743	#N/A	NA	3.53725	6.44241	7.4703	5.51316e-06	3.62951e-05	3.83767
ILMN_2769136	17768	Mthfd2	-3.53668	7.96931	-12.2779	2.12975e-08	4.85757e-07	9.65706
ILMN_2713898	12305	Ddr1	3.53664	8.70977	17.3552	3.36956e-10	2.29543e-08	13.9279
ILMN_2431390	#N/A	NA	3.53373	6.70931	17.8244	2.43435e-10	1.81456e-08	14.2578
ILMN_1256702	20194	S100a10	3.53294	10.3878	16.6881	5.42711e-10	3.23642e-08	13.4428
ILMN_1216521	75761	Apol7a	3.52875	6.46834	19.1997	9.80706e-11	9.47233e-09	15.175
ILMN_2825905	239691	AU021092	3.52803	6.97234	17.1074	4.01426e-10	2.67267e-08	13.7499
ILMN_1231439	11302	Aatk	-3.52615	6.55364	-18.5161	1.5288e-10	1.32037e-08	14.7281
ILMN_3102376	14130	Fcgr2b	-3.51751	7.91388	-15.3054	1.54485e-09	7.03148e-08	12.3719
ILMN_1246785	232431	Gprc5a	3.51498	7.22304	13.7473	5.59271e-09	1.78386e-07	11.0451
ILMN_1236420	93695	Gpnmb	-3.51133	5.6106	-16.1455	8.1025e-10	4.35229e-08	13.0334
ILMN_1245504	15289	Hmgb1	3.50751	7.40734	15.9083	9.69125e-10	4.88608e-08	12.8502
ILMN_1247156	11807	Apoa2	3.50529	6.88684	7.14637	8.73819e-06	5.28582e-05	3.35443
ILMN_1223045	68026	2810417H13Rik	-3.5044	5.92524	-10.3758	1.49647e-07	2.06762e-06	7.62125
ILMN_1255053	18817	Plk1	-3.50366	6.33824	-16.3951	6.72822e-10	3.77165e-08	13.2234
ILMN_1257046	50908	C1s1	3.50337	7.42585	12.114	2.49322e-08	5.48001e-07	9.49299
ILMN_2634222	13644	Efs	3.5012	6.90069	11.3103	5.54934e-08	9.95349e-07	8.65853
ILMN_2711075	17395	Mmp9	-3.50002	7.61087	-10.6218	1.14464e-07	1.69659e-06	7.90175
ILMN_1214150	14702	Gng2	-3.49941	7.42564	-12.7477	1.36886e-08	3.48966e-07	10.1168
ILMN_1229643	69538	Antxr1	3.49729	8.2295	11.9583	2.90086e-08	6.10843e-07	9.33523
ILMN_1258734	22413	Wnt2	3.49557	6.56848	20.3651	4.75528e-11	5.49609e-09	15.8993
ILMN_2588362	52276	Cdca8	-3.49531	5.60695	-17.7404	2.57872e-10	1.89471e-08	14.1994
ILMN_2419660	#N/A	NA	3.49144	8.14009	16.1393	8.14027e-10	4.36119e-08	13.0287
ILMN_2772998	18606	Enpp2	3.48645	6.23704	11.0301	7.41745e-08	1.23291e-06	8.35541
ILMN_1249767	21824	Thbd	3.48602	8.91122	13.1866	9.17304e-09	2.59227e-07	10.5324
ILMN_1238886	20307	Ccl8	-3.48243	6.08098	-6.34833	2.88048e-05	0.000139001	2.10437
ILMN_2859619	18295	Ogn	3.48117	6.8927	18.1712	1.92393e-10	1.54012e-08	14.4959
ILMN_1250715	#N/A	NA	3.4804	6.75184	7.93354	2.91809e-06	2.14407e-05	4.50548
ILMN_3160770	17470	Cd200	3.47966	6.39453	16.2651	7.4094e-10	4.07576e-08	13.1249
ILMN_2727481	114301	Palmd	3.47801	7.63928	11.4345	4.88908e-08	9.12731e-07	8.79078
ILMN_1255514	16182	Il18r1	3.47353	6.54878	19.2829	9.30029e-11	9.15478e-09	15.2283
ILMN_2772264	#N/A	NA	3.47058	6.56467	5.85412	6.29666e-05	0.000266491	1.28669
ILMN_1243601	16193	Il6	3.46875	7.96242	10.5158	1.284e-07	1.8421e-06	7.78153
ILMN_2875730	#N/A	NA	3.46464	6.34506	7.00672	1.07014e-05	6.24924e-05	3.14185
ILMN_2688560	270109	Pcnxl2	3.46282	6.68675	11.2169	6.1084e-08	1.06861e-06	8.55828
ILMN_2750548	26384	Gnpda1	-3.4612	6.02764	-9.63373	3.46789e-07	3.96141e-06	6.74073
ILMN_2476733	103784	Wdr92	3.46015	11.9732	25.1195	3.55087e-12	9.36565e-10	18.4419
ILMN_2632153	108912	Cdca2	-3.45935	5.82497	-17.3362	3.41494e-10	2.31867e-08	13.9143
ILMN_2998313	320405	Cadps2	3.45923	6.9422	13.7369	5.64301e-09	1.79434e-07	11.0358
ILMN_2870672	14114	Fbln1	3.45708	10.0511	11.6147	4.07639e-08	7.9266e-07	8.9805
ILMN_2715042	20970	Sdc3	-3.45702	9.70347	-15.1183	1.79155e-09	7.92637e-08	12.2196
ILMN_1248830	319170	Hist1h2an	-3.45693	8.81966	-11.6881	3.78776e-08	7.457e-07	9.0571
ILMN_2821263	98845	Eps8l2	3.45394	6.77171	14.6745	2.56272e-09	1.02573e-07	11.8511
ILMN_2448749	22673	Zfp185	3.4515	6.59985	15.9052	9.71374e-10	4.88608e-08	12.8478
ILMN_2943270	68852	Lrrn4cl	3.45089	7.59508	13.6617	6.02447e-09	1.89224e-07	10.9681
ILMN_2564205	30955	Pik3cg	-3.44841	6.40083	-15.6859	1.14885e-09	5.58756e-08	12.6758
ILMN_3143604	14702	Gng2	-3.44711	5.86738	-18.9322	1.16471e-10	1.09356e-08	15.0022
ILMN_2739760	116847	Prelp	3.44637	10.8302	15.368	1.47069e-09	6.78385e-08	12.4224
ILMN_2707570	11449	Chrng	-3.43989	5.45483	-18.4021	1.64877e-10	1.39017e-08	14.6519
ILMN_2655929	67971	Tppp3	3.43519	7.50349	11.9664	2.87802e-08	6.07278e-07	9.34346
ILMN_2616164	16400	Itga3	3.43463	7.70868	11.4786	4.67513e-08	8.83209e-07	8.83749
ILMN_2764309	56405	Dusp14	3.43243	6.9713	14.7263	2.45659e-09	1.00078e-07	11.8946
ILMN_1229370	242608	Podn	3.43175	6.65057	16.0444	8.74219e-10	4.54569e-08	12.9557
ILMN_1256824	229323	Gpr171	3.42964	6.82711	14.1864	3.84298e-09	1.36045e-07	11.433
ILMN_1227018	16175	Il1a	-3.42562	6.77197	-18.0781	2.04859e-10	1.61478e-08	14.4324
ILMN_1242474	74760	Rab3il1	-3.42408	6.13553	-12.0875	2.558e-08	5.55124e-07	9.46627
ILMN_2956092	213391	Rassf4	-3.4222	7.43654	-13.1921	9.12792e-09	2.59019e-07	10.5375
ILMN_2772632	20210	Saa3	3.42071	12.0514	24.4572	4.94754e-12	1.24129e-09	18.1222
ILMN_1231600	19225	Ptgs2	3.41894	6.40217	16.0939	8.42261e-10	4.46026e-08	12.9938
ILMN_2623216	53328	Pgrmc1	3.41824	8.036	17.607	2.82723e-10	2.01262e-08	14.1061
ILMN_1228607	#N/A	NA	3.4168	6.82891	7.81071	3.44567e-06	2.46309e-05	4.33101
ILMN_1239386	#N/A	NA	3.41495	6.98106	15.3584	1.48183e-09	6.80111e-08	12.4146
ILMN_2627733	71706	Slc46a3	-3.41303	7.62856	-13.1845	9.18985e-09	2.59345e-07	10.5305
ILMN_2993314	56620	Clec4n	-3.4103	8.51359	-11.9221	3.00543e-08	6.27087e-07	9.29832
ILMN_1214255	17470	Cd200	3.40966	7.35504	7.29073	7.10511e-06	4.46877e-05	3.57147
ILMN_2449412	20288	Msr1	-3.40487	6.28065	-12.3855	1.92224e-08	4.49389e-07	9.76375
ILMN_1229427	72930	Ppp2r2b	3.40484	6.46761	19.5692	7.7617e-11	8.02419e-09	15.4097
ILMN_2637113	331004	Slc9a9	-3.40462	5.65091	-19.0892	1.05258e-10	1.0072e-08	15.104
ILMN_1218967	73804	Kif2c	-3.39899	5.5702	-16.3969	6.71929e-10	3.77165e-08	13.2248
ILMN_1248099	107581	Col16a1	3.39791	9.37713	16.6467	5.59328e-10	3.29889e-08	13.412
ILMN_2769832	81879	Tfcp2l1	3.39772	7.27008	11.3012	5.60111e-08	1.00289e-06	8.64883
ILMN_1217117	57810	Cdon	3.39626	7.7928	14.2504	3.64158e-09	1.30976e-07	11.4886
ILMN_2673323	20348	Sema3c	3.396	6.45771	17.7482	2.56497e-10	1.89137e-08	14.2048
ILMN_1219230	624362	Gm6497	3.39504	7.0974	13.1293	9.65893e-09	2.68169e-07	10.4788
ILMN_1218051	544963	Iqgap2	-3.39016	7.56321	-11.1251	6.71814e-08	1.13966e-06	8.45888
ILMN_2737685	17386	Mmp13	-3.38669	7.60272	-11.1961	6.24137e-08	1.08449e-06	8.53579
ILMN_2777478	17965	Nbl1	3.38556	7.34368	18.1027	2.01485e-10	1.60044e-08	14.4492
ILMN_1232261	54366	Ctnnal1	3.38402	7.93004	16.0921	8.43358e-10	4.46026e-08	12.9925
ILMN_1235811	68659	Fam198b	-3.3831	6.93613	-13.3338	8.04145e-09	2.34995e-07	10.6689
ILMN_2623591	11785	Apbb1	3.37977	7.48747	18.2711	1.79929e-10	1.46997e-08	14.5636
ILMN_2649392	108101	Fermt3	-3.37946	7.48023	-12.4879	1.74478e-08	4.17875e-07	9.86452
ILMN_1232601	13056	Cyb561	3.37909	7.374	13.6825	5.91636e-09	1.86947e-07	10.9869
ILMN_1216871	18826	Lcp1	-3.3776	7.95932	-12.6287	1.52901e-08	3.7945e-07	10.0018
ILMN_1241437	14859	Gsta3	3.37145	8.45244	13.0647	1.02392e-08	2.80122e-07	10.4183
ILMN_1213617	19025	Ctsa	-3.37113	8.04295	-14.831	2.25634e-09	9.3886e-08	11.9822
ILMN_2735522	14725	Lrp2	3.37	6.55539	11.6967	3.75536e-08	7.42162e-07	9.06606
ILMN_1228330	224860	Plcl2	-3.35221	6.22882	-13.4594	7.19396e-09	2.16693e-07	10.7844
ILMN_2619639	233066	Syne4	3.35011	6.56396	14.4845	2.99603e-09	1.14856e-07	11.69
ILMN_2606804	11658	Alcam	3.34917	8.59601	9.03024	7.13545e-07	6.99369e-06	5.98392
ILMN_2774497	72388	Ripk4	3.34569	6.94492	14.2692	3.58444e-09	1.2962e-07	11.5049
ILMN_2677207	#N/A	NA	3.33601	6.41202	8.2632	1.88435e-06	1.50447e-05	4.96462
ILMN_2787209	18025	Nfe2l3	3.33393	6.01471	15.2929	1.56018e-09	7.08109e-08	12.3617
ILMN_2900484	434246	Trim72	-3.33355	5.4855	-17.4999	3.04551e-10	2.12391e-08	14.0306
ILMN_1232093	#N/A	NA	3.33314	8.18977	10.2237	1.7707e-07	2.35023e-06	7.44507
ILMN_2776603	20308	Ccl9	-3.33	10.8109	-14.9136	2.11065e-09	8.95308e-08	12.0509
ILMN_3008859	13032	Ctsc	-3.32925	9.46278	-18.5066	1.53848e-10	1.32037e-08	14.7217
ILMN_2671923	17084	Ly86	-3.32894	9.47121	-11.7466	3.57386e-08	7.15919e-07	9.11773
ILMN_2640346	74191	P2ry13	-3.32759	6.46129	-11.7397	3.59815e-08	7.19386e-07	9.11066
ILMN_1245549	80982	Cemip	-3.3229	6.49645	-8.76515	9.91038e-07	9.10195e-06	5.63916
ILMN_1235934	12229	Btk	-3.322	7.67849	-10.3988	1.45905e-07	2.0323e-06	7.64776
ILMN_2830520	224833	AI661453	3.31926	6.32073	15.3563	1.48432e-09	6.80111e-08	12.4129
ILMN_2728038	231532	Arhgap24	-3.31743	7.37611	-16.2551	7.46505e-10	4.09543e-08	13.1172
ILMN_2601946	98496	Pid1	-3.31474	8.1751	-13.2982	8.30053e-09	2.39841e-07	10.6361
ILMN_1237670	12496	Entpd2	3.30727	8.01275	14.1846	3.84865e-09	1.36045e-07	11.4315
ILMN_2588139	14972	H2-K1	3.30319	10.5281	19.8109	6.67557e-11	7.22824e-09	15.5606
ILMN_3015003	18190	Nrxn2	3.30225	6.37025	12.0277	2.7111e-08	5.81134e-07	9.40572
ILMN_1232596	107939	Pom121	3.29955	7.30326	19.0367	1.08871e-10	1.03695e-08	15.07
ILMN_2748875	14127	Fcer1g	-3.29764	11.8196	-14.7761	2.35911e-09	9.73364e-08	11.9363
ILMN_2767615	11931	Atp1b1	3.29179	8.76619	15.0168	1.94276e-09	8.39672e-08	12.1362
ILMN_2674122	18767	Pkia	3.2896	9.0185	12.7851	1.32234e-08	3.39631e-07	10.1527
ILMN_1231445	21743	Inmt	3.28871	7.73072	17.0695	4.12407e-10	2.71068e-08	13.7225
ILMN_1240332	224454	Zdhhc14	-3.28831	6.96694	-16.7616	5.14514e-10	3.16919e-08	13.4972
ILMN_2852957	50781	Dkk3	3.28646	9.54115	13.4277	7.39853e-09	2.21235e-07	10.7553
ILMN_1252444	99526	Usp53	3.28613	6.90117	13.5425	6.68646e-09	2.04096e-07	10.8601
ILMN_2661950	69270	Gins1	-3.28487	5.80944	-16.4428	6.49515e-10	3.69129e-08	13.2594
ILMN_2605890	21877	Tk1	-3.28479	6.94958	-10.6284	1.13657e-07	1.69176e-06	7.90915
ILMN_1231457	66180	P3h4	3.28225	8.25033	18.3379	1.7208e-10	1.42177e-08	14.6087
ILMN_1226183	69538	Antxr1	3.28165	8.3701	10.4915	1.31836e-07	1.88273e-06	7.75389
ILMN_2634235	224109	Nrros	-3.28076	8.96247	-10.6164	1.15137e-07	1.70506e-06	7.89562
ILMN_2596596	50778	Rgs1	-3.28053	9.36245	-8.66663	1.12184e-06	9.99986e-06	5.50904
ILMN_1217353	19725	Rfx2	3.28051	7.00758	14.2751	3.56689e-09	1.29421e-07	11.51
ILMN_1245221	11435	Chrna1	-3.27989	5.34308	-18.3774	1.67611e-10	1.40746e-08	14.6353
ILMN_2704576	17392	Mmp3	-3.27839	7.68462	-13.5489	6.64924e-09	2.03312e-07	10.8659
ILMN_2619848	22042	Tfrc	-3.27502	7.41122	-10.3409	1.55505e-07	2.13139e-06	7.58105
ILMN_1251109	107375	Slc25a45	-3.27444	7.64992	-12.2588	2.16904e-08	4.90909e-07	9.63803
ILMN_2671435	223672	Apol9a	3.26936	6.37998	17.8431	2.40339e-10	1.798e-08	14.2707
ILMN_2643876	27060	Tcirg1	-3.26486	5.92524	-12.1474	2.41413e-08	5.32896e-07	9.52656
ILMN_2695199	54613	St3gal6	3.26172	7.82823	17.5565	2.92811e-10	2.05478e-08	14.0705
ILMN_1253813	105855	Nckap1l	-3.25994	8.95179	-15.0229	1.93326e-09	8.37593e-08	12.1413
ILMN_2706014	106878	Smim3	3.25898	6.34127	16.5872	5.8417e-10	3.40457e-08	13.3677
ILMN_1230287	217305	Cd300ld	-3.25477	7.57436	-13.1261	9.68699e-09	2.68585e-07	10.4758
ILMN_1215791	11690	Alox5ap	-3.25471	10.7502	-13.6127	6.28742e-09	1.95394e-07	10.9239
ILMN_1233339	56520	Nme4	-3.25349	6.41754	-12.4897	1.74181e-08	4.17648e-07	9.8663
ILMN_1219244	234683	Elmo3	3.2533	6.65933	15.2527	1.61043e-09	7.24976e-08	12.3291
ILMN_3028575	20972	Syngr1	-3.24911	6.69996	-12.4908	1.73999e-08	4.17648e-07	9.86738
ILMN_2944824	15439	Hp	3.2457	9.06661	10.9029	8.47835e-08	1.35423e-06	8.21567
ILMN_2677859	27356	Insl6	-3.24554	6.72478	-13.3252	8.10322e-09	2.36348e-07	10.661
ILMN_2728473	20717	Serpina3m	3.24441	6.40711	8.93807	7.99223e-07	7.66546e-06	5.86492
ILMN_1224336	74646	Spsb1	3.24324	8.82716	17.3667	3.34267e-10	2.28468e-08	13.9361
ILMN_3158919	18762	Prkcz	3.24242	6.43037	15.2707	1.5877e-09	7.16312e-08	12.3437
ILMN_2718843	107373	Fam111a	-3.2408	7.02634	-12.5802	1.6e-08	3.92333e-07	9.95461
ILMN_2678755	68028	Rpl22l1	3.23879	7.16066	11.4671	4.72989e-08	8.89469e-07	8.82534
ILMN_1243616	72391	Cdkn3	-3.23538	6.59551	-13.7744	5.46267e-09	1.75052e-07	11.0694
ILMN_2782634	319876	Cobll1	3.23457	7.08103	13.1501	9.47937e-09	2.64475e-07	10.4983
ILMN_1231851	18605	Enpp1	-3.23371	6.9351	-14.0298	4.38768e-09	1.49203e-07	11.2961
ILMN_2635895	18828	Plscr2	3.22852	6.73411	14.4185	3.16452e-09	1.19534e-07	11.6335
ILMN_2773374	19882	Mst1r	3.22628	6.2035	14.9975	1.97299e-09	8.47396e-08	12.1203
ILMN_2622500	207259	Zbtb7c	3.22585	6.64515	17.7632	2.53865e-10	1.8787e-08	14.2153
ILMN_2918882	93695	Gpnmb	-3.22495	5.83649	-10.283	1.65786e-07	2.22923e-06	7.51402
ILMN_2477540	18762	Prkcz	3.22208	6.37203	14.7615	2.38712e-09	9.80245e-08	11.9242
ILMN_1239816	13013	Cst9	3.21694	6.15814	15.3784	1.45875e-09	6.74401e-08	12.4308
ILMN_2734924	76974	Urah	3.2144	7.28026	10.0195	2.2267e-07	2.81383e-06	7.20505
ILMN_2416218	18218	Dusp8	3.21158	7.14624	13.2044	9.02708e-09	2.56866e-07	10.549
ILMN_1239293	72043	Sulf2	3.20654	9.29366	21.6553	2.23054e-11	3.2504e-09	16.6504
ILMN_1238185	#N/A	NA	3.2063	7.69401	13.22	8.90163e-09	2.55416e-07	10.5635
ILMN_2686244	213391	Rassf4	-3.19976	7.50917	-11.9526	2.9171e-08	6.13634e-07	9.32941
ILMN_1230696	#N/A	NA	3.19959	6.36263	8.44073	1.49655e-06	1.25668e-05	5.20651
ILMN_2683732	#N/A	NA	3.19659	6.49203	14.0739	4.22626e-09	1.46129e-07	11.3348
ILMN_2775064	54357	Epb41l4b	3.19656	6.4516	16.9497	4.49256e-10	2.86824e-08	13.6354
ILMN_2601453	241303	Fam78a	-3.19446	6.97104	-13.7941	5.37071e-09	1.73184e-07	11.087
ILMN_2649550	14283	Fosl1	3.19227	6.53766	13.4075	7.53188e-09	2.23921e-07	10.7368
ILMN_2640542	71693	Colec11	3.19159	6.38483	9.59433	3.63123e-07	4.10469e-06	6.69248
ILMN_1212626	#N/A	NA	3.19152	8.30575	13.6509	6.08137e-09	1.8996e-07	10.9584
ILMN_2798138	54120	Gipc2	3.18994	6.45118	16.646	5.59622e-10	3.29889e-08	13.4115
ILMN_1230587	107321	Lpxn	-3.18877	8.88882	-11.2524	5.88907e-08	1.03729e-06	8.59647
ILMN_1232951	#N/A	NA	3.18695	9.03742	11.371	5.21515e-08	9.57958e-07	8.72338
ILMN_1229210	70466	Ckap2l	-3.18612	6.64939	-12.7027	1.42722e-08	3.59391e-07	10.0734
ILMN_2643879	27060	Tcirg1	-3.18586	6.10275	-8.63239	1.17152e-06	1.03308e-05	5.46355
ILMN_2606144	246746	Cd300lf	-3.18204	5.49534	-14.6244	2.67013e-09	1.06025e-07	11.8087
ILMN_2775885	12314	Calm2	3.18131	7.42535	12.0686	2.60543e-08	5.64226e-07	9.44714
ILMN_2885990	53318	Pdlim3	3.17987	8.39168	16.5394	6.04964e-10	3.46683e-08	13.332
ILMN_2901409	245386	Tmem255a	3.1772	6.09258	13.5756	6.49501e-09	2.00333e-07	10.8902
ILMN_1221851	216725	Adamts2	3.17301	8.29998	12.1101	2.50272e-08	5.49021e-07	9.48903
ILMN_2451441	17532	Mras	3.17158	9.14723	18.6994	1.35524e-10	1.21923e-08	14.8496
ILMN_1217855	72310	Nkg7	3.17108	6.52362	10.8634	8.84062e-08	1.39472e-06	8.17192
ILMN_1254547	18227	Nr4a2	3.17032	7.74076	9.75394	3.01624e-07	3.54387e-06	6.88701
ILMN_2631161	246256	Fcgr4	-3.16861	10.2	-18.27	1.80058e-10	1.46997e-08	14.5629
ILMN_2852672	27027	Tspan32	-3.16722	6.46912	-13.4218	7.43731e-09	2.2175e-07	10.7499
ILMN_3031009	12345	Capzb	-3.16343	5.5403	-18.497	1.54825e-10	1.32166e-08	14.7153
ILMN_2970532	70024	Mcm10	-3.16276	5.83515	-14.7751	2.3609e-09	9.73364e-08	11.9356
ILMN_2636424	223272	Itgbl1	3.16255	6.61665	8.06633	2.44308e-06	1.85261e-05	4.692
ILMN_1230065	16592	Fabp5	-3.15706	8.62199	-8.21667	2.00282e-06	1.5787e-05	4.9006
ILMN_2726931	17060	Blnk	-3.15592	5.94065	-11.6048	4.11674e-08	7.98996e-07	8.97022
ILMN_1222269	69069	1810011H11Rik	-3.15391	7.36205	-7.65705	4.25261e-06	2.92703e-05	4.11014
ILMN_2504268	94214	Spock2	3.14909	6.31887	14.482	3.00238e-09	1.14856e-07	11.6878
ILMN_2742849	17218	Mcm5	-3.14824	8.07959	-17.5524	2.9364e-10	2.05478e-08	14.0677
ILMN_1244099	100504045	Gm20030	3.14691	9.23621	11.2952	5.63557e-08	1.00555e-06	8.64243
ILMN_2760254	211577	Mrgprf	3.14467	7.63669	10.6503	1.10999e-07	1.66928e-06	7.93391
ILMN_3152792	#N/A	NA	-3.14416	6.3069	-11.8316	3.2853e-08	6.73619e-07	9.20551
ILMN_1220198	108927	Lhfp	3.1438	9.38753	15.0127	1.94905e-09	8.40624e-08	12.1329
ILMN_2502542	107652	Uap1	3.14151	9.71983	12.2476	2.19233e-08	4.93912e-07	9.62691
ILMN_2707319	#N/A	NA	-3.13724	6.96436	-8.29057	1.81818e-06	1.46515e-05	5.00215
ILMN_1235647	20666	Sox11	-3.13673	5.31042	-14.7116	2.48623e-09	1.00582e-07	11.8823
ILMN_1254720	107568	Wwp1	-3.13067	7.53941	-18.0065	2.15024e-10	1.68201e-08	14.3834
ILMN_2674884	18173	Slc11a1	-3.13045	7.9486	-11.5317	4.43073e-08	8.43233e-07	8.89353
ILMN_2502136	21939	Cd40	-3.13027	5.9951	-12.6589	1.48654e-08	3.69801e-07	10.0311
ILMN_2721385	13518	Dst	3.12699	6.80579	15.9682	9.26059e-10	4.7158e-08	12.8967
ILMN_2773215	54357	Epb41l4b	3.12621	6.35013	16.2181	7.6739e-10	4.1844e-08	13.089
ILMN_2501929	19266	Ptprd	3.12592	6.65983	9.76706	2.97089e-07	3.50283e-06	6.90289
ILMN_1216213	16319	Incenp	-3.12359	6.08139	-16.8358	4.87618e-10	3.04917e-08	13.5519
ILMN_1213596	17085	Ly9	-3.11931	6.00666	-11.9493	2.92658e-08	6.13747e-07	9.32603
ILMN_2449644	#N/A	NA	3.11862	8.30406	11.7921	3.416e-08	6.91705e-07	9.16484
ILMN_1226293	72027	Slc39a4	3.11619	7.19194	14.7275	2.45417e-09	1.00078e-07	11.8956
ILMN_1249975	#N/A	NA	3.11524	6.77513	6.15145	3.91748e-05	0.000179658	1.78265
ILMN_1249000	78896	1500015O10Rik	3.11382	6.49296	9.69802	3.21799e-07	3.73399e-06	6.81914
ILMN_2733656	11435	Chrna1	-3.11172	5.39621	-17.0174	4.28013e-10	2.77777e-08	13.6847
ILMN_1236574	12615	Cenpa	-3.11153	9.3815	-12.2657	2.15463e-08	4.89488e-07	9.64497
ILMN_2955452	26415	Mapk13	3.10579	6.8748	12.7911	1.31508e-08	3.38418e-07	10.1584
ILMN_2620122	18438	P2rx4	-3.10472	6.7506	-11.8501	3.22583e-08	6.65906e-07	9.22455
ILMN_2616226	13170	Dbp	-3.10459	7.25061	-14.0303	4.38589e-09	1.49203e-07	11.2965
ILMN_1214866	68519	Eml1	3.10423	8.54146	15.8081	1.04602e-09	5.18548e-08	12.772
ILMN_2766493	110175	Ggct	3.10365	6.19118	12.4154	1.86847e-08	4.39818e-07	9.79327
ILMN_1229177	16618	Klk1b26	3.10344	6.37857	14.269	3.58497e-09	1.2962e-07	11.5048
ILMN_1251390	21391	Tbxas1	-3.10255	7.6913	-11.1277	6.69963e-08	1.13966e-06	8.46176
ILMN_1239716	223254	Farp1	3.09998	7.50415	16.6135	5.7302e-10	3.34907e-08	13.3873
ILMN_2748222	57816	Tesc	3.09898	5.81036	17.3857	3.29827e-10	2.26184e-08	13.9497
ILMN_2752883	15519	Hsp90aa1	3.09708	6.40861	15.3127	1.53597e-09	7.00656e-08	12.3778
ILMN_2821501	65098	Zfand6	3.0965	7.41441	12.4072	1.88316e-08	4.42613e-07	9.78512
ILMN_1238346	217203	Tmem106a	-3.09609	7.38982	-8.75241	1.007e-06	9.20757e-06	5.62239
ILMN_2742928	18301	Fxyd5	-3.09019	8.62438	-13.9608	4.65372e-09	1.54921e-07	11.2352
ILMN_1254577	226691	AI607873	-3.08939	8.66232	-11.7417	3.59126e-08	7.18706e-07	9.11266
ILMN_1221564	268977	Ltbp1	3.08864	7.35888	14.1968	3.80946e-09	1.35381e-07	11.4421
ILMN_3141048	20363	Sepp1	-3.0886	9.76101	-13.0181	1.06824e-08	2.89169e-07	10.3743
ILMN_1257444	56857	Slc37a2	-3.08573	6.5513	-8.09301	2.358e-06	1.80004e-05	4.72921
ILMN_2775957	11807	Apoa2	3.08459	6.50711	6.46639	2.40156e-05	0.000120037	2.29474
ILMN_1255220	11981	Atp9a	3.0843	6.4495	12.8311	1.26751e-08	3.28833e-07	10.1967
ILMN_1244526	17060	Blnk	-3.08243	5.68916	-12.7249	1.39815e-08	3.53802e-07	10.0948
ILMN_2867899	107995	Cdc20	-3.08126	6.69265	-12.9783	1.10763e-08	2.97095e-07	10.3367
ILMN_1246065	17873	Gadd45b	3.07939	6.96188	12.589	1.58685e-08	3.90039e-07	9.96319
ILMN_1244291	14609	Gja1	3.07607	11.327	18.9259	1.16941e-10	1.09356e-08	14.9981
ILMN_1237773	69581	Rhou	3.0758	8.66639	15.5898	1.23732e-09	5.9475e-08	12.5997
ILMN_2718330	12700	Cish	3.07465	9.12702	9.21816	5.67774e-07	5.84918e-06	6.22368
ILMN_2832219	14793	Cdca3	-3.07385	5.43532	-17.8774	2.34766e-10	1.76271e-08	14.2945
ILMN_2617228	20878	Aurka	-3.07229	5.77729	-16.0457	8.73393e-10	4.54569e-08	12.9567
ILMN_3138732	18175	Nrap	-3.07124	6.55146	-12.0889	2.5545e-08	5.5495e-07	9.4677
ILMN_1214500	244058	Rgma	3.06585	6.25565	13.0725	1.01679e-08	2.7854e-07	10.4256
ILMN_2661299	18858	Pmp22	-3.06404	8.55604	-12.8067	1.29632e-08	3.34647e-07	10.1734
ILMN_2646166	17988	Ndrg1	3.0629	9.29952	12.5938	1.57975e-08	3.88759e-07	9.96785
ILMN_1239230	20877	Aurkb	-3.0613	5.87346	-12.3839	1.92515e-08	4.49559e-07	9.76218
ILMN_2858359	269582	Clspn	-3.06106	5.58537	-14.437	3.11638e-09	1.18072e-07	11.6494
ILMN_2600190	14621	Gjb4	3.06023	6.03016	7.56484	4.83161e-06	3.24839e-05	3.97616
ILMN_2519780	#N/A	NA	3.05941	7.11318	10.9834	7.78957e-08	1.27186e-06	8.30424
ILMN_2919411	18413	Osm	-3.05749	9.1236	-9.78708	2.9031e-07	3.44041e-06	6.92708
ILMN_2531737	#N/A	NA	3.05098	8.70551	14.2948	3.50852e-09	1.27983e-07	11.527
ILMN_2591425	60596	Gucy1a3	3.05072	7.785	6.85255	1.34243e-05	7.48047e-05	2.90416
ILMN_2552983	#N/A	NA	-3.04637	6.30938	-9.04543	7.00387e-07	6.89097e-06	6.00345
ILMN_1244753	21376	Tbrg1	3.04571	6.53221	10.6426	1.1192e-07	1.67579e-06	7.92526
ILMN_1222991	19012	Ppap2a	3.04419	6.95772	13.9635	4.64323e-09	1.54863e-07	11.2375
ILMN_2706587	21872	Tjp1	3.04419	6.50916	12.7382	1.38106e-08	3.51357e-07	10.1076
ILMN_2470889	654795	Sdr39u1	3.04265	8.49543	16.0399	8.77189e-10	4.54569e-08	12.9522
ILMN_2863837	11690	Alox5ap	-3.03997	10.8645	-13.1681	9.32664e-09	2.61057e-07	10.5152
ILMN_2840514	239743	Klhl6	-3.03855	7.71396	-15.9941	9.08106e-10	4.64738e-08	12.9168
ILMN_2917471	13618	Ednrb	-3.03814	7.28189	-9.06867	6.80769e-07	6.72692e-06	6.03326
ILMN_2797276	16427	Itih4	3.03793	6.26501	15.4109	1.4221e-09	6.61918e-08	12.4569
ILMN_2741114	110006	Gusb	-3.03397	6.96865	-14.4643	3.04656e-09	1.16068e-07	11.6727
ILMN_1228850	56706	Ccnl1	3.03316	8.33796	18.2241	1.8568e-10	1.50393e-08	14.5318
ILMN_2527733	228730	Kiz	3.03036	9.76265	20.4094	4.62998e-11	5.3815e-09	15.9259
ILMN_1234223	104759	Pld4	-3.03023	8.94517	-10.5085	1.29417e-07	1.85411e-06	7.77327
ILMN_2494747	59026	Huwe1	3.02847	6.65669	12.0072	2.76554e-08	5.8898e-07	9.38501
ILMN_2860804	22042	Tfrc	-3.02829	7.59769	-10.4654	1.35648e-07	1.92196e-06	7.72406
ILMN_1222060	54324	Arhgef5	3.0229	7.54612	13.4653	7.1568e-09	2.1589e-07	10.7897
ILMN_1228031	18218	Dusp8	3.01985	7.25382	13.0609	1.02752e-08	2.80731e-07	10.4147
ILMN_3073899	18724	Pira11	-3.01788	6.23937	-9.92212	2.48689e-07	3.05267e-06	7.08926
ILMN_3131478	12035	Bcat1	-3.01648	5.76205	-12.6047	1.56367e-08	3.86652e-07	9.97849
ILMN_3160659	13449	Dok2	-3.01493	8.51045	-11.3306	5.43524e-08	9.81477e-07	8.68022
ILMN_2964841	19024	Ppfibp2	3.01491	8.07144	12.4934	1.73582e-08	4.17185e-07	9.86988
ILMN_3161878	12122	Bid	-3.01352	6.27882	-12.5777	1.60364e-08	3.92606e-07	9.95224
ILMN_2677532	#N/A	NA	3.01338	6.45494	11.6462	3.94961e-08	7.71656e-07	9.01346
ILMN_2785353	171095	Il17rc	3.01252	7.01117	13.722	5.7165e-09	1.8149e-07	11.0224
ILMN_1217118	83965	Enpp5	3.01244	8.5966	13.4288	7.39145e-09	2.21235e-07	10.7563
ILMN_1225570	20703	Serpina1d	3.01034	6.58909	5.03175	0.000249489	0.000842675	-0.146963
ILMN_1231309	17085	Ly9	-3.00996	7.57427	-12.3121	2.06126e-08	4.74618e-07	9.69109
ILMN_2616262	18769	Pkig	-3.00883	5.72181	-15.5738	1.25272e-09	5.97582e-08	12.5871
ILMN_2623393	11806	Apoa1	3.00823	6.025	5.88385	6.00152e-05	0.000255895	1.33682
ILMN_1235196	231287	Atp10d	3.00789	7.19363	15.505	1.32149e-09	6.24991e-08	12.5322
ILMN_2923463	71819	Kif23	-3.00737	5.89554	-14.1376	4.00432e-09	1.40342e-07	11.3905
ILMN_2753687	214137	Arhgap29	3.00685	9.10611	14.763	2.38421e-09	9.80245e-08	11.9254
ILMN_2427869	71242	Spata24	-3.00416	5.82871	-14.7192	2.47095e-09	1.00464e-07	11.8886
ILMN_3162369	70611	Fbxo33	3.00389	9.54097	13.7755	5.45763e-09	1.75052e-07	11.0704
ILMN_2785350	171095	Il17rc	3.00081	8.23191	15.15	1.74687e-09	7.77885e-08	12.2455
ILMN_2595052	12273	C5ar1	-2.9996	5.42338	-13.7094	5.77926e-09	1.82918e-07	11.0111
ILMN_1219253	244198	Olfml1	2.99951	6.84315	12.3108	2.06373e-08	4.74618e-07	9.68984
ILMN_2747923	53945	Slc40a1	-2.99755	9.71002	-11.2902	5.66513e-08	1.00647e-06	8.63696
ILMN_2775678	12165	Gdf2	2.99744	6.12204	14.037	4.36099e-09	1.49203e-07	11.3024
ILMN_2744683	19261	Sirpa	-2.99351	6.104	-10.3671	1.51088e-07	2.08541e-06	7.61122
ILMN_2879588	108927	Lhfp	2.98947	9.9938	15.1883	1.69454e-09	7.57867e-08	12.2768
ILMN_2482571	286940	Flnb	2.98793	8.15631	14.1231	4.05375e-09	1.41352e-07	11.3779
ILMN_3085841	27428	Shroom3	2.9865	6.65304	13.2264	8.85092e-09	2.54671e-07	10.5695
ILMN_1233188	100616095	Snhg18	2.98606	6.90921	16.7049	5.36115e-10	3.23445e-08	13.4552
ILMN_1257631	11810	Apobec1	-2.98485	8.96342	-6.65087	1.81443e-05	9.57872e-05	2.5884
ILMN_2707107	97440	B3gnt9	2.98008	7.84269	16.7206	5.30022e-10	3.21656e-08	13.4669
ILMN_2662690	19268	Ptprf	2.97873	6.4484	11.4686	4.72259e-08	8.89334e-07	8.82695
ILMN_2789239	21814	Tgfbr3	2.97789	8.58137	13.6502	6.08486e-09	1.8996e-07	10.9578
ILMN_2920849	18727	Pira4	-2.97546	7.15675	-10.4444	1.38791e-07	1.95439e-06	7.70008
ILMN_2768026	110006	Gusb	-2.97153	7.61938	-8.20883	2.02356e-06	1.59078e-05	4.88979
ILMN_2744657	#N/A	NA	2.96976	8.50313	10.0189	2.22803e-07	2.81383e-06	7.20442
ILMN_1236758	67701	Wfdc2	2.968	8.79555	12.3685	1.95355e-08	4.54642e-07	9.74694
ILMN_1234824	67896	Ccdc80	2.96682	10.704	13.3052	8.24869e-09	2.38878e-07	10.6425
ILMN_2956942	109042	Prkcdbp	2.96377	10.0428	18.948	1.15282e-10	1.08793e-08	15.0125
ILMN_1254974	19266	Ptprd	2.96354	6.23078	13.0834	1.00674e-08	2.76156e-07	10.4359
ILMN_2831944	245847	Amdhd2	-2.96338	7.59588	-8.84397	8.98131e-07	8.40136e-06	5.74248
ILMN_2765047	12667	Chrd	2.96266	7.52464	16.2955	7.2437e-10	4.00966e-08	13.148
ILMN_1237919	269378	Ahcy	2.96249	8.96866	13.8139	5.27974e-09	1.7056e-07	11.1047
ILMN_2533531	665033	Col6a5	2.9601	6.4642	10.4609	1.36316e-07	1.92911e-06	7.71892
ILMN_2955020	225471	Ticam2	-2.95974	5.6958	-14.189	3.83447e-09	1.36011e-07	11.4353
ILMN_2744660	#N/A	NA	2.95875	8.35798	11.3188	5.50139e-08	9.8988e-07	8.66759
ILMN_2512204	#N/A	NA	2.9577	6.52161	9.16183	6.07802e-07	6.17192e-06	6.15221
ILMN_2643016	74760	Rab3il1	-2.9569	5.34952	-10.3547	1.53164e-07	2.10631e-06	7.59694
ILMN_1227993	57257	Vav3	-2.95673	7.20725	-11.3351	5.4102e-08	9.80653e-07	8.68504
ILMN_1217389	18768	Pkib	-2.95644	7.01726	-8.16736	2.13709e-06	1.6635e-05	4.83248
ILMN_1253819	19088	Prkar2b	-2.95638	6.34986	-15.8328	1.02645e-09	5.12553e-08	12.7913
ILMN_1258515	67869	Paip2	2.9558	8.19711	13.3388	8.00523e-09	2.34394e-07	10.6736
ILMN_2771182	#N/A	NA	2.9558	7.18892	10.2958	1.6346e-07	2.2095e-06	7.52882
ILMN_1243256	#N/A	NA	2.95395	7.35635	11.7606	3.52431e-08	7.08064e-07	9.13228
ILMN_2696017	16409	Itgam	-2.95385	5.47	-12.8861	1.20499e-08	3.16202e-07	10.2493
ILMN_1228232	12876	Cpe	2.95017	10.6717	12.7588	1.35489e-08	3.45833e-07	10.1274
ILMN_2774007	12236	Bub1b	-2.94829	6.79813	-10.6522	1.1078e-07	1.66721e-06	7.93597
ILMN_1259365	59308	Emcn	-2.94753	6.69156	-14.7842	2.3436e-09	9.7012e-08	11.9431
ILMN_2840856	72388	Ripk4	2.94589	6.73745	14.1046	4.11782e-09	1.42619e-07	11.3617
ILMN_1232026	75906	Fam184a	2.9447	6.07607	15.0225	1.93388e-09	8.37593e-08	12.1409
ILMN_1244161	56520	Nme4	-2.9445	6.04673	-14.5798	2.7696e-09	1.08739e-07	11.771
ILMN_2657844	12534	Cdk1	-2.94425	6.71216	-12.3576	1.9739e-08	4.58859e-07	9.73616
ILMN_2988199	380732	Milr1	-2.94404	6.21855	-8.93189	8.0535e-07	7.70985e-06	5.85691
ILMN_1224619	20442	St3gal1	2.94334	8.09959	17.0739	4.11115e-10	2.71068e-08	13.7257
ILMN_1221290	15078	H3f3a	2.94295	10.2184	14.438	3.11379e-09	1.18072e-07	11.6502
ILMN_1242739	17970	Ncf2	-2.94287	8.17131	-12.1975	2.30035e-08	5.10948e-07	9.57684
ILMN_2908070	29870	Gtse1	-2.94245	5.52524	-14.5709	2.79002e-09	1.09124e-07	11.7635
ILMN_1236304	84506	Hamp	2.94204	6.10549	8.50439	1.37905e-06	1.17715e-05	5.29236
ILMN_2654906	17309	Mgat3	2.94203	6.59136	11.1625	6.46181e-08	1.11153e-06	8.49953
ILMN_1226356	270097	Vat1l	2.94143	5.77598	12.3963	1.90264e-08	4.45821e-07	9.77441
ILMN_2702600	#N/A	NA	2.93857	6.1989	10.307	1.61439e-07	2.18971e-06	7.54184
ILMN_2955671	67760	Slc38a2	2.93576	9.47871	12.5317	1.67438e-08	4.05259e-07	9.90736
ILMN_2704347	56375	B4galt4	2.93405	6.00356	14.2153	3.7504e-09	1.34186e-07	11.4582
ILMN_2975295	243753	2010107G12Rik	2.93378	5.90415	12.7109	1.41637e-08	3.57095e-07	10.0813
ILMN_2795078	54445	Unc93b1	-2.93172	9.13323	-11.1239	6.72612e-08	1.13984e-06	8.45764
ILMN_1256012	225207	Zfp521	2.9315	7.29746	15.6893	1.14581e-09	5.58597e-08	12.6785
ILMN_2672698	213391	Rassf4	-2.93017	5.8181	-13.975	4.59768e-09	1.53802e-07	11.2477
ILMN_2789650	13009	Csrp3	-2.92931	5.20521	-14.32	3.4354e-09	1.2666e-07	11.5488
ILMN_2627920	270084	Lpcat2	-2.92888	6.51223	-11.676	3.83379e-08	7.5332e-07	9.0445
ILMN_2822000	75750	Slc10a6	2.92685	7.02404	10.6933	1.05987e-07	1.60781e-06	7.98224
ILMN_2557496	#N/A	NA	2.92443	6.2341	14.1573	3.93834e-09	1.38739e-07	11.4077
ILMN_3006790	15442	Hpse	-2.92433	7.09526	-12.3376	2.01181e-08	4.66041e-07	9.71635
ILMN_2829636	27362	Dnajb9	2.9233	9.78263	11.4054	5.03575e-08	9.2832e-07	8.75993
ILMN_1215859	20701	Serpina1b	2.92191	6.8611	4.8403	0.00034837	0.00111203	-0.493068
ILMN_2805839	56747	Sez6l	2.92159	5.60362	10.2875	1.64971e-07	2.22146e-06	7.51919
ILMN_1248139	#N/A	NA	-2.92085	8.5785	-11.2597	5.84493e-08	1.03164e-06	8.60433
ILMN_2636403	215418	Csrnp1	2.92072	11.3292	19.3703	8.79855e-11	8.78702e-09	15.284
ILMN_1216810	17919	Myo5b	2.9137	5.96788	16.0514	8.69648e-10	4.54569e-08	12.9611
ILMN_1241903	16600	Klf4	2.91339	8.85992	12.208	2.27724e-08	5.07031e-07	9.58735
ILMN_2771237	16803	Lbp	2.91329	8.20848	12.7707	1.34015e-08	3.42921e-07	10.1388
ILMN_3163159	14707	Gng5	2.91314	7.86625	9.62419	3.50671e-07	3.99909e-06	6.72906
ILMN_3115796	21939	Cd40	-2.91283	7.11112	-10.2974	1.63157e-07	2.20743e-06	7.53076
ILMN_1223966	#N/A	NA	2.90854	7.15119	10.8753	8.7295e-08	1.3836e-06	8.18515
ILMN_2713714	15567	Slc6a4	2.90718	5.67323	17.0929	4.05582e-10	2.69163e-08	13.7395
ILMN_1251229	72318	Cyth4	-2.90706	5.82284	-8.60685	1.2101e-06	1.06118e-05	5.42955
ILMN_1257724	101401	Adamts9	2.90655	8.18138	12.5114	1.7066e-08	4.12087e-07	9.88753
ILMN_1228139	26384	Gnpda1	-2.90557	5.8594	-9.64402	3.42654e-07	3.92507e-06	6.75331
ILMN_2768154	20208	Saa1	2.90502	6.03857	4.54334	0.000590282	0.00174081	-1.0382
ILMN_2710121	54381	Cpq	2.90282	8.97661	13.1787	9.23811e-09	2.59994e-07	10.5251
ILMN_2817151	68185	Coa4	-2.90164	7.12628	-11.8111	3.35262e-08	6.84941e-07	9.18436
ILMN_2747857	26568	Slc27a3	2.90115	6.66441	10.6602	1.09827e-07	1.65408e-06	7.94501
ILMN_2702547	75124	Nxnl2	2.89996	6.01077	14.1085	4.1042e-09	1.42619e-07	11.3651
ILMN_2504686	#N/A	NA	2.8942	11.5532	12.7784	1.33061e-08	3.40906e-07	10.1462
ILMN_2473562	56743	Lat2	-2.89358	7.56438	-7.99807	2.67603e-06	1.98751e-05	4.59638
ILMN_2614788	56175	Bace2	2.89242	6.04256	11.3126	5.53604e-08	9.94699e-07	8.66103
ILMN_2688653	13836	Epha2	2.88525	6.59715	8.96379	7.74262e-07	7.48538e-06	5.89822
ILMN_1230599	23792	Adam23	2.8838	7.17884	9.96789	2.36072e-07	2.93114e-06	7.14381
ILMN_2741985	19366	Rad54l	-2.88298	5.45014	-13.753	5.56478e-09	1.77771e-07	11.0503
ILMN_2893564	68859	Smim1	2.88262	9.59031	14.9984	1.9716e-09	8.47396e-08	12.1211
ILMN_1258357	27261	Dok3	-2.88183	8.431	-10.2112	1.79546e-07	2.37543e-06	7.43053
ILMN_1253925	100504038	Gm20027	2.88092	8.90034	11.0132	7.54932e-08	1.24734e-06	8.33699
ILMN_2787212	18025	Nfe2l3	2.87945	5.85833	11.7474	3.57102e-08	7.15919e-07	9.11856
ILMN_2927565	67451	Pkp2	2.87924	7.49391	14.2869	3.53183e-09	1.28375e-07	11.5202
ILMN_2606641	#N/A	NA	2.87882	5.96674	14.6659	2.58082e-09	1.03097e-07	11.8438
ILMN_2814865	70536	Qpct	-2.87764	6.47141	-7.16348	8.52531e-06	5.18422e-05	3.3803
ILMN_2463979	65960	Twsg1	2.87686	10.7363	18.6906	1.36306e-10	1.21923e-08	14.8438
ILMN_2933022	27276	Plekhb1	2.87658	6.40342	13.7806	5.43388e-09	1.74674e-07	11.0749
ILMN_2726585	18028	Nfib	2.87592	9.31407	14.7128	2.48385e-09	1.00582e-07	11.8833
ILMN_2753809	17392	Mmp3	-2.87451	8.50533	-13.0856	1.00479e-08	2.76156e-07	10.4379
ILMN_2543929	66311	Cenpw	-2.87361	6.97423	-12.6778	1.46064e-08	3.66101e-07	10.0493
ILMN_2589651	16790	Anpep	-2.87206	7.38014	-15.5716	1.25483e-09	5.97582e-08	12.5853
ILMN_2629582	18792	Plau	-2.87196	7.81758	-7.11594	9.13077e-06	5.475e-05	3.30833
ILMN_2538531	#N/A	NA	2.87079	8.85406	9.27391	5.30918e-07	5.56425e-06	6.29409
ILMN_1216597	227731	Slc25a25	2.87071	8.18916	13.5314	6.75208e-09	2.05489e-07	10.85
ILMN_2680076	226695	Ifi205	2.87065	6.21257	11.5641	4.2887e-08	8.26137e-07	8.92752
ILMN_2713305	16456	F11r	2.86945	8.14876	14.6909	2.52852e-09	1.016e-07	11.8649
ILMN_1231275	71355	Col24a1	2.86647	5.86467	9.23183	5.58487e-07	5.79121e-06	6.24098
ILMN_2486573	22341	Vegfc	2.86348	8.05188	12.9939	1.09195e-08	2.94042e-07	10.3515
ILMN_1246340	#N/A	NA	2.86307	6.91047	12.4786	1.76018e-08	4.20582e-07	9.85538
ILMN_2656422	229600	BC028528	-2.8629	8.11362	-14.6779	2.55571e-09	1.02492e-07	11.8539
ILMN_2616682	19142	Prss12	2.86157	6.01311	16.0744	8.54658e-10	4.50843e-08	12.9788
ILMN_1243507	211949	Spsb4	-2.86138	5.85056	-8.52405	1.34477e-06	1.15233e-05	5.31878
ILMN_2621086	14247	Fli1	-2.85969	5.3906	-14.0321	4.3794e-09	1.49203e-07	11.298
ILMN_2831799	56175	Bace2	2.85831	6.05774	10.7655	9.81061e-08	1.51413e-06	8.06306
ILMN_2944366	80888	Hspb8	2.85781	8.83299	13.2104	8.97906e-09	2.56208e-07	10.5546
ILMN_2758029	19152	Prtn3	-2.85734	5.3575	-9.85227	2.69359e-07	3.24635e-06	7.00559
ILMN_1259777	76509	Plet1	2.85731	6.02763	7.0021	1.07739e-05	6.27695e-05	3.13478
ILMN_2848588	106489	Sft2d1	-2.85557	8.94824	-14.2598	3.61295e-09	1.30174e-07	11.4968
ILMN_2905717	17079	Cd180	-2.8554	6.78329	-8.09521	2.35112e-06	1.7964e-05	4.73228
ILMN_2950422	72948	Tppp	2.85423	5.81373	13.7426	5.61528e-09	1.78828e-07	11.0409
ILMN_1221045	18762	Prkcz	2.85141	6.24497	13.9333	4.76454e-09	1.57085e-07	11.2109
ILMN_2482572	286940	Flnb	2.849	8.0534	13.6514	6.07882e-09	1.8996e-07	10.9588
ILMN_2744374	282619	Sbsn	2.84861	6.49595	11.8055	3.37106e-08	6.86295e-07	9.17864
ILMN_2710449	68337	Crip2	2.8476	10.436	19.4722	8.24986e-11	8.35939e-09	15.3486
ILMN_2906855	16716	Ky	2.84738	5.95139	12.7604	1.35287e-08	3.45747e-07	10.129
ILMN_1222860	381484	Gm5150	-2.84671	7.03859	-9.66268	3.35286e-07	3.8614e-06	6.7761
ILMN_2889641	22417	Wnt4	2.84519	7.19836	11.0815	7.02961e-08	1.18057e-06	8.41153
ILMN_2623056	269582	Clspn	-2.8447	5.35131	-15.2274	1.64293e-09	7.36383e-08	12.3086
ILMN_3005669	107568	Wwp1	-2.84469	6.36344	-13.836	5.18007e-09	1.67932e-07	11.1244
ILMN_1252827	385354	Frmd7	2.8434	7.14376	11.526	4.45643e-08	8.4734e-07	8.88749
ILMN_1223179	15040	H2-T23	2.8429	10.0686	17.162	3.86157e-10	2.58775e-08	13.7894
ILMN_1216600	230126	Shb	2.83972	5.99639	11.2287	6.03467e-08	1.06022e-06	8.57096
ILMN_2772077	51800	Bok	2.83873	8.85226	14.3853	3.25319e-09	1.21246e-07	11.605
ILMN_2625125	13051	Cx3cr1	-2.83857	7.6118	-6.43917	2.50399e-05	0.000124431	2.25101
ILMN_2649709	14009	Etv1	-2.83795	5.19902	-17.6975	2.65587e-10	1.91716e-08	14.1695
ILMN_2733888	21402	Skp1a	2.83624	8.31872	12.9942	1.09165e-08	2.94042e-07	10.3518
ILMN_2740622	18295	Ogn	2.83475	6.68573	11.6973	3.75346e-08	7.42162e-07	9.06659
ILMN_2729683	67547	Slc39a8	2.83439	6.06689	14.0688	4.2447e-09	1.46521e-07	11.3303
ILMN_1241854	98238	Lrrc59	2.83383	7.46738	9.33079	4.95937e-07	5.27828e-06	6.36558
ILMN_2820703	380713	Scarf1	-2.83377	5.77393	-12.3081	2.06925e-08	4.75119e-07	9.68706
ILMN_2771074	53379	Hnrnpa2b1	2.83229	6.9882	10.7042	1.0476e-07	1.59646e-06	7.99442
ILMN_2967266	18301	Fxyd5	-2.83205	10.3492	-13.4686	7.1359e-09	2.1565e-07	10.7928
ILMN_2762326	110033	Kif22	-2.83147	6.44215	-14.4088	3.19023e-09	1.20084e-07	11.6252
ILMN_2605645	227753	Gsn	-2.83019	6.17799	-10.6858	1.06846e-07	1.61747e-06	7.9738
ILMN_2714565	20135	Rrm2	-2.8286	5.38594	-15.4492	1.38024e-09	6.49786e-08	12.4876
ILMN_2622856	71898	Apol9b	2.82831	5.95376	10.8737	8.74417e-08	1.38486e-06	8.18339
ILMN_2611000	16178	Il1r2	2.82697	6.43011	13.0134	1.07274e-08	2.90005e-07	10.37
ILMN_1227128	20667	Sox12	2.82586	8.48048	15.5737	1.25284e-09	5.97582e-08	12.587
ILMN_2740902	17345	Mki67	-2.82569	6.02866	-11.4214	4.95418e-08	9.20394e-07	8.77697
ILMN_2782964	18605	Enpp1	-2.82509	6.91624	-8.93195	8.05285e-07	7.70985e-06	5.85699
ILMN_2816754	67052	Ndc80	-2.82444	5.27803	-17.007	4.31216e-10	2.78975e-08	13.6771
ILMN_1259174	20259	Scin	2.82434	6.87664	4.3656	0.000813589	0.00228286	-1.3688
ILMN_2744492	215819	Nhsl1	2.82396	6.97404	12.0286	2.70873e-08	5.81134e-07	9.40663
ILMN_3133748	210710	Gab3	-2.82279	5.82188	-12.4461	1.81502e-08	4.30686e-07	9.82346
ILMN_2604224	20356	Sema5a	2.82124	6.92406	6.89042	1.26935e-05	7.15267e-05	2.96285
ILMN_2868280	67880	Dcxr	-2.8209	7.40716	-10.9009	8.49687e-08	1.35509e-06	8.21339
ILMN_1255422	12457	Noct	2.82064	7.81449	9.59936	3.60992e-07	4.08754e-06	6.69865
ILMN_1248657	171463	Il17rd	2.8204	6.2588	15.0243	1.93108e-09	8.37593e-08	12.1424
ILMN_2898319	216188	Aldh1l2	-2.81978	5.68381	-11.1249	6.7195e-08	1.13966e-06	8.45867
ILMN_2773113	12332	Capg	-2.81968	9.79447	-11.2241	6.06347e-08	1.06255e-06	8.56599
ILMN_2671366	67788	Sfr1	2.81824	7.36922	11.9407	2.95124e-08	6.1766e-07	9.31728
ILMN_2863674	17928	Myog	-2.81413	5.21138	-17.6616	2.72258e-10	1.95845e-08	14.1444
ILMN_2851040	17215	Mcm3	-2.81375	5.66884	-12.2532	2.18055e-08	4.92895e-07	9.63252
ILMN_2444594	12560	Cdh3	2.81082	5.96044	14.407	3.19509e-09	1.20084e-07	11.6236
ILMN_2534783	234669	Ces2b	2.80957	6.28812	11.6638	3.88081e-08	7.6038e-07	9.03179
ILMN_3123441	#N/A	NA	2.80718	8.49059	13.8511	5.11297e-09	1.66702e-07	11.1379
ILMN_2885277	18113	Nnmt	2.80702	9.82017	9.27645	5.29297e-07	5.55856e-06	6.2973
ILMN_1226688	13850	Ephx2	2.80635	6.50568	11.7973	3.39853e-08	6.89526e-07	9.17018
ILMN_2701093	16451	Jak1	2.80327	7.01235	13.5486	6.6509e-09	2.03312e-07	10.8657
ILMN_2723095	19400	Rapsn	-2.80094	5.29282	-12.549	1.64744e-08	4.00624e-07	9.92422
ILMN_2761495	53311	Mybph	-2.79848	5.35349	-14.144	3.98299e-09	1.40072e-07	11.3961
ILMN_2953807	620807	Mup6	2.79719	6.08847	6.3194	3.01263e-05	0.000144204	2.05743
ILMN_2562109	107568	Wwp1	-2.79675	6.28489	-6.79026	1.47251e-05	8.08916e-05	2.80722
ILMN_2629591	11886	Asah1	-2.79672	7.38649	-9.0561	6.91306e-07	6.80816e-06	6.01714
ILMN_2802311	381633	Gm1673	-2.79613	5.84355	-11.1823	6.33104e-08	1.09477e-06	8.52088
ILMN_1233444	225583	A730017C20Rik	2.79329	5.39493	10.2059	1.80617e-07	2.38498e-06	7.4243
ILMN_3162337	21899	Tlr6	-2.79302	6.23125	-12.6796	1.45826e-08	3.66101e-07	10.051
ILMN_2658407	140580	Elmo1	-2.79277	8.07648	-12.6008	1.56943e-08	3.87611e-07	9.97466
ILMN_1248367	268860	Abat	2.79232	7.22631	15.4404	1.38968e-09	6.5125e-08	12.4806
ILMN_2689401	68279	Mcoln2	-2.79177	5.65914	-13.0434	1.04395e-08	2.8409e-07	10.3982
ILMN_2444505	407243	Tmem189	-2.791	5.40917	-14.0099	4.46283e-09	1.50514e-07	11.2785
ILMN_1258270	23928	Lamc3	2.78951	5.77866	10.6301	1.13441e-07	1.69174e-06	7.91113
ILMN_3154691	#N/A	NA	-2.7887	7.88115	-8.52623	1.34102e-06	1.1505e-05	5.3217
ILMN_1238310	381633	Gm1673	-2.78702	5.56913	-10.7001	1.05213e-07	1.60219e-06	7.98991
ILMN_1235329	104156	Etv5	-2.78453	6.3096	-12.1	2.52735e-08	5.5132e-07	9.47883
ILMN_2463573	#N/A	NA	2.78419	5.94431	8.21001	2.02043e-06	1.58953e-05	4.89142
ILMN_2954987	17189	Mb	-2.78352	5.30318	-11.4682	4.72484e-08	8.89334e-07	8.82645
ILMN_2602770	14114	Fbln1	2.7813	6.21469	11.1651	6.44467e-08	1.10951e-06	8.5023
ILMN_2625167	13690	Eif4g2	2.78116	6.35696	11.9924	2.80577e-08	5.9693e-07	9.36996
ILMN_1224472	20303	Ccl4	-2.7804	9.69182	-8.07919	2.40167e-06	1.82692e-05	4.70994
ILMN_1259989	27057	Ncoa4	2.77896	7.13636	11.3382	5.3932e-08	9.78433e-07	8.68833
ILMN_2761205	80888	Hspb8	2.77773	11.5065	14.294	3.51092e-09	1.27983e-07	11.5263
ILMN_2443990	20482	Skil	2.77771	7.27169	13.3938	7.62407e-09	2.25683e-07	10.7242
ILMN_2761720	72148	Tdrp	2.77474	6.58509	16.8174	4.9414e-10	3.07118e-08	13.5384
ILMN_1234618	#N/A	NA	-2.77452	5.47713	-14.7105	2.48852e-09	1.00582e-07	11.8813
ILMN_2719473	66929	Asf1b	-2.77437	5.28092	-16.679	5.4633e-10	3.24845e-08	13.436
ILMN_2511913	22418	Wnt5a	2.77086	7.48516	11.9327	2.97454e-08	6.21271e-07	9.30909
ILMN_2993745	11625	Ahsg	2.7651	7.44112	4.28245	0.000946551	0.00259765	-1.52446
ILMN_1224077	22324	Vav1	-2.76363	8.37258	-11.3553	5.29956e-08	9.65703e-07	8.70662
ILMN_1212938	11629	Aif1	-2.7616	9.14714	-8.56802	1.27137e-06	1.10315e-05	5.3777
ILMN_1243662	407243	Tmem189	-2.76107	5.51825	-12.5962	1.57613e-08	3.88332e-07	9.97024
ILMN_1234165	75863	Clec4g	2.75846	8.86023	10.5737	1.20579e-07	1.75189e-06	7.84729
ILMN_1226186	11797	Birc2	2.75793	6.58764	14.9252	2.09104e-09	8.8882e-08	12.0605
ILMN_1257855	236920	Stard8	-2.7564	7.32879	-10.4906	1.31964e-07	1.88273e-06	7.75288
ILMN_2598877	50934	Slc7a8	-2.75513	7.51377	-7.53327	5.0487e-06	3.3712e-05	3.93003
ILMN_1217929	268697	Ccnb1	-2.75479	5.24069	-16.2907	7.26974e-10	4.00966e-08	13.1443
ILMN_2875169	230279	6330416G13Rik	-2.75424	6.06547	-11.6106	4.09281e-08	7.95102e-07	8.9763
ILMN_1230485	12978	Csf1r	-2.75356	6.52254	-9.73833	3.07115e-07	3.58993e-06	6.8681
ILMN_2710166	13205	Ddx3x	2.75249	8.4358	10.0916	2.05262e-07	2.62942e-06	7.29033
ILMN_1212692	26415	Mapk13	2.75035	6.83128	14.3426	3.371e-09	1.25184e-07	11.5683
ILMN_3115472	11830	Aqp5	2.75023	5.57395	13.8352	5.18333e-09	1.67932e-07	11.1237
ILMN_1221820	69169	Fcmr	2.74727	6.04216	12.6613	1.48325e-08	3.69431e-07	10.0334
ILMN_2592925	23945	Mgll	2.74379	6.15	11.449	4.81759e-08	9.02662e-07	8.80616
ILMN_2610234	16168	Il15	-2.74283	7.0447	-11.0093	7.58056e-08	1.24764e-06	8.33267
ILMN_3113571	237175	Adgrg2	2.74279	6.02024	14.6479	2.61909e-09	1.04221e-07	11.8286
ILMN_2907214	21401	Tcea3	2.74278	7.28288	12.8076	1.29517e-08	3.34647e-07	10.1743
ILMN_2753497	268697	Ccnb1	-2.74101	6.02808	-9.4177	4.47156e-07	4.84686e-06	6.47419
ILMN_1252830	17532	Mras	2.74045	6.85436	13.4682	7.13835e-09	2.1565e-07	10.7924
ILMN_2668510	15439	Hp	2.74029	8.17037	8.62567	1.18153e-06	1.04102e-05	5.45462
ILMN_2644315	105445	Dock9	2.73926	6.29489	15.7888	1.06156e-09	5.24989e-08	12.7568
ILMN_1250435	66938	Sh3d21	2.73906	7.22356	14.8057	2.30308e-09	9.55268e-08	11.9611
ILMN_2592486	21946	Pglyrp1	2.73787	6.16926	10.2045	1.80903e-07	2.38572e-06	7.42264
ILMN_2918977	72925	March1	-2.73721	5.89733	-10.9347	8.19911e-08	1.31576e-06	8.25068
ILMN_2676012	233199	Mybpc2	2.73475	5.71909	11.5949	4.15791e-08	8.05467e-07	8.95984
ILMN_1231573	66222	Serpinb1a	2.73347	6.74568	8.09268	2.35901e-06	1.80014e-05	4.72876
ILMN_1235908	16592	Fabp5	-2.73326	6.40402	-7.78962	3.546e-06	2.52047e-05	4.30088
ILMN_1244612	#N/A	NA	2.73311	6.15494	12.0982	2.53176e-08	5.5132e-07	9.47701
ILMN_2650475	68027	Tmem178	2.73109	6.30923	13.5906	6.41037e-09	1.98317e-07	10.9038
ILMN_2677921	246154	Vasn	2.73015	9.94653	11.907	3.05048e-08	6.34262e-07	9.28281
ILMN_1257784	100503757	Gm19875	2.72933	6.469	10.9094	8.4204e-08	1.34707e-06	8.22284
ILMN_1220039	16571	Kif4	-2.7258	5.42229	-15.0496	1.89248e-09	8.26623e-08	12.1632
ILMN_1213978	19277	Ptpro	-2.72312	6.27691	-9.08523	6.67139e-07	6.63004e-06	6.05448
ILMN_2692316	319446	Dpep2	-2.7202	7.26905	-10.4194	1.42651e-07	1.99508e-06	7.67137
ILMN_2527381	13030	Ctsb	-2.7193	6.72657	-6.50733	2.2558e-05	0.00011411	2.36031
ILMN_1242125	269608	Plekhg5	2.71632	6.53465	12.1087	2.50597e-08	5.49021e-07	9.48768
ILMN_2668509	15439	Hp	2.71597	8.10843	8.45022	1.47838e-06	1.24354e-05	5.21934
ILMN_2490758	#N/A	NA	2.71591	5.99411	4.02018	0.00153337	0.00390468	-2.019
ILMN_1244312	#N/A	NA	2.71426	10.0305	13.049	1.03861e-08	2.83164e-07	10.4035
ILMN_2499305	18514	Pbx1	2.71419	6.96266	14.2425	3.66557e-09	1.31609e-07	11.4818
ILMN_1258341	74241	Chpf	2.714	6.90291	10.8497	8.96988e-08	1.41084e-06	8.15675
ILMN_1219016	97064	Wwtr1	2.71383	8.93945	18.1418	1.96239e-10	1.56481e-08	14.4759
ILMN_2881296	#N/A	NA	2.71215	9.70824	14.5243	2.89932e-09	1.11939e-07	11.7238
ILMN_1251669	14017	Evi2a	-2.71145	9.12184	-9.38537	4.64674e-07	5.01035e-06	6.43388
ILMN_3103904	19266	Ptprd	2.71113	6.88432	7.83395	3.33853e-06	2.39399e-05	4.36417
ILMN_1248465	67917	Zcchc3	2.7105	6.73649	11.5726	4.25199e-08	8.20776e-07	8.93649
ILMN_2744478	214345	Lrrc1	2.7098	6.95619	11.1452	6.5792e-08	1.1242e-06	8.48072
ILMN_2671302	282619	Sbsn	2.70756	6.08252	10.4875	1.32423e-07	1.88796e-06	7.74924
ILMN_2722784	12502	Cd3g	2.70716	6.39175	10.1169	1.9951e-07	2.58146e-06	7.3201
ILMN_2903440	50926	Hnrnpdl	2.70642	8.56716	13.2122	8.96422e-09	2.56208e-07	10.5563
ILMN_2639081	#N/A	NA	2.70555	6.213	14.1407	3.99412e-09	1.40224e-07	11.3932
ILMN_1245354	170743	Tlr7	-2.7047	7.44036	-11.1132	6.80144e-08	1.14976e-06	8.44601
ILMN_2691538	110279	Bcr	2.70421	6.72754	10.9957	7.68979e-08	1.26228e-06	8.31772
ILMN_2708871	14068	F7	-2.70415	6.00564	-9.75649	3.00735e-07	3.53746e-06	6.8901
ILMN_2676615	29815	Bcar3	2.69981	6.10561	12.245	2.19785e-08	4.94167e-07	9.6243
ILMN_2735615	57444	Isg20	2.69934	6.02101	11.0846	7.00706e-08	1.17871e-06	8.41489
ILMN_2856095	230738	Zc3h12a	2.69896	7.90593	13.3146	8.18012e-09	2.37697e-07	10.6512
ILMN_2683698	14362	Fzd1	2.69825	5.88993	11.2279	6.03995e-08	1.06024e-06	8.57005
ILMN_2721357	218454	Lhfpl2	-2.69787	8.95721	-12.1603	2.38422e-08	5.26859e-07	9.53955
ILMN_2755008	80859	Nfkbiz	2.69609	11.2	16.8514	4.82162e-10	3.02424e-08	13.5634
ILMN_3153285	14017	Evi2a	-2.69548	7.17778	-9.10617	6.50325e-07	6.49788e-06	6.08126
ILMN_1243215	#N/A	NA	-2.69464	7.96403	-14.8678	2.19012e-09	9.23306e-08	12.0129
ILMN_2776283	21401	Tcea3	2.69404	9.32748	11.5475	4.36079e-08	8.33779e-07	8.91013
ILMN_1253806	12843	Col1a2	2.69234	9.20435	9.30212	5.13247e-07	5.42821e-06	6.3296
ILMN_1258158	104776	Aldh6a1	2.69222	8.16209	13.4049	7.54934e-09	2.24116e-07	10.7344
ILMN_2618148	77619	Prelid2	-2.69098	5.8713	-12.2345	2.22004e-08	4.98612e-07	9.61384
ILMN_2699028	224273	Crybg3	2.6906	6.96411	15.1654	1.72563e-09	7.70096e-08	12.2581
ILMN_1238547	11839	Areg	2.68997	6.41216	9.5023	4.04573e-07	4.48453e-06	6.57914
ILMN_2648346	12182	Bst1	2.68941	7.08197	12.9344	1.15286e-08	3.06036e-07	10.2952
ILMN_3153753	12297	Cacnb3	2.68811	7.5132	11.0237	7.46748e-08	1.23794e-06	8.34838
ILMN_2757125	233406	Prc1	-2.68641	7.70031	-8.68003	1.10302e-06	9.86626e-06	5.5268
ILMN_2770894	53608	Map3k6	2.68617	7.24872	15.6648	1.16765e-09	5.66556e-08	12.6592
ILMN_2764727	11472	Actn2	-2.68202	5.97561	-11.4317	4.90281e-08	9.14109e-07	8.78786
ILMN_2793464	231655	Oasl1	2.68114	7.66404	7.88825	3.10186e-06	2.25573e-05	4.44136
ILMN_2714031	74155	Errfi1	2.67479	11.026	12.5663	1.62096e-08	3.95542e-07	9.94107
ILMN_2498851	69675	Pxdn	2.67342	6.82174	12.0667	2.61012e-08	5.64648e-07	9.44526
ILMN_1221264	16600	Klf4	2.67264	7.97299	11.9503	2.92365e-08	6.13747e-07	9.32707
ILMN_2662191	75475	Oplah	2.67228	6.61923	10.9548	8.02714e-08	1.29727e-06	8.27284
ILMN_1226667	#N/A	NA	2.67074	6.30934	9.20997	5.7341e-07	5.88661e-06	6.21332
ILMN_2866970	16551	Kif11	-2.67066	5.21492	-15.3652	1.47396e-09	6.78385e-08	12.4201
ILMN_3118584	406217	Bex4	2.66971	5.94305	12.9031	1.18633e-08	3.12503e-07	10.2655
ILMN_2745212	#N/A	NA	-2.66935	11.1536	-12.9586	1.12768e-08	3.01295e-07	10.3181
ILMN_2481133	21953	Tnni2	-2.66842	6.242	-10.0062	2.26025e-07	2.83884e-06	7.18938
ILMN_2525051	11964	Atp6v1a	-2.66838	6.63534	-9.47316	4.18731e-07	4.60179e-06	6.54307
ILMN_1240728	225608	Sh3tc2	2.66803	6.57957	10.1318	1.96205e-07	2.5451e-06	7.3376
ILMN_2964185	14990	H2-M2	2.66773	6.35952	10.5937	1.17988e-07	1.72398e-06	7.87002
ILMN_2643915	14009	Etv1	-2.66384	5.15431	-15.2492	1.6149e-09	7.25399e-08	12.3263
ILMN_2633377	17215	Mcm3	-2.66334	5.75945	-13.9123	4.85114e-09	1.59429e-07	11.1922
ILMN_1250011	22057	Tob1	2.66312	7.98953	8.69973	1.07595e-06	9.68731e-06	5.55288
ILMN_2506428	16716	Ky	2.6631	5.77578	11.3108	5.54638e-08	9.95349e-07	8.65908
ILMN_1244135	67771	Arpc5	-2.66032	8.33199	-11.1861	6.30647e-08	1.09303e-06	8.52494
ILMN_2656871	69071	Tmem97	-2.65874	7.21865	-11.8005	3.38796e-08	6.88061e-07	9.17343
ILMN_2660519	70021	Nt5dc2	-2.65841	7.45079	-7.12033	9.07305e-06	5.44357e-05	3.31498
ILMN_2495446	#N/A	NA	2.65741	7.16677	13.2069	9.00728e-09	2.56658e-07	10.5513
ILMN_2990229	78372	Snrnp25	-2.6562	7.93356	-17.7121	2.62946e-10	1.90479e-08	14.1796
ILMN_1214634	64008	Aqp9	-2.65424	6.02141	-14.6594	2.59454e-09	1.03445e-07	11.8383
ILMN_2764580	64099	Parvg	-2.65404	6.282	-9.8654	2.65335e-07	3.20724e-06	7.02137
ILMN_1237644	18438	P2rx4	-2.65237	7.95466	-11.7317	3.62703e-08	7.23052e-07	9.10233
ILMN_2619528	239743	Klhl6	-2.652	8.04996	-15.0967	1.82253e-09	8.02887e-08	12.2019
ILMN_2944011	14964	H2-D1	2.65103	8.88853	14.5239	2.90008e-09	1.11939e-07	11.7236
ILMN_2665609	66898	Baiap2l1	2.65102	6.75049	14.2001	3.79864e-09	1.35381e-07	11.445
ILMN_2668236	100503659	Cbarp	2.6502	6.96172	9.78621	2.90602e-07	3.44188e-06	6.92603
ILMN_2667181	14579	Gem	2.64915	5.88345	9.98095	2.32598e-07	2.9072e-06	7.15935
ILMN_1243602	109042	Prkcdbp	2.64786	8.3873	13.1881	9.16096e-09	2.59227e-07	10.5338
ILMN_2667784	70380	Mospd1	-2.64678	5.55259	-13.1682	9.32601e-09	2.61057e-07	10.5152
ILMN_1227086	30955	Pik3cg	-2.64575	6.40231	-12.8749	1.21752e-08	3.18676e-07	10.2385
ILMN_2777498	16176	Il1b	2.64337	9.51528	6.92966	1.19807e-05	6.84407e-05	3.02344
ILMN_2705628	17474	Clec4d	-2.64287	9.37049	-8.26459	1.88093e-06	1.50377e-05	4.96652
ILMN_1215252	12159	Bmp4	2.64227	7.8227	9.60717	3.5771e-07	4.06024e-06	6.70822
ILMN_2631704	12630	Cfi	2.64107	7.0643	8.32592	1.73634e-06	1.41193e-05	5.05049
ILMN_2946520	109648	Npy	-2.64081	5.26525	-7.018	1.05267e-05	6.15942e-05	3.15912
ILMN_2803920	17068	Ly6d	2.63984	6.11864	10.096	2.04264e-07	2.62645e-06	7.29544
ILMN_2633777	19376	Rab34	2.63871	6.93973	14.3875	3.24713e-09	1.2124e-07	11.607
ILMN_2587859	27425	Atp5l	2.63803	7.45576	6.26092	3.29965e-05	0.000155412	1.96219
ILMN_2647594	16000	Igf1	-2.63753	6.36992	-10.716	1.03439e-07	1.58101e-06	8.0077
ILMN_2797642	215387	Ncaph	-2.63711	6.68496	-12.0541	2.64242e-08	5.69241e-07	9.43245
ILMN_2794645	16007	Cyr61	2.63708	9.26112	15.4862	1.34092e-09	6.32725e-08	12.5172
ILMN_1246824	278507	Wfikkn2	2.63549	5.80308	13.2762	8.4653e-09	2.43917e-07	10.6157
ILMN_2832658	76252	Atp6v0e2	2.63427	6.50148	10.9718	7.88478e-08	1.2812e-06	8.29155
ILMN_2926842	399558	Flrt2	2.63037	7.93084	8.89082	8.47349e-07	8.01864e-06	5.80356
ILMN_2645662	67893	Tmem86a	-2.62988	9.17078	-8.50165	1.38389e-06	1.17843e-05	5.28867
ILMN_2924715	380755	Lsmem1	2.62946	6.3403	10.3668	1.51137e-07	2.08541e-06	7.61088
ILMN_2619408	11910	Atf3	2.62941	11.244	13.8576	5.0843e-09	1.66294e-07	11.1437
ILMN_2426691	#N/A	NA	2.62808	11.2623	10.663	1.095e-07	1.65036e-06	7.94813
ILMN_2621544	18074	Nid2	2.62758	8.3768	10.0851	2.06774e-07	2.6455e-06	7.28264
ILMN_1249378	20893	Bhlhe40	2.62602	10.6585	16.6987	5.3852e-10	3.23642e-08	13.4507
ILMN_2918002	55932	Gbp3	2.62576	8.91765	12.4174	1.86497e-08	4.39497e-07	9.79522
ILMN_2450155	#N/A	NA	2.62537	6.01927	11.257	5.86131e-08	1.03329e-06	8.60141
ILMN_2485148	30960	Vapa	2.62488	8.65298	9.60756	3.5755e-07	4.06024e-06	6.70869
ILMN_2495167	396184	Flrt1	2.62438	6.30388	8.416	1.54503e-06	1.28897e-05	5.17304
ILMN_1253093	83767	Wasf1	2.62315	7.37186	13.9274	4.78871e-09	1.57629e-07	11.2056
ILMN_2872058	13036	Ctsh	-2.62273	10.2717	-14.5241	2.89979e-09	1.11939e-07	11.7237
ILMN_2451529	72821	Scn2b	2.62272	6.12018	11.4652	4.73919e-08	8.90404e-07	8.82329
ILMN_1239438	20091	Rps3a1	2.62141	7.70499	11.8513	3.22198e-08	6.65906e-07	9.2258
ILMN_2879102	14620	Gjb3	2.62081	6.1348	5.82066	6.64718e-05	0.00027864	1.23012
ILMN_2690839	69524	Esam	2.62044	10.6075	13.3845	7.68673e-09	2.26885e-07	10.7157
ILMN_1230194	#N/A	NA	2.61902	6.44906	8.36104	1.65891e-06	1.36188e-05	5.09839
ILMN_1217235	68303	Fam114a1	2.61827	8.14362	12.857	1.23767e-08	3.22311e-07	10.2215
ILMN_3006505	12047	Bcl2a1d	-2.61682	7.07687	-11.3625	5.26099e-08	9.63096e-07	8.71424
ILMN_1249586	15481	Hspa8	2.61647	11.3169	15.8469	1.01548e-09	5.08309e-08	12.8023
ILMN_2800051	105005	Fam84a	2.61289	6.27236	9.25623	5.42316e-07	5.65201e-06	6.27181
ILMN_3155245	232201	Arhgap25	-2.61054	7.30158	-12.0599	2.62742e-08	5.67793e-07	9.43838
ILMN_2857957	23945	Mgll	2.60537	6.91193	12.2897	2.10572e-08	4.8188e-07	9.66887
ILMN_1213443	56397	Morf4l2	2.60181	6.11717	10.1487	1.92541e-07	2.50389e-06	7.35734
ILMN_2662322	50498	Ebi3	-2.60131	6.65427	-11.3182	5.50441e-08	9.8988e-07	8.66702
ILMN_2828492	228730	Kiz	2.60081	8.41506	15.9786	9.18763e-10	4.69025e-08	12.9048
ILMN_2670352	76959	Chmp5	2.60074	7.07975	9.88283	2.60099e-07	3.15666e-06	7.04225
ILMN_1218353	380686	Cnrip1	-2.60061	5.31442	-11.1469	6.56747e-08	1.1242e-06	8.48258
ILMN_2759762	56018	Stard10	2.5989	7.42882	12.8397	1.25752e-08	3.27067e-07	10.2049
ILMN_1214026	81014	Vmn1r58	2.59737	7.40836	11.3969	5.07941e-08	9.35531e-07	8.75091
ILMN_2757634	104943	Fam110c	2.59722	7.852	11.0036	7.62621e-08	1.25415e-06	8.3264
ILMN_1227951	14538	Gcnt2	2.59563	10.01	17.0574	4.15957e-10	2.72531e-08	13.7138
ILMN_1254307	69068	1810011O10Rik	2.59379	7.2424	10.0273	2.20711e-07	2.79131e-06	7.21431
ILMN_2727503	16009	Igfbp3	-2.59339	6.43901	-8.55891	1.28621e-06	1.11135e-05	5.36551
ILMN_2938047	104156	Etv5	-2.59295	5.97135	-10.3435	1.55067e-07	2.12963e-06	7.58401
ILMN_3160771	17470	Cd200	2.5929	6.16484	9.32586	4.98864e-07	5.30395e-06	6.35941
ILMN_2645333	#N/A	NA	-2.59243	5.45515	-9.64525	3.42161e-07	3.92379e-06	6.75482
ILMN_1250001	67749	Mgarp	-2.59131	5.6607	-4.17423	0.001154	0.00306538	-1.7279
ILMN_2690603	20750	Spp1	-2.59083	11.535	-6.66002	1.78958e-05	9.46699e-05	2.60284
ILMN_2733330	20091	Rps3a1	2.58897	10.4444	15.819	1.03737e-09	5.15504e-08	12.7805
ILMN_2543842	#N/A	NA	-2.58865	5.29706	-6.90552	1.24141e-05	7.03762e-05	2.98619
ILMN_2652458	98932	Myl9	-2.58779	5.88618	-10.6045	1.16629e-07	1.71392e-06	7.88214
ILMN_1234171	14056	Ezh2	-2.58778	6.21051	-7.96062	2.81379e-06	2.07707e-05	4.54369
ILMN_2687547	20324	Sdpr	2.58732	9.30862	11.7804	3.45596e-08	6.98423e-07	9.15271
ILMN_2636110	68549	Sgol2a	-2.5871	5.33321	-15.8267	1.03126e-09	5.13706e-08	12.7865
ILMN_2524667	272551	Gins2	-2.58609	6.00018	-14.0203	4.42336e-09	1.49921e-07	11.2877
ILMN_2897468	72155	Cenpn	-2.58451	5.59446	-13.9916	4.53312e-09	1.5246e-07	11.2623
ILMN_1238847	12501	Cd3e	2.58419	5.98667	11.9101	3.04102e-08	6.3387e-07	9.28605
ILMN_2653567	80837	Rhoj	2.58416	9.7473	12.9151	1.17344e-08	3.10324e-07	10.2768
ILMN_1218380	319176	Hist2h2ac	-2.58345	11.1391	-14.61	2.70182e-09	1.06688e-07	11.7966
ILMN_2746895	107221	Ffar4	2.58245	5.18098	13.0484	1.03917e-08	2.83164e-07	10.403
ILMN_2507232	237436	Gas2l3	-2.58124	6.67291	-6.6191	1.90354e-05	9.95193e-05	2.53817
ILMN_1240719	80752	Fam20c	-2.58088	6.22249	-11.5135	4.51306e-08	8.56525e-07	8.87431
ILMN_2946466	30948	Bin1	-2.58021	8.58452	-15.9189	9.61341e-10	4.87134e-08	12.8584
ILMN_2714638	17289	Mertk	-2.5802	7.26287	-8.24232	1.93658e-06	1.53472e-05	4.93592
ILMN_2643423	68581	Tmed10	2.58003	10.3111	12.2621	2.16219e-08	4.90029e-07	9.64132
ILMN_2682173	69900	Mfsd11	-2.57879	6.32955	-11.3338	5.41708e-08	9.81035e-07	8.68372
ILMN_1216143	29864	Rnf11	2.57874	9.08947	14.5423	2.85659e-09	1.11198e-07	11.7391
ILMN_2713673	69574	Cmbl	2.57572	6.208	11.3275	5.45231e-08	9.83089e-07	8.67695
ILMN_2525025	399603	Fam84b	2.5754	6.22583	9.76458	2.9794e-07	3.5083e-06	6.89989
ILMN_2871628	19099	Mapk8ip1	2.57478	6.53374	11.831	3.28738e-08	6.73619e-07	9.20485
ILMN_3150677	#N/A	NA	2.57391	7.27328	11.8221	3.31614e-08	6.78161e-07	9.19577
ILMN_2512663	22417	Wnt4	2.57381	6.53063	9.74843	3.03551e-07	3.55433e-06	6.88034
ILMN_2678336	13019	Ctf1	2.57238	6.54567	12.5769	1.60493e-08	3.92606e-07	9.95141
ILMN_1225528	228775	Trib3	-2.57222	6.64103	-10.6984	1.05411e-07	1.60282e-06	7.98794
ILMN_3073406	104681	Slc16a6	-2.5722	5.61116	-11.3482	5.33802e-08	9.70992e-07	8.69907
ILMN_2687156	319625	Galm	-2.57159	5.3464	-14.8355	2.24807e-09	9.38124e-08	11.986
ILMN_1220360	22249	Unc13b	2.57117	7.05132	11.4312	4.90534e-08	9.14109e-07	8.78732
ILMN_2719139	382062	AB124611	-2.57081	6.39928	-7.87583	3.15439e-06	2.28343e-05	4.42373
ILMN_2891245	230726	Rhbdl2	2.56997	8.19697	9.87349	2.62891e-07	3.18144e-06	7.03106
ILMN_1221494	327900	Ubtd2	2.56929	5.94311	9.92359	2.48272e-07	3.04937e-06	7.09102
ILMN_1232396	#N/A	NA	2.56893	7.33396	11.692	3.77318e-08	7.4354e-07	9.06113
ILMN_2873319	18777	Lypla1	2.56758	6.62119	9.9491	2.41168e-07	2.97812e-06	7.12144
ILMN_2604226	20356	Sema5a	2.56707	7.43492	6.96992	1.12932e-05	6.50801e-05	3.08541
ILMN_2703657	13382	Dld	2.5669	6.71419	9.18997	5.87437e-07	6.00962e-06	6.18796
ILMN_1259069	667214	9930111J21Rik1	2.56672	8.26195	7.36231	6.41871e-06	4.12019e-05	3.67808
ILMN_2911283	232910	Ap2s1	-2.56644	6.71339	-13.5865	6.43327e-09	1.98726e-07	10.9001
ILMN_2776419	56455	Dynll1	2.56501	9.15818	10.6011	1.1705e-07	1.71637e-06	7.87838
ILMN_2701779	214048	Larp1b	2.56369	7.23016	9.8059	2.84088e-07	3.38618e-06	6.94979
ILMN_2947292	53608	Map3k6	2.56166	7.09657	15.1457	1.75292e-09	7.78897e-08	12.242
ILMN_2544305	18113	Nnmt	2.56036	10.0873	8.15843	2.16242e-06	1.67945e-05	4.82011
ILMN_2633229	11946	Atp5a1	2.55777	8.76379	10.1949	1.82845e-07	2.40362e-06	7.41146
ILMN_3008858	13032	Ctsc	-2.5573	10.9057	-13.9871	4.55036e-09	1.52715e-07	11.2584
ILMN_1225196	21808	Tgfb2	2.55664	7.36373	9.56777	3.74599e-07	4.20209e-06	6.65985
ILMN_1214659	70495	Atp6ap2	-2.55661	8.39972	-12.422	1.85679e-08	4.38769e-07	9.7998
ILMN_1253681	#N/A	NA	2.55503	9.43568	11.2109	6.14667e-08	1.07348e-06	8.55176
ILMN_1238326	22194	Ube2e1	2.55471	6.7026	11.024	7.46472e-08	1.23794e-06	8.34877
ILMN_2872851	73720	Cst6	2.55461	5.91245	11.9829	2.83201e-08	6.01269e-07	9.36026
ILMN_1256369	23936	Lynx1	2.55226	7.45211	13.6685	5.98865e-09	1.88386e-07	10.9743
ILMN_2850391	17536	Meis2	2.55027	9.35822	18.486	1.55955e-10	1.32581e-08	14.708
ILMN_2821460	19253	Ptpn18	-2.54917	8.31502	-8.41995	1.53719e-06	1.28447e-05	5.17838
ILMN_1232263	16529	Kcnk5	2.5485	6.07689	9.09919	6.55879e-07	6.5502e-06	6.07234
ILMN_2460572	170744	Tlr8	-2.54759	5.19096	-12.015	2.74477e-08	5.86378e-07	9.39286
ILMN_2678218	17390	Mmp2	2.54757	10.0552	11.4133	4.99525e-08	9.25059e-07	8.76836
ILMN_2435302	24017	Rnf13	-2.5475	7.21442	-12.4682	1.77749e-08	4.23245e-07	9.8452
ILMN_1255766	24055	Sh3bp2	-2.54705	8.12033	-9.64318	3.42988e-07	3.9254e-06	6.75229
ILMN_2817371	68153	Gtf2e2	2.54543	6.51578	11.127	6.70425e-08	1.13966e-06	8.46104
ILMN_2684413	66680	Oser1	2.54368	7.36333	9.02072	7.21916e-07	7.05222e-06	5.97168
ILMN_2513570	#N/A	NA	2.5434	7.64554	10.5478	1.24004e-07	1.79278e-06	7.81799
ILMN_2731191	16622	Klk1b5	2.54014	6.03737	13.3865	7.67312e-09	2.26809e-07	10.7175
ILMN_2698757	242083	Ppm1l	2.53932	6.32834	12.9064	1.18283e-08	3.11978e-07	10.2685
ILMN_1225565	16000	Igf1	-2.53623	8.79856	-13.9439	4.72167e-09	1.56018e-07	11.2202
ILMN_2778872	56150	Mad2l1	-2.53581	7.06119	-12.5837	1.59465e-08	3.91489e-07	9.95809
ILMN_3149944	75458	Cklf	-2.5358	8.14672	-11.8376	3.26602e-08	6.70576e-07	9.21165
ILMN_2531520	381201	Ap5b1	-2.53572	6.14416	-11.4123	5.00021e-08	9.25059e-07	8.76732
ILMN_1252076	17105	Lyz2	-2.53559	12.4837	-8.57356	1.26242e-06	1.0991e-05	5.38511
ILMN_2845778	21922	Clec3b	2.53555	6.7406	7.80587	3.4684e-06	2.47676e-05	4.32411
ILMN_2665535	233744	Spon1	2.53451	5.79882	9.94062	2.43504e-07	2.99977e-06	7.11134
ILMN_1213921	78733	Troap	-2.5325	5.10985	-17.2789	3.55526e-10	2.406e-08	13.8734
ILMN_1226755	#N/A	NA	-2.53229	6.38656	-10.1036	2.02513e-07	2.60882e-06	7.30446
ILMN_2983948	76737	Creld2	2.53106	9.70173	7.75333	3.72609e-06	2.62613e-05	4.24888
ILMN_2764781	102866	Pls3	2.53061	8.47867	9.97733	2.33555e-07	2.91208e-06	7.15505
ILMN_1224076	67238	Fam220a	2.5303	6.50402	14.3013	3.48945e-09	1.27983e-07	11.5327
ILMN_2868480	53877	Ear4	2.52994	6.74447	10.1045	2.02309e-07	2.60784e-06	7.30551
ILMN_2665715	103140	Gstt3	2.52968	8.11754	13.7096	5.77862e-09	1.82918e-07	11.0112
ILMN_1259473	14156	Fen1	-2.52925	7.92805	-14.7399	2.42963e-09	9.93732e-08	11.906
ILMN_2803674	20202	S100a9	2.52713	8.12876	9.18859	5.88423e-07	6.01671e-06	6.18621
ILMN_2647820	#N/A	NA	-2.52617	7.98677	-7.12738	8.98112e-06	5.4018e-05	3.32566
ILMN_3103689	71242	Spata24	-2.52586	5.678	-10.9441	8.11816e-08	1.30824e-06	8.26106
ILMN_2767918	65972	Ifi30	-2.52425	7.91869	-10.3922	1.46978e-07	2.04172e-06	7.64009
ILMN_2633942	212503	Paox	-2.52365	7.08835	-8.97477	7.63861e-07	7.40222e-06	5.91241
ILMN_2737713	13614	Edn1	-2.52263	6.56421	-6.17777	3.75858e-05	0.000173862	1.82596
ILMN_1256328	21873	Tjp2	2.52256	8.01323	15.9196	9.60799e-10	4.87134e-08	12.859
ILMN_1245731	15242	Hhex	-2.52245	7.138	-10.1869	1.84475e-07	2.4181e-06	7.40217
ILMN_3145814	70155	Ogfrl1	-2.52194	7.02327	-11.4106	5.00907e-08	9.25059e-07	8.76547
ILMN_1258376	52150	Kcnk6	-2.52165	7.88122	-11.1821	6.33247e-08	1.09477e-06	8.52065
ILMN_1218266	17268	Meis1	2.5213	8.95356	10.5817	1.19531e-07	1.74034e-06	7.85643
ILMN_2759108	67880	Dcxr	-2.52085	7.16241	-10.994	7.70335e-08	1.26241e-06	8.31588
ILMN_1214874	#N/A	NA	2.52056	6.30708	10.2282	1.76181e-07	2.346e-06	7.45034
ILMN_1246330	208846	Daam1	2.52035	7.40814	13.8435	5.14639e-09	1.67262e-07	11.1311
ILMN_2961216	24059	Slco2a1	2.51984	8.41164	11.5425	4.38308e-08	8.37261e-07	8.90481
ILMN_3150996	12144	Blm	-2.51974	5.78448	-9.82117	2.79144e-07	3.34274e-06	6.96819
ILMN_2697415	12500	Cd3d	2.51846	6.0678	11.5537	4.33366e-08	8.30908e-07	8.91664
ILMN_1226514	210710	Gab3	-2.51806	6.51633	-11.2095	6.15546e-08	1.0741e-06	8.55026
ILMN_2625377	50778	Rgs1	-2.51568	10.5807	-10.4172	1.42992e-07	1.99848e-06	7.66887
ILMN_2867901	107995	Cdc20	-2.51483	5.77923	-11.4382	4.87042e-08	9.10901e-07	8.79478
ILMN_2505185	#N/A	NA	2.51332	5.99504	12.9733	1.11263e-08	2.98048e-07	10.3321
ILMN_1227573	54123	Irf7	2.51096	6.67338	8.04749	2.50512e-06	1.88369e-05	4.66567
ILMN_2955919	84004	Mcam	-2.50864	5.66526	-14.5809	2.76711e-09	1.08739e-07	11.772
ILMN_1256927	69640	Fam83g	2.50819	6.56265	7.46489	5.55513e-06	3.6513e-05	3.82971
ILMN_2685769	217882	Cep170b	2.50814	8.68907	11.6988	3.74775e-08	7.42083e-07	9.06818
ILMN_2469018	21957	Tnnt3	-2.50685	5.19934	-10.3802	1.48922e-07	2.06314e-06	7.62634
ILMN_2793329	14870	Gstp1	2.50665	5.97748	12.0257	2.71633e-08	5.8151e-07	9.40371
ILMN_2699488	16779	Lamb2	2.50582	8.22853	11.1965	6.23886e-08	1.08449e-06	8.53621
ILMN_1253504	14600	Ghr	2.50388	8.43177	9.37974	4.67798e-07	5.03348e-06	6.42685
ILMN_2538242	100503916	Gm19962	2.50383	7.28716	7.46244	5.57425e-06	3.66036e-05	3.82611
ILMN_1234336	56449	Ybx3	2.50263	7.27788	10.8956	8.54418e-08	1.35947e-06	8.20759
ILMN_2692315	319446	Dpep2	-2.50229	7.06916	-10.435	1.40237e-07	1.96934e-06	7.68924
ILMN_2694960	17698	Msn	-2.50219	8.02864	-11.4128	4.99807e-08	9.25059e-07	8.76777
ILMN_2631752	12477	Ctla4	2.50124	6.18467	10.3069	1.61464e-07	2.18971e-06	7.54168
ILMN_1235230	53318	Pdlim3	2.50123	6.96518	10.9711	7.89037e-08	1.2812e-06	8.2908
ILMN_1225085	18751	Prkcb	-2.50007	8.13176	-11.96	2.89613e-08	6.10471e-07	9.33693
ILMN_2873822	11568	Aebp1	2.50003	10.4931	13.63	6.1931e-09	1.92754e-07	10.9395
ILMN_2416628	72318	Cyth4	-2.49862	10.5774	-11.6435	3.96041e-08	7.73032e-07	9.01061
ILMN_2613832	211666	Mgst2	2.49553	7.29462	10.0482	2.15563e-07	2.7409e-06	7.23904
ILMN_2754220	240832	Tor1aip2	2.49468	7.02541	10.7686	9.77821e-08	1.51265e-06	8.06652
ILMN_2855334	110006	Gusb	-2.49422	10.3364	-15.5795	1.24721e-09	5.97582e-08	12.5916
ILMN_1238533	97884	B3galnt2	2.49414	7.16899	14.2928	3.51428e-09	1.27983e-07	11.5253
ILMN_2589256	216991	Adap2	-2.49376	6.3245	-5.9908	5.05475e-05	0.000221117	1.51619
ILMN_2804523	235584	Dusp7	-2.49294	7.89172	-10.754	9.93134e-08	1.52818e-06	8.05027
ILMN_2652857	15953	Ifi47	2.49123	8.1848	9.12873	6.32723e-07	6.36218e-06	6.11005
ILMN_2714534	26395	Map2k1	2.49096	6.50437	8.6111	1.20358e-06	1.05727e-05	5.43521
ILMN_1241293	12741	Cldn5	-2.49027	6.85718	-10.3943	1.46634e-07	2.03913e-06	7.64254
ILMN_1251968	100008567	Gm14964	2.49019	6.45311	9.84407	2.71902e-07	3.27414e-06	6.99574
ILMN_1236459	212503	Paox	-2.48893	6.87215	-9.49724	4.06996e-07	4.50168e-06	6.57287
ILMN_1241298	15109	Hal	-2.48866	6.55484	-8.81586	9.30153e-07	8.64319e-06	5.70571
ILMN_2606470	78785	Clip4	2.48672	7.17865	10.9935	7.70712e-08	1.26241e-06	8.31537
ILMN_2522884	#N/A	NA	2.48604	7.36237	11.2909	5.66057e-08	1.00647e-06	8.6378
ILMN_1255564	67454	Ikbip	2.48589	5.99877	12.9096	1.17932e-08	3.11452e-07	10.2716
ILMN_2666582	18081	Ninj1	-2.48584	6.39213	-11.3322	5.42627e-08	9.81477e-07	8.68195
ILMN_1244145	230099	Car9	2.48509	6.50215	10.3391	1.55827e-07	2.13437e-06	7.57889
ILMN_1226829	17064	Cd93	-2.48465	8.6121	-7.65626	4.25726e-06	2.92729e-05	4.10899
ILMN_1235139	20375	Spi1	-2.48421	6.14699	-10.3814	1.48735e-07	2.06194e-06	7.62765
ILMN_2774640	12144	Blm	-2.48376	5.72752	-11.3183	5.50389e-08	9.8988e-07	8.66712
ILMN_2663604	60530	Fignl1	-2.48331	5.37934	-11.0329	7.3952e-08	1.23092e-06	8.35855
ILMN_2878548	17768	Mthfd2	-2.48219	5.95997	-11.0136	7.54633e-08	1.24734e-06	8.3374
ILMN_2707099	216864	Mgl2	-2.48187	6.15005	-7.06217	9.87105e-06	5.83052e-05	3.22656
ILMN_3116885	#N/A	NA	-2.48163	6.7374	-8.64273	1.15627e-06	1.02402e-05	5.47731
ILMN_2980532	21812	Tgfbr1	2.48047	6.3208	10.6871	1.06698e-07	1.61642e-06	7.97525
ILMN_1224637	15220	Foxq1	2.47897	6.73645	10.5942	1.17924e-07	1.72398e-06	7.87059
ILMN_2707308	12465	Cct5	2.47864	6.10843	9.22374	5.63963e-07	5.83036e-06	6.23075
ILMN_2935796	67830	Rer1	2.47779	7.20281	8.42115	1.53482e-06	1.28306e-05	5.18001
ILMN_1244008	#N/A	NA	2.47706	5.92845	4.99994	0.00026363	0.000883187	-0.204166
ILMN_2533143	#N/A	NA	-2.47599	5.66078	-10.6358	1.12747e-07	1.68449e-06	7.91756
ILMN_2741402	16651	Sspn	2.47518	8.1581	10.5379	1.25355e-07	1.81105e-06	7.80664
ILMN_2596761	66118	Sarnp	2.47348	6.97888	9.21579	5.69395e-07	5.85415e-06	6.22069
ILMN_2819319	20135	Rrm2	-2.47283	5.31892	-14.4034	3.20451e-09	1.20084e-07	11.6206
ILMN_2762380	224794	Enpp4	2.4709	7.68762	10.014	2.24044e-07	2.82136e-06	7.1986
ILMN_2630749	19378	Aldh1a2	2.47	6.49409	7.6532	4.2753e-06	2.93675e-05	4.10455
ILMN_2703829	98752	Fcrla	2.46697	6.02634	10.9431	8.12684e-08	1.30824e-06	8.25994
ILMN_2695344	171095	Il17rc	2.46581	6.58225	9.2822	5.25657e-07	5.53163e-06	6.30454
ILMN_2805714	26879	B3galnt1	-2.46526	6.67381	-11.5239	4.46592e-08	8.48359e-07	8.88527
ILMN_1229318	228026	Pdk1	-2.46503	6.70541	-12.1222	2.47362e-08	5.44859e-07	9.50121
ILMN_2649091	18799	Plcd1	2.46502	7.92588	11.8274	3.29894e-08	6.75315e-07	9.20119
ILMN_2589865	12487	Cd28	-2.46375	5.98411	-9.91173	2.51654e-07	3.08171e-06	7.07684
ILMN_2685157	76408	Abcc3	-2.46354	6.66919	-13.8136	5.28104e-09	1.7056e-07	11.1044
ILMN_2680329	69046	Isca1	2.46321	8.93318	11.4448	4.83786e-08	9.05636e-07	8.80178
ILMN_2659960	80877	Lrba	2.46319	7.86076	16.6917	5.41291e-10	3.23642e-08	13.4454
ILMN_2618549	#N/A	NA	-2.4613	6.788	-11.0819	7.0268e-08	1.18057e-06	8.41195
ILMN_2952521	19132	Prph	2.46051	6.10543	6.91151	1.2305e-05	6.99313e-05	2.99544
ILMN_2614728	66885	Acadsb	2.45924	8.21608	11.027	7.44134e-08	1.2356e-06	8.35205
ILMN_1256996	17133	Maff	2.45915	6.44777	9.33228	4.95049e-07	5.27156e-06	6.36746
ILMN_1254814	12747	Clk1	2.45889	8.34179	11.298	5.61995e-08	1.00451e-06	8.64532
ILMN_2659680	20701	Serpina1b	2.45856	6.86261	3.73644	0.00260322	0.00609146	-2.55857
ILMN_2911344	22038	Plscr1	2.45756	8.09523	11.3614	5.26653e-08	9.63096e-07	8.71315
ILMN_1229993	30045	Dnajc12	-2.45733	5.39426	-12.2467	2.19431e-08	4.93912e-07	9.62597
ILMN_2755059	73024	Emc7	2.45686	7.41411	8.92481	8.12424e-07	7.75232e-06	5.84773
ILMN_2854065	94216	Col4a6	2.45646	5.63183	9.96785	2.36081e-07	2.93114e-06	7.14378
ILMN_2737758	19280	Ptprs	2.45616	7.46834	14.014	4.44723e-09	1.50482e-07	11.2821
ILMN_2937320	#N/A	NA	2.45428	7.96964	13.1896	9.14854e-09	2.59227e-07	10.5352
ILMN_2526572	67891	Rpl4	2.45307	9.08308	9.34656	4.8668e-07	5.20129e-06	6.38535
ILMN_2454204	#N/A	NA	-2.4526	6.67524	-9.80505	2.84364e-07	3.38731e-06	6.94877
ILMN_1247185	#N/A	NA	2.45244	5.78181	8.0576	2.47163e-06	1.86472e-05	4.6798
ILMN_3152241	104681	Slc16a6	-2.45227	6.09521	-12.3103	2.06476e-08	4.74618e-07	9.68932
ILMN_2594779	67557	Larp6	2.45174	6.68729	10.6121	1.15673e-07	1.70926e-06	7.89075
ILMN_1226332	20439	Siah2	2.45143	6.8359	10.9528	8.04388e-08	1.29895e-06	8.27066
ILMN_2612206	107995	Cdc20	-2.45114	6.03859	-12.3365	2.01385e-08	4.66041e-07	9.7153
ILMN_2645865	67198	Spats2l	2.44985	5.74204	11.9054	3.05523e-08	6.34262e-07	9.28119
ILMN_2734340	74732	Stx11	2.44968	8.52332	8.6089	1.20694e-06	1.05977e-05	5.43229
ILMN_2657431	#N/A	NA	2.44907	6.10512	8.84611	8.95741e-07	8.38937e-06	5.74527
ILMN_2649846	#N/A	NA	2.44837	6.43622	10.051	2.14864e-07	2.7354e-06	7.24244
ILMN_2775307	16782	Lamc2	2.44796	5.93522	11.6608	3.89239e-08	7.61924e-07	9.02868
ILMN_2750725	239827	Pigz	-2.44736	5.5967	-9.95784	2.38782e-07	2.95753e-06	7.13186
ILMN_2765224	57278	Bcam	2.44704	6.57926	9.077	6.73875e-07	6.67805e-06	6.04394
ILMN_1239863	214763	Mb21d1	-2.44684	7.35654	-11.1454	6.57775e-08	1.1242e-06	8.48095
ILMN_3023230	216850	Kdm6b	2.44665	8.91252	12.5432	1.65635e-08	4.0184e-07	9.91862
ILMN_2624713	328329	Mast4	2.4447	8.3655	13.3169	8.16318e-09	2.3754e-07	10.6534
ILMN_2635631	20350	Sema3f	2.44257	8.18307	14.4777	3.01299e-09	1.15002e-07	11.6842
ILMN_1242399	68024	Hist1h2bc	2.44151	10.5949	8.46844	1.44414e-06	1.21913e-05	5.24394
ILMN_2668319	15519	Hsp90aa1	2.44139	8.9558	10.0102	2.25023e-07	2.82971e-06	7.19404
ILMN_2592815	14677	Gnai1	2.44075	6.23034	6.65475	1.80384e-05	9.53258e-05	2.59453
ILMN_1232081	109624	Cald1	2.44068	5.90352	11.507	4.54299e-08	8.61409e-07	8.86741
ILMN_2721439	13008	Csrp2	2.44061	11.1069	12.1866	2.32456e-08	5.14781e-07	9.56594
ILMN_2682788	16478	Jund	2.43931	7.86958	7.85746	3.2338e-06	2.33189e-05	4.39763
ILMN_3132588	320712	Abi3bp	2.4393	5.85198	9.74998	3.03005e-07	3.55203e-06	6.88222
ILMN_2492447	66573	Dzip1	2.43765	5.9239	12.5639	1.62462e-08	3.95542e-07	9.93873
ILMN_1257667	27221	Chaf1a	-2.43752	5.71041	-12.3884	1.91693e-08	4.48659e-07	9.76663
ILMN_1243095	22327	Vbp1	2.43637	7.34794	9.33921	4.90966e-07	5.24165e-06	6.37615
ILMN_2609998	59095	Fxyd6	2.43461	9.76156	14.2926	3.51482e-09	1.27983e-07	11.5252
ILMN_2657031	278279	Tmtc2	2.43345	5.88693	10.5801	1.19737e-07	1.74191e-06	7.85463
ILMN_1220637	70645	Oip5	-2.43196	5.26615	-12.2923	2.10061e-08	4.81246e-07	9.6714
ILMN_1228165	71310	Tbc1d9	-2.42952	5.64852	-9.97054	2.35363e-07	2.92575e-06	7.14697
ILMN_2619707	101488	Slco2b1	-2.42938	6.60333	-8.64853	1.14781e-06	1.01828e-05	5.48502
ILMN_2966632	109672	Cyb5a	2.42867	9.19945	13.8455	5.13788e-09	1.67249e-07	11.1328
ILMN_3160194	74737	Pcf11	2.42829	6.60614	10.7511	9.96273e-08	1.53186e-06	8.04697
ILMN_2748680	14198	Fhit	2.42808	5.74539	12.735	1.38507e-08	3.51357e-07	10.1046
ILMN_2677882	66860	Tanc1	2.42787	6.40481	12.1161	2.48819e-08	5.47481e-07	9.4951
ILMN_2978038	17885	Myh8	-2.42572	5.12122	-12.2807	2.12391e-08	4.85431e-07	9.65992
ILMN_2822552	327900	Ubtd2	2.42506	7.91663	11.5589	4.31114e-08	8.28272e-07	8.92208
ILMN_2510364	14897	Trip12	2.42503	6.69255	8.07465	2.41619e-06	1.83629e-05	4.70362
ILMN_2687628	80986	Ckap2	-2.42196	5.16667	-13.8512	5.11274e-09	1.66702e-07	11.1379
ILMN_1236111	98752	Fcrla	2.42167	6.06322	8.95281	7.84811e-07	7.55895e-06	5.88402
ILMN_2887239	15902	Id2	2.42101	6.6079	8.06913	2.43401e-06	1.8471e-05	4.6959
ILMN_1245272	231070	Insig1	-2.42098	5.65751	-9.06972	6.79895e-07	6.72475e-06	6.0346
ILMN_2677056	56398	Chp1	2.42089	9.97322	14.1347	4.01433e-09	1.40454e-07	11.388
ILMN_1235688	12476	Cd151	2.4203	10.5906	15.2907	1.56288e-09	7.08109e-08	12.3599
ILMN_1242170	11551	Adra2a	2.41668	6.8261	5.57175	9.99547e-05	0.000388287	0.804526
ILMN_2448213	20541	Slc8a1	2.41652	5.77255	13.4714	7.11824e-09	2.1565e-07	10.7953
ILMN_2718189	69993	Chn2	2.4159	7.14156	10.3759	1.49622e-07	2.06762e-06	7.62143
ILMN_2602542	16970	Lrmp	-2.41538	8.01376	-13.3383	8.00948e-09	2.34394e-07	10.6731
ILMN_1237421	17967	Ncam1	2.41478	7.3862	8.85477	8.86139e-07	8.30927e-06	5.75658
ILMN_1229523	14129	Fcgr1	-2.41383	7.21057	-5.56239	0.000101517	0.000393537	0.788363
ILMN_2589871	12487	Cd28	-2.41378	5.83916	-9.93664	2.44611e-07	3.0116e-06	7.10659
ILMN_2636004	320878	Mical2	2.41367	9.51264	13.7589	5.53679e-09	1.77152e-07	11.0555
ILMN_3030392	71242	Spata24	-2.41352	5.43646	-11.7286	3.63799e-08	7.24534e-07	9.09918
ILMN_2526875	214403	Gm4788	2.41332	9.16948	11.9721	2.86194e-08	6.06372e-07	9.3493
ILMN_1226979	#N/A	NA	-2.41313	5.57562	-9.57679	3.70659e-07	4.17382e-06	6.67094
ILMN_1254000	56228	Ube2j1	2.41306	6.76615	10.9576	8.00313e-08	1.29441e-06	8.27597
ILMN_2595857	654824	Ankrd37	-2.41292	6.42263	-6.22988	3.46364e-05	0.000162059	1.91145
ILMN_2639360	224022	Slc7a4	2.41212	7.49343	9.97936	2.33019e-07	2.90892e-06	7.15746
ILMN_2543107	18413	Osm	-2.41176	5.76806	-7.00971	1.06548e-05	6.22552e-05	3.14644
ILMN_2737517	12750	Clk4	2.41151	7.62879	8.47114	1.43913e-06	1.21654e-05	5.24758
ILMN_2467190	81913	Bambi-ps1	-2.4098	5.7472	-9.55936	3.78311e-07	4.2391e-06	6.64951
ILMN_2605935	#N/A	NA	-2.40972	5.88088	-9.71501	3.1552e-07	3.66734e-06	6.8398
ILMN_1221568	66953	Cdca7	-2.40843	6.27831	-10.4705	1.34891e-07	1.91388e-06	7.72991
ILMN_3142803	15945	Cxcl10	2.40775	7.78657	10.7682	9.78195e-08	1.51265e-06	8.06612
ILMN_1232960	212377	Mms22l	-2.40764	5.60479	-11.7789	3.4609e-08	6.98736e-07	9.15122
ILMN_2474229	12505	Cd44	2.40501	6.31568	6.91895	1.2171e-05	6.93039e-05	3.00692
ILMN_3161959	623474	Rad54b	-2.40426	5.32745	-11.8901	3.10143e-08	6.42554e-07	9.26555
ILMN_2608768	#N/A	NA	2.40381	5.75308	3.57338	0.00353864	0.00793725	-2.86983
ILMN_3065373	223626	Them6	2.40329	8.22252	12.8842	1.2071e-08	3.16352e-07	10.2474
ILMN_2737903	26382	Fgd2	-2.40308	6.6401	-7.40683	6.02756e-06	3.90567e-05	3.74406
ILMN_1225071	14183	Fgfr2	2.40219	7.57889	10.723	1.0267e-07	1.57276e-06	8.01551
ILMN_1222471	63986	Gmfg	-2.40195	8.25833	-11.7701	3.49123e-08	7.0279e-07	9.14212
ILMN_2792868	233016	Blvrb	-2.40171	10.2167	-19.2409	9.55243e-11	9.31385e-09	15.2015
ILMN_2813484	18626	Per1	2.39991	8.28986	7.57039	4.79449e-06	3.22871e-05	3.98426
ILMN_2449466	15257	Hipk1	2.39971	6.14352	10.2053	1.80731e-07	2.38498e-06	7.42364
ILMN_2744217	54141	Spag5	-2.39884	5.52471	-9.78391	2.9137e-07	3.449e-06	6.92326
ILMN_2837779	22368	Trpv2	-2.39867	6.63049	-10.6152	1.15284e-07	1.70506e-06	7.89428
ILMN_3089725	13052	Cxadr	2.39744	5.85685	10.1294	1.96735e-07	2.54876e-06	7.33477
ILMN_2420939	#N/A	NA	-2.39718	5.48506	-13.3999	7.58265e-09	2.24781e-07	10.7298
ILMN_1231506	380686	Cnrip1	-2.39667	8.24058	-8.82103	9.24171e-07	8.59149e-06	5.71248
ILMN_2874853	55949	Eef1b2	2.3966	10.4506	11.8051	3.3726e-08	6.86295e-07	9.17817
ILMN_2591731	19263	Ptprb	2.39647	6.80157	11.0118	7.56056e-08	1.24734e-06	8.33543
ILMN_2525605	#N/A	NA	-2.3958	11.3268	-12.6731	1.46699e-08	3.6624e-07	10.0448
ILMN_2822850	12406	Serpinh1	2.39537	8.9548	11.9059	3.05375e-08	6.34262e-07	9.2817
ILMN_2540475	100043225	Gm16378	2.39523	9.88688	14.6102	2.70136e-09	1.06688e-07	11.7967
ILMN_2907972	72297	B3gnt3	-2.39523	5.48411	-11.6937	3.76665e-08	7.42965e-07	9.06293
ILMN_1220100	22627	Ywhae	2.39511	6.45819	9.45181	4.29437e-07	4.68938e-06	6.51659
ILMN_2731760	17916	Myo1f	-2.39294	8.55152	-8.23826	1.9469e-06	1.54052e-05	4.93033
ILMN_1255925	12837	Col8a1	-2.39267	7.07676	-5.1847	0.000191759	0.000674371	0.126346
ILMN_2859613	18295	Ogn	2.39224	10.2398	11.3393	5.38677e-08	9.78129e-07	8.68957
ILMN_2740890	73847	Fam110a	2.39159	8.26354	9.72965	3.10216e-07	3.6159e-06	6.85757
ILMN_3160750	433470	AA467197	-2.39099	8.18333	-6.31059	3.05412e-05	0.000145817	2.04311
ILMN_1215212	11852	Rhob	2.39053	10.4038	14.5361	2.87114e-09	1.11449e-07	11.7339
ILMN_1252136	319173	Hist1h2af	-2.39027	11.3605	-11.9062	3.05287e-08	6.34262e-07	9.282
ILMN_1227012	68194	Ndufb4	2.38974	6.26017	8.17578	2.1135e-06	1.64888e-05	4.84413
ILMN_2589403	18146	Npdc1	2.3897	5.93107	12.6719	1.46866e-08	3.6624e-07	10.0437
ILMN_2723293	276829	Smtnl2	2.38916	6.08258	11.0945	6.93533e-08	1.17047e-06	8.42564
ILMN_2783918	56382	Rab9	2.38706	7.2129	9.9884	2.30641e-07	2.88624e-06	7.1682
ILMN_2671767	55978	Ift20	2.38526	8.2171	10.7832	9.62713e-08	1.49543e-06	8.0828
ILMN_2857666	71355	Col24a1	2.38475	5.62462	9.21901	5.67187e-07	5.84918e-06	6.22477
ILMN_1230020	14264	Fmod	2.38417	5.9516	9.98496	2.31541e-07	2.89574e-06	7.16412
ILMN_2467534	15925	Ide	2.38369	6.29508	12.5013	1.72299e-08	4.14586e-07	9.87759
ILMN_3115917	15483	Hsd11b1	2.38351	7.35362	11.0915	6.95703e-08	1.17317e-06	8.42237
ILMN_2747507	19679	Pitpnm2	2.38225	6.70005	12.1778	2.34445e-08	5.18628e-07	9.55706
ILMN_1256025	#N/A	NA	-2.38217	6.66319	-8.84093	9.01539e-07	8.41682e-06	5.7385
ILMN_1233172	18991	Pou3f1	2.38178	5.68896	11.5724	4.25289e-08	8.20776e-07	8.93627
ILMN_2814127	503845	Ear12	2.38114	6.29142	8.80744	9.39978e-07	8.71088e-06	5.69468
ILMN_1224768	98878	Ehd4	-2.37988	10.0419	-16.8959	4.66982e-10	2.93798e-08	13.596
ILMN_2460653	54445	Unc93b1	-2.37987	8.03502	-6.6486	1.82065e-05	9.60168e-05	2.58481
ILMN_2628174	68738	Acss1	-2.3798	7.5495	-10.6409	1.1213e-07	1.67661e-06	7.9233
ILMN_2711948	20539	Slc7a5	-2.37787	8.63504	-9.77792	2.9339e-07	3.46692e-06	6.91602
ILMN_2747811	12931	Crlf1	-2.37742	5.22243	-7.22209	7.83697e-06	4.83883e-05	3.46862
ILMN_2892441	14860	Gsta4	2.37731	6.89674	11.2902	5.6648e-08	1.00647e-06	8.63702
ILMN_2706562	59056	Evc	2.3761	6.5176	8.72712	1.03949e-06	9.43337e-06	5.58906
ILMN_2614494	14085	Fah	2.37609	9.15892	11.7708	3.48892e-08	7.0279e-07	9.14281
ILMN_2776619	16998	Ltbp3	2.37561	9.68187	11.048	7.2798e-08	1.21564e-06	8.37498
ILMN_1255780	327747	Mettl24	2.37529	5.78208	10.003	2.26847e-07	2.84675e-06	7.18558
ILMN_2710802	214951	Rhbdl1	2.37443	6.22483	8.4619	1.45634e-06	1.22741e-05	5.23511
ILMN_2652645	14694	Gnb2l1	2.3744	7.21001	10.5682	1.2129e-07	1.75987e-06	7.84114
ILMN_1248608	110380	Shroom2	2.3724	7.63108	9.73142	3.0958e-07	3.61259e-06	6.85972
ILMN_2677065	78177	Ninl	2.37016	7.37246	11.6736	3.84305e-08	7.54419e-07	9.04199
ILMN_2543417	#N/A	NA	-2.3692	5.77936	-10.3056	1.61696e-07	2.19142e-06	7.54017
ILMN_2736168	19063	Ppt1	-2.36827	7.58201	-14.0304	4.38552e-09	1.49203e-07	11.2966
ILMN_1242391	60455	Tmem8	-2.36758	5.76018	-10.1753	1.86882e-07	2.44004e-06	7.38859
ILMN_1226508	30940	Usp25	2.36656	6.22045	10.7455	1.00218e-07	1.5398e-06	8.04078
ILMN_2831618	12022	Barx1	2.36482	6.13057	11.1897	6.28249e-08	1.08979e-06	8.52893
ILMN_2771559	79196	Osbpl5	2.36469	6.91961	12.2654	2.15525e-08	4.89488e-07	9.64467
ILMN_2707510	11865	Arntl	2.36468	7.14151	10.9721	7.88254e-08	1.2812e-06	8.29184
ILMN_2727013	20186	Nr1h4	2.36454	5.84168	11.4881	4.63049e-08	8.7558e-07	8.8475
ILMN_1230411	16211	Kpnb1	2.36384	7.87951	10.3152	1.59992e-07	2.17261e-06	7.55127
ILMN_2901626	94185	Tnfrsf21	-2.36336	7.51744	-10.3444	1.54904e-07	2.12882e-06	7.58511
ILMN_2653765	108907	Nusap1	-2.36241	6.34518	-8.38813	1.60171e-06	1.32317e-05	5.13523
ILMN_2765513	16568	Kif3a	-2.36224	8.38494	-11.0854	7.00129e-08	1.17871e-06	8.41575
ILMN_1213809	110168	Gpr18	2.36179	5.87272	13.1224	9.7192e-09	2.69116e-07	10.4724
ILMN_2852217	#N/A	NA	-2.36161	8.02198	-7.84536	3.28725e-06	2.36543e-05	4.38042
ILMN_1237114	320782	Tmem154	-2.36113	6.52298	-12.0979	2.53243e-08	5.5132e-07	9.47674
ILMN_2433848	#N/A	NA	2.35931	7.17877	10.6991	1.05331e-07	1.6028e-06	7.98873
ILMN_1213645	101602	AI467606	-2.35823	7.79695	-11.7072	3.7166e-08	7.37335e-07	9.07688
ILMN_2698767	107995	Cdc20	-2.35653	5.17704	-14.2207	3.73343e-09	1.33812e-07	11.4629
ILMN_2727847	545156	Kalrn	2.35614	5.74841	10.2887	1.64742e-07	2.22099e-06	7.52064
ILMN_1247853	12192	Zfp36l1	2.35554	11.3247	15.0805	1.84625e-09	8.09869e-08	12.1886
ILMN_1255871	16949	Loxl1	2.35531	11.5925	11.0548	7.22825e-08	1.20998e-06	8.38241
ILMN_3043036	12655	Chil3	2.35347	6.54309	4.18144	0.00113884	0.00303177	-1.71433
ILMN_2741096	21859	Timp3	2.35199	11.0779	14.9788	2.00278e-09	8.56617e-08	12.1049
ILMN_1254059	94216	Col4a6	2.35109	5.90243	7.48303	5.41575e-06	3.57816e-05	3.85638
ILMN_2795949	51944	Knstrn	-2.35005	5.46939	-11.2111	6.1452e-08	1.07348e-06	8.55201
ILMN_2727472	16392	Isl1	2.3497	6.13419	11.2903	5.66424e-08	1.00647e-06	8.63713
ILMN_2664686	110749	Chaf1b	-2.34803	6.83924	-14.0556	4.29244e-09	1.4792e-07	11.3187
ILMN_1214782	#N/A	NA	2.34729	6.62111	10.6942	1.05884e-07	1.60781e-06	7.98326
ILMN_1241756	18028	Nfib	2.34665	9.34821	13.173	9.28613e-09	2.60988e-07	10.5197
ILMN_1230357	16438	Itpr1	2.34647	9.53126	11.151	6.53939e-08	1.12206e-06	8.48706
ILMN_3127391	18162	Npr3	-2.34616	5.09028	-15.7394	1.10255e-09	5.43285e-08	12.718
ILMN_1227434	16421	Itgb7	2.34442	6.1649	11.3562	5.29493e-08	9.65703e-07	8.70753
ILMN_2621021	19250	Ptpn14	2.34287	5.81619	4.79945	0.000374327	0.00117933	-0.567476
ILMN_2854962	72415	Sgol1	-2.34158	5.25699	-12.7979	1.30687e-08	3.3692e-07	10.1649
ILMN_1228288	#N/A	NA	2.34103	7.76791	11.4893	4.62459e-08	8.75268e-07	8.84883
ILMN_1227907	63986	Gmfg	-2.34003	8.4132	-11.293	5.64834e-08	1.00647e-06	8.64006
ILMN_2713285	14199	Fhl1	2.33878	9.81324	10.9901	7.7348e-08	1.26479e-06	8.31162
ILMN_2693185	70503	Ddo	2.33877	5.93916	10.6328	1.13113e-07	1.68873e-06	7.91417
ILMN_2628657	70495	Atp6ap2	-2.33848	7.41715	-8.48238	1.41852e-06	1.20293e-05	5.26273
ILMN_1248563	12348	Car11	2.33699	6.82815	10.0374	2.18208e-07	2.7661e-06	7.22626
ILMN_2904703	13039	Ctsl	-2.33641	6.0121	-7.79854	3.50322e-06	2.49642e-05	4.31363
ILMN_2680387	242939	Cpz	2.33578	5.96578	7.25742	7.45076e-06	4.64498e-05	3.52164
ILMN_2790181	236539	Phgdh	-2.3351	6.35982	-10.4719	1.34691e-07	1.91235e-06	7.73147
ILMN_1213001	217353	Tmc6	2.33435	8.08735	11.6037	4.12141e-08	7.99149e-07	8.96904
ILMN_2648200	233011	Itpkc	2.33334	8.30811	10.9017	8.48951e-08	1.35496e-06	8.2143
ILMN_2605465	56440	Snx1	2.33101	7.8882	7.07665	9.66566e-06	5.73565e-05	3.24862
ILMN_2732996	238377	Gpr68	2.33052	5.4443	6.51708	2.2225e-05	0.000112734	2.37589
ILMN_1225123	330173	2610524H06Rik	-2.33037	5.67983	-11.7336	3.62005e-08	7.22359e-07	9.10434
ILMN_3043669	20491	Sla	-2.32973	5.092	-8.62101	1.18853e-06	1.04621e-05	5.44842
ILMN_1244460	13636	Efna1	2.32774	7.20758	12.7904	1.31597e-08	3.38418e-07	10.1577
ILMN_2924419	#N/A	NA	2.3274	9.19281	14.024	4.40971e-09	1.49704e-07	11.2909
ILMN_2742840	23890	Gpr34	-2.3272	4.98043	-16.8152	4.94934e-10	3.07118e-08	13.5367
ILMN_2716212	13642	Efnb2	2.32573	5.7046	8.15841	2.16248e-06	1.67945e-05	4.82008
ILMN_1246496	218975	Mapk1ip1l	-2.32554	5.90016	-10.7206	1.02933e-07	1.57562e-06	8.01283
ILMN_2971171	98752	Fcrla	2.32457	5.78207	7.92537	2.95038e-06	2.1647e-05	4.49392
ILMN_1248998	170745	Xpnpep2	2.32335	5.78389	8.22732	1.97502e-06	1.55857e-05	4.91528
ILMN_2692797	18173	Slc11a1	-2.32303	7.27081	-10.322	1.5878e-07	2.16473e-06	7.55923
ILMN_2665411	18113	Nnmt	2.32294	8.00259	6.64305	1.83593e-05	9.66001e-05	2.57605
ILMN_2576736	#N/A	NA	2.32292	7.24323	9.89622	2.56148e-07	3.11634e-06	7.05829
ILMN_2729162	55942	Sertad1	2.32245	8.95217	14.967	2.02183e-09	8.62967e-08	12.0952
ILMN_2888834	171504	Apobr	-2.32237	7.92493	-9.8561	2.68178e-07	3.23406e-06	7.01019
ILMN_1226745	76742	Snx27	-2.32207	6.46576	-12.6157	1.54775e-08	3.83175e-07	9.98913
ILMN_1257771	#N/A	NA	2.3217	10.4623	16.0322	8.82335e-10	4.56087e-08	12.9462
ILMN_2788984	52538	Acaa2	2.32167	8.46364	15.5563	1.2698e-09	6.01924e-08	12.5732
ILMN_2673889	17220	Mcm7	-2.31966	5.11431	-11.4244	4.93908e-08	9.19563e-07	8.78016
ILMN_2718662	98932	Myl9	-2.31944	6.89936	-9.44791	4.31423e-07	4.70608e-06	6.51175
ILMN_2675337	#N/A	NA	2.31941	6.93804	12.915	1.17354e-08	3.10324e-07	10.2767
ILMN_2607022	19262	Ptpra	2.31938	7.28007	7.57632	4.7552e-06	3.2075e-05	3.99289
ILMN_2744439	15191	Hdgf	-2.31751	6.20875	-9.91033	2.52056e-07	3.08296e-06	7.07517
ILMN_1212941	232910	Ap2s1	-2.31724	9.67521	-13.6051	6.32962e-09	1.96409e-07	10.9169
ILMN_2900557	209737	Kif15	-2.3167	5.47535	-10.2249	1.76837e-07	2.34909e-06	7.44645
ILMN_2621148	16568	Kif3a	-2.31668	6.67661	-10.4396	1.39536e-07	1.96219e-06	7.69448
ILMN_2959191	16331	Inpp5d	-2.3166	6.27403	-7.03604	1.02535e-05	6.01328e-05	3.18669
ILMN_3028324	544752	Tug1	2.31505	7.00808	10.2268	1.76455e-07	2.34812e-06	7.44872
ILMN_2417991	22196	Ube2i	2.31453	6.07739	9.68209	3.27805e-07	3.79085e-06	6.79976
ILMN_2986978	319757	Smo	2.31362	7.66011	10.5682	1.21299e-07	1.75987e-06	7.84106
ILMN_2765741	17859	Mxi1	2.31015	6.32156	9.83495	2.7476e-07	3.29984e-06	6.98478
ILMN_2633805	94067	Mrpl43	-2.30844	7.34277	-12.3771	1.93759e-08	4.51439e-07	9.75547
ILMN_2538615	#N/A	NA	-2.30767	5.15388	-8.73016	1.03553e-06	9.40153e-06	5.59307
ILMN_2492403	12476	Cd151	2.30651	10.5253	16.9358	4.53767e-10	2.88128e-08	13.6252
ILMN_1259277	71986	Ddx28	-2.30623	6.36425	-10.9326	8.21733e-08	1.31765e-06	8.24836
ILMN_2610156	18007	Neo1	2.30593	8.69222	10.5248	1.27145e-07	1.82791e-06	7.79181
ILMN_1254562	74772	Atp13a2	-2.30497	7.04263	-8.89171	8.46414e-07	8.01348e-06	5.80472
ILMN_2447373	19299	Abcd3	2.30478	6.42581	9.43572	4.37701e-07	4.76698e-06	6.4966
ILMN_2628658	70495	Atp6ap2	-2.30404	7.71569	-8.23875	1.94565e-06	1.54013e-05	4.93101
ILMN_1246270	272551	Gins2	-2.30392	6.42679	-10.8193	9.26367e-08	1.44599e-06	8.12305
ILMN_1248439	20448	St6galnac4	-2.3039	6.16574	-7.83742	3.32286e-06	2.38602e-05	4.36911
ILMN_2644229	16508	Kcnd2	2.30305	5.56239	8.71427	1.05643e-06	9.5492e-06	5.57209
ILMN_1250907	17216	Mcm2	-2.30163	6.50382	-11.7741	3.47748e-08	7.01395e-07	9.14623
ILMN_2639642	73341	Arhgef6	-2.30144	7.78486	-14.6922	2.52589e-09	1.016e-07	11.866
ILMN_2461783	74577	Glb1l	2.30081	6.54223	11.0791	7.04694e-08	1.18252e-06	8.40895
ILMN_2646771	69596	Ap5s1	-2.30026	7.4571	-10.9764	7.84689e-08	1.27818e-06	8.29658
ILMN_2759079	19012	Ppap2a	2.29968	9.60728	13.991	4.53535e-09	1.5246e-07	11.2618
ILMN_2491265	#N/A	NA	2.29935	5.94546	13.2202	8.90046e-09	2.55416e-07	10.5637
ILMN_2507494	51875	Tmem141	-2.29904	8.26521	-13.5517	6.63248e-09	2.03312e-07	10.8685
ILMN_2523427	#N/A	NA	2.29891	6.62596	6.37342	2.77086e-05	0.000134477	2.14499
ILMN_2695793	14159	Fes	-2.2988	7.92677	-9.42992	4.40722e-07	4.7948e-06	6.48939
ILMN_2470131	#N/A	NA	2.29794	6.6778	6.08604	4.34403e-05	0.000195088	1.67458
ILMN_1253259	76742	Snx27	-2.29731	5.9154	-11.227	6.04513e-08	1.06024e-06	8.56916
ILMN_1241910	66413	Psmd6	2.29702	6.22752	9.34954	4.84952e-07	5.1882e-06	6.38908
ILMN_1245109	272551	Gins2	-2.29615	5.70237	-10.5985	1.17384e-07	1.72005e-06	7.87539
ILMN_1237846	70456	Mpc2	2.29601	7.18422	12.2745	2.13667e-08	4.86796e-07	9.65369
ILMN_1218240	12515	Cd69	2.29484	7.31814	8.98196	7.57124e-07	7.35773e-06	5.92171
ILMN_2623184	71966	Nkiras2	-2.29428	7.19443	-10.1592	1.9028e-07	2.47605e-06	7.36971
ILMN_1221311	78339	Ttyh3	-2.29354	6.20524	-9.45326	4.287e-07	4.68383e-06	6.51839
ILMN_1232621	11732	Ank	-2.29344	6.26845	-12.9559	1.13042e-08	3.01637e-07	10.3156
ILMN_2611865	230815	Man1c1	-2.291	5.91851	-11.1599	6.47981e-08	1.11333e-06	8.49662
ILMN_1259956	12022	Barx1	2.28912	6.05752	9.90768	2.52819e-07	3.08679e-06	7.072
ILMN_2467578	654795	Sdr39u1	2.2887	6.5669	10.3642	1.51569e-07	2.08857e-06	7.60789
ILMN_3064283	83679	Pde4dip	2.28814	7.4856	13.1476	9.50018e-09	2.64475e-07	10.496
ILMN_2483771	#N/A	NA	2.28776	7.20511	8.67243	1.11365e-06	9.94402e-06	5.51673
ILMN_2890019	93726	Rnase2a	-2.28728	5.1369	-3.42973	0.00464369	0.0100236	-3.14417
ILMN_1227663	74442	Sgms2	2.28504	5.80779	6.31632	3.02705e-05	0.000144718	2.05243
ILMN_1226017	72386	2610035D17Rik	2.28497	5.77047	7.28138	7.20038e-06	4.51902e-05	3.5575
ILMN_1243704	#N/A	NA	2.2849	5.92655	11.4753	4.69063e-08	8.85325e-07	8.83403
ILMN_2543006	107568	Wwp1	-2.28441	5.22725	-9.145	6.20338e-07	6.25906e-06	6.13079
ILMN_2455850	664862	Gpr137b-ps	-2.2844	8.72659	-9.03778	7.06978e-07	6.93925e-06	5.99362
ILMN_1214952	12752	Cln3	-2.2833	8.07747	-11.1095	6.82794e-08	1.15329e-06	8.44194
ILMN_2626294	18484	Pam	2.28314	6.74376	8.26643	1.87641e-06	1.50091e-05	4.96905
ILMN_2491552	15259	Hipk3	2.2816	7.74306	10.7303	1.01867e-07	1.5628e-06	8.02371
ILMN_1230100	12345	Capzb	-2.28093	5.16466	-12.6829	1.45377e-08	3.65629e-07	10.0542
ILMN_2867147	22177	Tyrobp	-2.2785	10.0242	-10.766	9.8057e-08	1.51413e-06	8.06358
ILMN_3160574	320204	Mettl20	2.27845	6.23207	7.90305	3.04046e-06	2.21735e-05	4.46235
ILMN_1228522	23892	Grem1	-2.27798	5.07242	-15.4203	1.41172e-09	6.60078e-08	12.4644
ILMN_1245079	11565	Adssl1	-2.27771	8.13336	-6.77786	1.49995e-05	8.20909e-05	2.78787
ILMN_2874084	230099	Car9	2.27755	7.69317	9.97399	2.34441e-07	2.91782e-06	7.15108
ILMN_2971479	60599	Trp53inp1	2.27725	6.50536	10.6408	1.12138e-07	1.67661e-06	7.92323
ILMN_2493747	76299	Erp44	2.27689	5.81145	7.99272	2.69525e-06	1.99961e-05	4.58887
ILMN_2617005	19116	Prlr	2.27688	5.85167	9.48033	4.15199e-07	4.57274e-06	6.55195
ILMN_1238486	13032	Ctsc	-2.27582	8.86551	-10.9952	7.69371e-08	1.26228e-06	8.31719
ILMN_2822825	230904	Fbxo2	2.27578	7.03358	12.4051	1.8868e-08	4.42613e-07	9.78311
ILMN_2795410	#N/A	NA	2.27554	5.87409	10.3172	1.59626e-07	2.16907e-06	7.55367
ILMN_2685516	15163	Hcls1	-2.27377	7.73354	-9.20278	5.78416e-07	5.92758e-06	6.2042
ILMN_3128616	18707	Pik3cd	-2.2733	6.38157	-7.83718	3.32393e-06	2.38602e-05	4.36877
ILMN_2606295	14528	Gch1	2.27175	10.2054	8.89523	8.42729e-07	7.98962e-06	5.8093
ILMN_1246107	319996	Casc4	2.27116	5.61326	13.1345	9.61353e-09	2.67269e-07	10.4837
ILMN_1222760	68490	Zfp579	2.27024	8.64614	12.2176	2.25628e-08	5.03852e-07	9.59698
ILMN_2942551	269016	Sh3rf2	2.26971	5.75809	8.6829	1.09903e-06	9.83944e-06	5.5306
ILMN_2955362	234664	Nae1	2.26881	5.95822	10.9257	8.27724e-08	1.32623e-06	8.24077
ILMN_2632008	237542	Osbpl8	-2.26683	5.10645	-7.063	9.85908e-06	5.82512e-05	3.22784
ILMN_1257281	76983	Scfd1	2.26508	7.11707	7.4925	5.34441e-06	3.54222e-05	3.87029
ILMN_2998807	236920	Stard8	-2.26499	7.52443	-11.7022	3.73489e-08	7.40249e-07	9.07176
ILMN_2544343	70021	Nt5dc2	-2.26434	7.62643	-7.29115	7.10088e-06	4.46747e-05	3.5721
ILMN_2731127	230579	Fam151a	2.26373	5.54727	10.9902	7.73372e-08	1.26479e-06	8.31177
ILMN_2599341	232288	Frmd4b	2.26364	6.31887	12.0585	2.63091e-08	5.6795e-07	9.437
ILMN_2939517	#N/A	NA	2.26256	5.63704	8.77507	9.78805e-07	9.01789e-06	5.6522
ILMN_2759309	78416	Rnase6	2.26232	7.3294	9.50032	4.05519e-07	4.49018e-06	6.57669
ILMN_1239963	71607	Snx20	-2.26142	6.35174	-9.66237	3.35407e-07	3.8614e-06	6.77572
ILMN_2747959	13179	Dcn	2.26135	12.5647	10.7234	1.02617e-07	1.57276e-06	8.01605
ILMN_1223746	57278	Bcam	2.26106	5.96201	8.80051	9.48146e-07	8.77867e-06	5.6856
ILMN_2597868	19141	Lgmn	-2.26042	11.3275	-9.2708	5.32903e-07	5.57934e-06	6.29017
ILMN_2791952	55927	Hes6	-2.2602	7.22094	-11.8497	3.22709e-08	6.65906e-07	9.22415
ILMN_1254218	#N/A	NA	-2.2596	7.71398	-11.1249	6.71905e-08	1.13966e-06	8.45874
ILMN_1221445	69885	Aunip	-2.2591	5.18425	-11.7922	3.41592e-08	6.91705e-07	9.16486
ILMN_2614759	21859	Timp3	2.25789	6.91013	10.7828	9.63127e-08	1.49543e-06	8.08235
ILMN_2897214	68016	Murc	-2.25599	4.96261	-16.2935	7.25443e-10	4.00966e-08	13.1465
ILMN_1228213	65972	Ifi30	-2.25514	9.63295	-11.6301	4.01395e-08	7.81258e-07	8.9966
ILMN_2868457	214345	Lrrc1	2.25465	5.85411	9.03241	7.11648e-07	6.97842e-06	5.98671
ILMN_2788073	15368	Hmox1	-2.25447	9.2608	-4.2659	0.000975595	0.00266228	-1.55551
ILMN_2650739	216445	Arhgap9	-2.2526	6.48425	-10.5967	1.17608e-07	1.72209e-06	7.8734
ILMN_2611501	27061	Bcap31	2.25254	7.50574	10.1178	1.99308e-07	2.58047e-06	7.32116
ILMN_2750740	71436	Flrt3	2.25208	6.5394	10.7646	9.81959e-08	1.51438e-06	8.0621
ILMN_1219869	16168	Il15	-2.25122	5.2445	-9.2813	5.26226e-07	5.53479e-06	6.3034
ILMN_3126646	74053	Grip1	2.25022	5.88632	11.6416	3.96782e-08	7.73744e-07	9.00866
ILMN_2778655	22329	Vcam1	2.24931	10.2999	9.62519	3.50263e-07	3.99665e-06	6.73028
ILMN_1243197	#N/A	NA	2.24907	5.38604	4.64615	0.000491159	0.00148663	-0.848397
ILMN_2902979	14102	Fas	2.249	8.58339	9.99934	2.27799e-07	2.85415e-06	7.18119
ILMN_2800687	15460	Hr	2.24851	6.69241	8.17726	2.10937e-06	1.64691e-05	4.84619
ILMN_1234413	#N/A	NA	-2.24768	6.26613	-9.59084	3.64612e-07	4.11699e-06	6.68819
ILMN_2592519	15216	Hfe	-2.24735	6.23337	-7.61333	4.51739e-06	3.06924e-05	4.04674
ILMN_2769285	20359	Sema6b	-2.24548	5.16786	-12.8592	1.23519e-08	3.22072e-07	10.2235
ILMN_2593631	70218	Kif18b	-2.24518	5.08849	-11.5357	4.41329e-08	8.4225e-07	8.89764
ILMN_2625451	107765	Ankrd1	-2.24489	5.22684	-9.83417	2.75008e-07	3.30089e-06	6.98384
ILMN_2919433	12544	Cdc45	-2.24442	5.42794	-12.3807	1.93104e-08	4.50423e-07	9.759
ILMN_2626779	53610	Nono	2.24388	5.97743	12.8643	1.2294e-08	3.20971e-07	10.2284
ILMN_1248740	20350	Sema3f	2.24373	8.7193	14.2042	3.7856e-09	1.3521e-07	11.4486
ILMN_1240983	#N/A	NA	-2.24209	5.50607	-12.2653	2.15562e-08	4.89488e-07	9.64449
ILMN_2635976	68077	Gltscr2	2.24113	9.43444	15.8913	9.81717e-10	4.92606e-08	12.837
ILMN_1235857	93725	Ear10	2.24092	6.26582	9.12128	6.3848e-07	6.41067e-06	6.10055
ILMN_1214998	15483	Hsd11b1	2.24083	7.17872	9.1785	5.95651e-07	6.08457e-06	6.1734
ILMN_1235034	#N/A	NA	2.24029	6.04045	7.97737	2.75126e-06	2.03648e-05	4.56728
ILMN_2733524	106582	Nrm	-2.23912	8.33382	-12.294	2.09716e-08	4.8099e-07	9.67311
ILMN_1254736	17918	Myo5a	-2.23794	6.27291	-11.1457	6.57593e-08	1.1242e-06	8.48124
ILMN_1239858	235567	Dnajc13	-2.2377	7.43672	-13.0389	1.0482e-08	2.84492e-07	10.394
ILMN_1223082	319622	Itpripl2	-2.23755	6.83139	-11.2328	6.00954e-08	1.0567e-06	8.57532
ILMN_1260033	67443	Map1lc3b	2.23732	8.69092	11.7357	3.61245e-08	7.21544e-07	9.10653
ILMN_2659052	268697	Ccnb1	-2.23722	5.65368	-8.59644	1.2262e-06	1.07348e-05	5.41567
ILMN_2493464	17356	Mllt4	2.23564	7.69072	12.9524	1.1341e-08	3.02226e-07	10.3122
ILMN_2630753	19378	Aldh1a2	2.23537	5.97381	8.53182	1.33147e-06	1.14421e-05	5.32921
ILMN_1230505	67217	L3hypdh	2.23527	5.59954	12.2219	2.24713e-08	5.03049e-07	9.60121
ILMN_1237208	16783	Lamp1	-2.23447	11.3734	-16.9464	4.5032e-10	2.86824e-08	13.633
ILMN_2774160	15483	Hsd11b1	2.23343	6.98491	9.40641	4.53192e-07	4.89938e-06	6.46012
ILMN_1258548	#N/A	NA	2.23342	5.95698	7.64801	4.30599e-06	2.95291e-05	4.09705
ILMN_2975250	20753	Sprr1a	2.23337	6.83561	5.02335	0.000253145	0.000853764	-0.162062
ILMN_1258982	#N/A	NA	2.23272	10.6742	10.0836	2.07117e-07	2.64824e-06	7.28091
ILMN_2881857	54216	Pcdh7	2.23254	7.57459	9.44814	4.31309e-07	4.70608e-06	6.51203
ILMN_1232202	12870	Cp	2.23149	5.73309	8.43879	1.50029e-06	1.25879e-05	5.20389
ILMN_1259930	380878	AF067063	2.23102	6.05186	8.85784	8.82762e-07	8.28893e-06	5.76059
ILMN_3042112	#N/A	NA	-2.22817	5.12199	-10.4451	1.38684e-07	1.95427e-06	7.70089
ILMN_2770917	233016	Blvrb	-2.22814	7.74408	-14.6223	2.67472e-09	1.06025e-07	11.807
ILMN_2656504	245195	Retnlg	2.22686	5.87448	5.47253	0.000117889	0.000447394	0.632559
ILMN_2703267	18008	Nes	-2.22677	5.29892	-13.9466	4.71056e-09	1.56018e-07	11.2226
ILMN_2671601	80795	Selk	2.22668	9.05291	9.78103	2.9234e-07	3.45848e-06	6.91978
ILMN_2649408	#N/A	NA	-2.22637	5.24145	-9.80624	2.83977e-07	3.38618e-06	6.9502
ILMN_2635801	66566	Ntpcr	-2.22595	9.26272	-14.1236	4.05204e-09	1.41352e-07	11.3783
ILMN_1233994	225518	Prdm6	2.22423	5.84041	10.4797	1.33554e-07	1.90014e-06	7.74034
ILMN_1257623	#N/A	NA	-2.22367	8.44754	-8.89996	8.37805e-07	7.95026e-06	5.81545
ILMN_2776651	118445	Klf16	2.22091	6.07977	10.3213	1.58905e-07	2.165e-06	7.55841
ILMN_2605004	66218	Ndufb9	2.22073	7.66482	7.23887	7.65097e-06	4.75108e-05	3.49382
ILMN_2918499	18669	Abcb1b	2.22045	8.78738	12.5752	1.6075e-08	3.92768e-07	9.94975
ILMN_1216788	235504	Slc17a5	-2.22036	6.09727	-10.4697	1.35019e-07	1.91436e-06	7.72893
ILMN_1244324	15191	Hdgf	-2.21912	5.90887	-10.6454	1.11589e-07	1.67327e-06	7.92836
ILMN_1239808	70082	Lysmd2	2.21792	6.12586	11.7672	3.50137e-08	7.04142e-07	9.1391
ILMN_2988143	231507	Plac8	2.21781	10.832	9.15043	6.1626e-07	6.23107e-06	6.13771
ILMN_2742599	18032	Nfix	2.21742	9.88732	10.9603	7.98042e-08	1.29246e-06	8.27894
ILMN_2877227	217463	Snx13	-2.21396	6.02081	-11.2709	5.77836e-08	1.02217e-06	8.61629
ILMN_2654754	14726	Pdpn	2.21343	11.9669	12.4687	1.77675e-08	4.23245e-07	9.84563
ILMN_2896601	15894	Icam1	2.21071	10.2264	10.9414	8.14103e-08	1.30881e-06	8.25811
ILMN_1251839	17921	Myo7a	-2.21029	6.83035	-11.868	3.16962e-08	6.56023e-07	9.24288
ILMN_1237817	23890	Gpr34	-2.21008	5.07639	-13.156	9.42916e-09	2.63568e-07	10.5038
ILMN_2783010	67804	Snx2	-2.20922	11.5002	-15.6485	1.18239e-09	5.71016e-08	12.6463
ILMN_2637094	18553	Pcsk6	2.20911	7.75143	10.2032	1.81161e-07	2.38759e-06	7.42115
ILMN_2520249	15530	Hspg2	2.2086	9.29898	10.8678	8.7989e-08	1.39139e-06	8.17687
ILMN_2601833	234779	Plcg2	-2.20774	7.98408	-8.05884	2.46755e-06	1.86472e-05	4.68153
ILMN_2467596	70686	Dusp16	2.20688	7.73928	10.194	1.83038e-07	2.40462e-06	7.41036
ILMN_1219102	52855	Lair1	-2.20422	6.432	-8.47369	1.43444e-06	1.21343e-05	5.25102
ILMN_2793844	74178	Stk40	2.20394	7.31073	11.7806	3.45509e-08	6.98423e-07	9.15297
ILMN_2847787	13733	Adgre1	-2.20361	8.56166	-8.68921	1.09032e-06	9.78589e-06	5.53896
ILMN_2908846	544963	Iqgap2	-2.20345	7.49733	-10.5184	1.28036e-07	1.83816e-06	7.7845
ILMN_2625351	73723	Sh3bgrl3	-2.2033	11.2302	-11.9421	2.94721e-08	6.17443e-07	9.31871
ILMN_2852533	269378	Ahcy	2.20271	6.59192	7.20348	8.04895e-06	4.9445e-05	3.44062
ILMN_3138922	14600	Ghr	2.20256	6.28531	9.9185	2.49717e-07	3.06346e-06	7.08494
ILMN_2868981	216565	Ehbp1	2.2018	6.0368	11.1831	6.32561e-08	1.09477e-06	8.52178
ILMN_1238542	66469	Fam213b	-2.20127	7.15869	-10.8446	9.01812e-08	1.41734e-06	8.15114
ILMN_2811263	668171	Zxda	2.20065	7.76459	9.14448	6.20731e-07	6.25995e-06	6.13013
ILMN_1226587	#N/A	NA	2.19964	7.75122	9.46995	4.20321e-07	4.6045e-06	6.53909
ILMN_2669699	#N/A	NA	2.19876	6.23665	6.4317	2.53289e-05	0.000125482	2.23899
ILMN_3051608	67171	Dram2	-2.19725	8.31376	-12.463	1.78632e-08	4.24855e-07	9.84005
ILMN_2755534	27361	Msrb1	-2.19709	7.5293	-7.70948	3.95676e-06	2.76034e-05	4.18583
ILMN_1221919	12725	Clcn3	2.19567	7.66101	10.588	1.18716e-07	1.7297e-06	7.86359
ILMN_2745775	#N/A	NA	2.19495	5.50396	5.90636	5.78775e-05	0.000248418	1.37471
ILMN_2665359	170755	Sgk3	-2.1946	5.5629	-9.63919	3.44588e-07	3.94064e-06	6.74741
ILMN_2744121	#N/A	NA	-2.19421	7.41603	-9.15307	6.1429e-07	6.21938e-06	6.14107
ILMN_2612125	102098	Arhgef18	2.1939	7.90463	12.1222	2.47347e-08	5.44859e-07	9.50127
ILMN_2651539	11814	Apoc3	2.19347	5.49184	5.84465	6.39377e-05	0.000269768	1.27071
ILMN_2675669	12517	Cd72	-2.19257	8.1835	-8.28626	1.82843e-06	1.47111e-05	4.99624
ILMN_1239717	14038	Wfdc18	-2.1923	5.16077	-11.8411	3.25464e-08	6.69935e-07	9.21529
ILMN_2542048	100040320	Gm2710	2.19218	6.34764	6.52977	2.1799e-05	0.00011098	2.39616
ILMN_2728889	330222	Sdk1	2.19164	5.96903	8.35652	1.66866e-06	1.36716e-05	5.09224
ILMN_2419998	20652	Soat1	-2.1909	7.64361	-13.2843	8.40394e-09	2.42488e-07	10.6232
ILMN_3133352	22256	Ung	-2.19055	6.4441	-10.9951	7.69406e-08	1.26228e-06	8.31714
ILMN_2934120	#N/A	NA	2.19048	11.0485	12.8874	1.20359e-08	3.16202e-07	10.2505
ILMN_1233905	56298	Atl2	2.18926	6.05042	10.2413	1.73638e-07	2.31814e-06	7.46557
ILMN_1221874	#N/A	NA	2.18842	7.52365	8.87469	8.64475e-07	8.15514e-06	5.78256
ILMN_2514522	#N/A	NA	2.18778	10.1481	11.4355	4.88388e-08	9.12589e-07	8.79189
ILMN_2604029	16598	Klf2	2.18763	10.6575	8.21045	2.01925e-06	1.58953e-05	4.89203
ILMN_2819380	239368	Erich5	2.18753	8.79091	7.22392	7.8165e-06	4.83106e-05	3.47136
ILMN_3096267	69367	Glrx2	2.18556	5.85019	11.3499	5.32904e-08	9.70216e-07	8.70082
ILMN_1227282	223920	Soat2	-2.1844	5.507	-11.2758	5.74901e-08	1.01785e-06	8.62161
ILMN_1221257	226527	BC026585	-2.18401	5.60778	-11.3605	5.27157e-08	9.63163e-07	8.71215
ILMN_2986458	57321	Terf2ip	2.18356	8.55309	13.3695	7.78978e-09	2.28615e-07	10.7019
ILMN_2954881	27060	Tcirg1	-2.18243	8.93944	-10.9672	7.92316e-08	1.2845e-06	8.28647
ILMN_2759344	67701	Wfdc2	2.18226	6.10862	10.1668	1.88664e-07	2.45812e-06	7.37865
ILMN_2594575	14007	Celf2	2.18217	8.36144	9.18706	5.89508e-07	6.02482e-06	6.18427
ILMN_2803921	17068	Ly6d	2.18174	5.83641	8.58125	1.25012e-06	1.09234e-05	5.39539
ILMN_2604521	72042	Cotl1	-2.18147	9.11374	-11.4232	4.94533e-08	9.19893e-07	8.77884
ILMN_1246024	215615	Rnpep	-2.18067	9.38851	-11.8077	3.36376e-08	6.85854e-07	9.1809
ILMN_2640122	73078	Pmpcb	2.17957	7.11687	9.40316	4.54946e-07	4.91575e-06	6.45607
ILMN_2812215	269608	Plekhg5	2.17693	6.56652	8.29088	1.81742e-06	1.46515e-05	5.00258
ILMN_2636624	75750	Slc10a6	2.17681	5.91824	8.30057	1.79461e-06	1.45128e-05	5.01584
ILMN_2639972	244416	Ppp1r3b	-2.1766	5.56379	-11.3467	5.34628e-08	9.71634e-07	8.69745
ILMN_2775154	13036	Ctsh	-2.17594	9.35874	-10.2294	1.75948e-07	2.34442e-06	7.45172
ILMN_2987709	65221	Slc15a3	-2.17508	9.32445	-8.29172	1.81544e-06	1.46467e-05	5.00373
ILMN_2770686	230737	Gnl2	2.175	6.83428	10.4329	1.40558e-07	1.97251e-06	7.68684
ILMN_1237328	14792	Lpcat3	2.17482	7.65049	12.3158	2.05398e-08	4.73727e-07	9.69477
ILMN_2595359	17254	Slc3a2	2.17364	6.42968	6.3267	2.97871e-05	0.000142813	2.06928
ILMN_3009572	22166	Txn1	2.17318	8.76698	7.70814	3.96403e-06	2.76291e-05	4.1839
ILMN_2825574	73710	Tubb2b	2.17289	7.32775	8.79142	9.58987e-07	8.86707e-06	5.67367
ILMN_2654074	140742	Sesn1	-2.17267	9.01934	-13.5024	6.9265e-09	2.10486e-07	10.8236
ILMN_2600678	19354	Rac2	-2.17128	8.1605	-9.72984	3.10145e-07	3.6159e-06	6.85781
ILMN_1244906	11764	Ap1b1	-2.17118	9.59269	-16.0111	8.96451e-10	4.62223e-08	12.93
ILMN_1243179	69608	Sec24d	2.17082	7.40585	9.45686	4.26878e-07	4.6664e-06	6.52286
ILMN_1239221	69573	Hilpda	-2.16952	8.22583	-10.3192	1.59273e-07	2.16571e-06	7.55599
ILMN_2701321	67603	Dusp6	-2.16761	5.34353	-6.61125	1.92629e-05	0.000100455	2.52572
ILMN_2606693	231070	Insig1	-2.16754	5.55419	-8.14195	2.20999e-06	1.71054e-05	4.79727
ILMN_2540344	#N/A	NA	-2.16688	6.32991	-9.08408	6.6808e-07	6.63341e-06	6.053
ILMN_2674720	56351	Ptges3	2.16568	8.083	12.1886	2.32008e-08	5.14343e-07	9.56795
ILMN_1224021	66815	Ccdc109b	2.1654	7.29337	10.0974	2.03941e-07	2.62393e-06	7.2971
ILMN_2592953	20394	Scg5	2.16521	5.58685	8.65123	1.1439e-06	1.01525e-05	5.4886
ILMN_2795698	212503	Paox	-2.16429	9.96482	-10.0271	2.20749e-07	2.79131e-06	7.21413
ILMN_2634777	207181	Rbms3	2.16397	8.82268	9.11959	6.39794e-07	6.42072e-06	6.09839
ILMN_2741726	27756	Lsm2	-2.16347	7.07468	-10.396	1.46367e-07	2.03735e-06	7.64445
ILMN_2501489	22376	Was	-2.16317	8.55021	-8.06084	2.461e-06	1.86277e-05	4.68433
ILMN_1239190	233274	Siglech	2.1622	5.73661	10.2755	1.67174e-07	2.24496e-06	7.50529
ILMN_2594031	223649	Nrbp2	2.16172	7.75066	10.5272	1.26811e-07	1.82566e-06	7.79456
ILMN_2774701	268470	Ube2z	2.16148	5.87932	8.35193	1.67864e-06	1.37206e-05	5.08598
ILMN_2663258	56644	Clec7a	-2.16031	8.05978	-5.52409	0.000108183	0.000414846	0.722076
ILMN_2483493	#N/A	NA	2.15976	5.72932	3.21364	0.00699947	0.0142194	-3.55597
ILMN_2901284	27360	Add3	2.15921	9.68133	9.30178	5.13454e-07	5.42821e-06	6.32917
ILMN_2493175	22117	Tst	2.15894	7.29815	9.64669	3.41589e-07	3.91942e-06	6.75657
ILMN_2595612	269951	Idh2	2.15865	9.54476	10.4868	1.32519e-07	1.88803e-06	7.74849
ILMN_2619983	15529	Sdc2	2.15797	8.67755	12.502	1.72182e-08	4.14586e-07	9.8783
ILMN_2975892	13423	Dnase2a	-2.15757	7.56734	-9.15709	6.11305e-07	6.19526e-06	6.14618
ILMN_3160292	432720	Akr1c19	2.15729	5.98608	8.73729	1.0263e-06	9.34247e-06	5.60247
ILMN_2628281	50880	Scly	-2.15659	6.4859	-10.4138	1.43535e-07	2.00336e-06	7.6649
ILMN_2638337	19647	Rbbp6	2.15371	6.20752	8.63406	1.16904e-06	1.03205e-05	5.46578
ILMN_2784950	18807	Pld3	-2.15349	7.89351	-12.4204	1.85975e-08	4.38769e-07	9.79814
ILMN_2653284	83429	Ctns	-2.15342	7.31932	-10.3301	1.57373e-07	2.15025e-06	7.56855
ILMN_2471166	217353	Tmc6	2.15267	8.23469	11.8406	3.25638e-08	6.69935e-07	9.21473
ILMN_2985969	12236	Bub1b	-2.15131	5.41885	-10.6038	1.16716e-07	1.71392e-06	7.88136
ILMN_1217489	#N/A	NA	-2.1506	7.33845	-5.85043	6.33435e-05	0.00026781	1.28046
ILMN_3161282	65254	Dpysl5	2.15025	5.30306	7.96799	2.78608e-06	2.05958e-05	4.55407
ILMN_2726412	13982	Esr1	2.15008	5.81214	10.1849	1.84898e-07	2.42133e-06	7.39976
ILMN_1222988	#N/A	NA	2.15006	6.10962	8.86318	8.76921e-07	8.24915e-06	5.76756
ILMN_2773099	74776	Ppa2	2.14969	6.29306	10.0754	2.09055e-07	2.66804e-06	7.27115
ILMN_1224250	100637	N4bp2l1	-2.14862	7.04821	-10.2357	1.74727e-07	2.33117e-06	7.45902
ILMN_2719811	16768	Lag3	2.14811	5.71692	9.48571	4.12568e-07	4.54951e-06	6.55861
ILMN_2491392	67623	Tm7sf3	2.14787	7.573	8.32881	1.72983e-06	1.4083e-05	5.05444
ILMN_2983714	69928	Apitd1	-2.14778	5.25124	-12.3525	1.98338e-08	4.60542e-07	9.73117
ILMN_2690203	71750	R3hdm2	2.14714	6.93941	8.35532	1.67128e-06	1.36876e-05	5.09059
ILMN_2759088	70113	Odf3b	2.1462	5.6293	13.0864	1.00405e-08	2.76156e-07	10.4386
ILMN_3106592	53901	Rcan2	2.14487	6.7623	9.52268	3.94979e-07	4.39951e-06	6.6043
ILMN_2522863	14633	Gli2	2.14436	6.36722	11.1319	6.67068e-08	1.137e-06	8.46629
ILMN_3134598	382051	Pdp2	-2.14429	7.78053	-13.0835	1.00666e-08	2.76156e-07	10.436
ILMN_2894245	54650	Sfmbt1	-2.14295	5.60847	-11.2594	5.84693e-08	1.03164e-06	8.60397
ILMN_2710159	#N/A	NA	2.14147	6.47726	5.06228	0.000236662	0.000806367	-0.0921801
ILMN_2428301	12747	Clk1	2.14117	8.78841	7.1684	8.4652e-06	5.16013e-05	3.38772
ILMN_2961221	24059	Slco2a1	2.14037	6.91459	8.6383	1.16277e-06	1.02784e-05	5.47142
ILMN_3083163	12870	Cp	2.14007	8.93908	8.03975	2.53112e-06	1.89908e-05	4.65483
ILMN_2547942	272551	Gins2	-2.13925	6.54561	-8.94932	7.88195e-07	7.58799e-06	5.8795
ILMN_2773624	15211	Hexa	-2.13851	10.0366	-13.4294	7.38713e-09	2.21235e-07	10.7569
ILMN_2469541	66854	Trim35	2.13846	5.73988	10.0373	2.18217e-07	2.7661e-06	7.22622
ILMN_2781030	16541	Napsa	2.138	7.55274	5.81968	6.65779e-05	0.00027893	1.22846
ILMN_2666864	11937	Atp2a1	-2.13789	6.47457	-9.83678	2.74184e-07	3.29485e-06	6.98698
ILMN_2753589	#N/A	NA	2.13668	5.91376	9.57876	3.69807e-07	4.16878e-06	6.67335
ILMN_2739250	72549	Reep4	-2.13606	6.42234	-11.9705	2.86661e-08	6.06736e-07	9.3476
ILMN_1251616	27401	Skp2	-2.13552	5.94185	-8.01986	2.5992e-06	1.94237e-05	4.62697
ILMN_3155380	13063	Cycs	2.13492	5.97896	6.53142	2.17444e-05	0.000110757	2.39879
ILMN_2923445	11475	Acta2	-2.13437	9.01107	-12.0469	2.66081e-08	5.72004e-07	9.42523
ILMN_3045984	23845	Clec5a	-2.1329	5.19395	-9.64781	3.41144e-07	3.91649e-06	6.75794
ILMN_2686865	192199	Rspo1	2.13287	5.7301	12.4773	1.76232e-08	4.20606e-07	9.85412
ILMN_1239143	66925	Sdhd	2.13228	7.38649	9.08489	6.67419e-07	6.63004e-06	6.05404
ILMN_1241610	11555	Adrb2	-2.1319	6.91651	-9.68829	3.25453e-07	3.77001e-06	6.8073
ILMN_2599659	22379	Fmnl3	-2.13156	7.972	-11.5509	4.34619e-08	8.3176e-07	8.91363
ILMN_1223230	14870	Gstp1	2.12903	10.2581	10.6461	1.11509e-07	1.67327e-06	7.92911
ILMN_1214617	243743	Plxna4	2.12883	5.52502	10.0022	2.27074e-07	2.8468e-06	7.18453
ILMN_2937136	237052	Tceal1	2.12764	6.62068	8.47405	1.43377e-06	1.21337e-05	5.2515
ILMN_2612255	17095	Lyl1	-2.12688	5.9653	-6.64827	1.82156e-05	9.60402e-05	2.58429
ILMN_1254031	16601	Klf9	2.12652	10.3652	10.6298	1.13479e-07	1.69174e-06	7.91079
ILMN_1259018	69069	1810011H11Rik	-2.12645	5.16715	-9.3024	5.13079e-07	5.42821e-06	6.32994
ILMN_2761109	29876	Clic4	2.12561	12.1466	11.1203	6.75169e-08	1.14323e-06	8.45368
ILMN_2676524	319772	C130050O18Rik	-2.12441	5.16476	-10.8036	9.41967e-08	1.466e-06	8.10559
ILMN_2857595	106672	AI413582	-2.12297	7.28046	-8.17752	2.10866e-06	1.64691e-05	4.84654
ILMN_2721761	17936	Nab1	2.12289	7.83243	8.54297	1.31265e-06	1.13134e-05	5.34415
ILMN_3010089	15951	Ifi204	2.12244	5.68404	8.05413	2.48306e-06	1.87134e-05	4.67496
ILMN_2424203	#N/A	NA	-2.12225	5.45119	-6.34823	2.88095e-05	0.000139001	2.1042
ILMN_2518197	83813	Tnk1	2.12196	5.61117	9.96536	2.36751e-07	2.93769e-06	7.14081
ILMN_2567559	#N/A	NA	2.12172	5.89279	10.1326	1.96037e-07	2.54452e-06	7.3385
ILMN_2661635	27357	Gyg	-2.12157	6.95237	-10.0422	2.17017e-07	2.75429e-06	7.23199
ILMN_2760272	19885	Rorc	2.12117	5.83776	8.74722	1.01357e-06	9.25531e-06	5.61556
ILMN_1247947	59010	Sqrdl	2.12068	7.75973	9.57613	3.70948e-07	4.17479e-06	6.67012
ILMN_2751494	53416	Stk39	2.1183	7.62391	9.92583	2.47639e-07	3.04341e-06	7.09369
ILMN_3008238	60455	Tmem8	-2.11822	5.92958	-8.88458	8.53931e-07	8.06978e-06	5.79544
ILMN_2623280	18414	Osmr	2.11785	8.51876	8.39961	1.5781e-06	1.30807e-05	5.15082
ILMN_2971073	67978	Tctn2	2.11636	6.15485	10.5947	1.17864e-07	1.72398e-06	7.87112
ILMN_1234068	67054	Paics	2.11614	5.94957	8.71159	1.06e-06	9.57308e-06	5.56855
ILMN_2971486	66136	Znrd1	2.11605	7.33321	9.07185	6.78131e-07	6.71218e-06	6.03733
ILMN_2723860	18746	Pkm	-2.1157	7.80535	-13.6539	6.0655e-09	1.8996e-07	10.9611
ILMN_2482600	21934	Tnfrsf11a	-2.11558	6.11761	-6.95217	1.15911e-05	6.65913e-05	3.05811
ILMN_2692554	320365	Fry	2.11556	7.18645	6.76302	1.53352e-05	8.3596e-05	2.76466
ILMN_1260112	71955	Ist1	2.11516	6.68642	8.89406	8.43952e-07	7.99752e-06	5.80778
ILMN_2725286	70495	Atp6ap2	-2.11486	7.80407	-9.04505	7.0072e-07	6.89097e-06	6.00295
ILMN_2596855	14464	Gata5	2.11417	5.46257	10.4607	1.3634e-07	1.92911e-06	7.71873
ILMN_1232768	#N/A	NA	2.11407	5.75578	6.68859	1.7143e-05	9.1606e-05	2.64788
ILMN_3117483	#N/A	NA	2.11385	5.50434	9.95149	2.40511e-07	2.97357e-06	7.1243
ILMN_2675811	18173	Slc11a1	-2.11309	11.1461	-9.33361	4.94268e-07	5.26596e-06	6.36912
ILMN_1241211	60596	Gucy1a3	2.11306	5.38688	7.48253	5.4195e-06	3.57816e-05	3.85565
ILMN_1252400	76630	Stambpl1	-2.11189	5.87767	-12.0274	2.71175e-08	5.81134e-07	9.40547
ILMN_2727153	12759	Clu	2.11163	12.0191	11.533	4.42521e-08	8.43233e-07	8.89483
ILMN_2842338	108995	Tbc1d10c	2.11098	6.42926	10.8909	8.58703e-08	1.36418e-06	8.20235
ILMN_2595815	#N/A	NA	2.10947	5.78082	7.33622	6.66034e-06	4.24878e-05	3.6393
ILMN_1239843	56644	Clec7a	-2.10947	8.1372	-5.19626	0.000188009	0.00066321	0.146875
ILMN_1239729	16561	Kif1b	2.10942	7.91622	10.9121	8.39637e-08	1.34427e-06	8.22583
ILMN_2645493	19294	Pvrl2	2.10894	8.86231	9.28779	5.22144e-07	5.50029e-06	6.31157
ILMN_2520635	213541	Ythdf2	-2.10637	5.30746	-10.8569	8.9019e-08	1.40121e-06	8.1647
ILMN_2676127	224024	Scarf2	2.10624	9.82852	10.0942	2.04665e-07	2.62704e-06	7.29338
ILMN_2674533	19703	Renbp	-2.10596	9.18411	-10.878	8.7044e-08	1.38176e-06	8.18816
ILMN_1252899	20701	Serpina1b	2.10518	6.41349	3.85123	0.00209968	0.0050772	-2.33985
ILMN_1254837	#N/A	NA	-2.10481	5.99733	-7.63689	4.37258e-06	2.98575e-05	4.08094
ILMN_2597710	16905	Lmna	2.10452	9.28129	10.8329	9.13097e-08	1.42853e-06	8.13814
ILMN_2797061	11472	Actn2	-2.10375	5.27699	-7.91365	2.9973e-06	2.18898e-05	4.47736
ILMN_2895568	78977	Popdc3	-2.10323	4.98126	-14.0353	4.36744e-09	1.49203e-07	11.3008
ILMN_2435584	22003	Tpm1	-2.10264	6.64712	-8.38773	1.60254e-06	1.32317e-05	5.13468
ILMN_2631259	#N/A	NA	2.10211	5.89394	6.67698	1.74448e-05	9.27461e-05	2.62959
ILMN_2587721	18722	Pira1	-2.10188	5.37774	-8.42204	1.53304e-06	1.28261e-05	5.18122
ILMN_2795317	#N/A	NA	2.10104	6.5082	7.39453	6.13298e-06	3.96274e-05	3.72586
ILMN_2806700	13057	Cyba	-2.09982	11.4779	-9.50883	4.01473e-07	4.45497e-06	6.5872
ILMN_1215644	13666	Eif2ak3	2.09962	7.07437	9.59274	3.638e-07	4.11008e-06	6.69052
ILMN_2700848	216869	Arrb2	-2.0996	8.55337	-11.0136	7.54658e-08	1.24734e-06	8.33737
ILMN_2655015	17025	Alad	2.09946	10.3368	14.5757	2.77893e-09	1.08897e-07	11.7676
ILMN_2780316	215615	Rnpep	-2.09806	8.85587	-10.903	8.47789e-08	1.35423e-06	8.21573
ILMN_1214180	78560	Adgra3	2.09779	6.64047	6.26228	3.29266e-05	0.00015526	1.96442
ILMN_2598103	13731	Emp2	2.09743	8.44972	8.84185	9.00505e-07	8.4133e-06	5.73971
ILMN_1234516	66423	Coprs	-2.09699	6.39282	-9.57236	3.72589e-07	4.18638e-06	6.6655
ILMN_2746681	230787	Themis2	-2.09697	6.16358	-9.65059	3.40041e-07	3.9082e-06	6.76133
ILMN_1253075	78825	Desi2	-2.09688	5.7709	-10.5796	1.19807e-07	1.74191e-06	7.85401
ILMN_1231627	257635	Sdsl	2.09642	6.41444	9.36277	4.77357e-07	5.11759e-06	6.40564
ILMN_2771991	29811	Ndrg2	2.09611	7.6395	7.60199	4.58888e-06	3.10958e-05	4.03026
ILMN_2980323	12738	Cldn2	-2.09563	5.45431	-6.03301	4.72568e-05	0.000209103	1.58655
ILMN_2600813	67480	Cwc25	2.09471	5.73637	7.7467	3.76005e-06	2.64735e-05	4.23936
ILMN_1225825	100039175	Gm9780	2.09459	5.91064	7.52052	5.13926e-06	3.4239e-05	3.91137
ILMN_1231522	#N/A	NA	2.09376	5.74603	8.34751	1.6883e-06	1.37724e-05	5.07995
ILMN_1255779	54610	Tbc1d8	2.09372	5.923	8.90241	8.35263e-07	7.93361e-06	5.81864
ILMN_2750515	14281	Fos	2.09361	12.4036	13.8642	5.05557e-09	1.65618e-07	11.1495
ILMN_3001540	17022	Lum	2.09358	9.95882	5.96464	5.27077e-05	0.000228912	1.47246
ILMN_1227642	382406	Poc1b	-2.0935	7.10455	-10.5063	1.29734e-07	1.85736e-06	7.77071
ILMN_3047389	14469	Gbp2	2.09347	5.92634	6.76483	1.52937e-05	8.34139e-05	2.76751
ILMN_2423282	668253	Dleu2	2.09311	7.00819	9.91091	2.51889e-07	3.08275e-06	7.07586
ILMN_1242472	57342	Parva	2.093	8.98533	11.559	4.31092e-08	8.28272e-07	8.92213
ILMN_2757368	76737	Creld2	2.09247	9.40905	6.18731	3.70265e-05	0.00017168	1.84164
ILMN_1249569	59044	Rnf130	-2.09206	10.4784	-11.9666	2.87733e-08	6.07278e-07	9.34371
ILMN_3163288	353156	Egfl7	-2.09147	8.35486	-10.5314	1.26241e-07	1.82257e-06	7.79927
ILMN_1232181	319565	Syne2	2.09107	5.63859	5.04353	0.000244453	0.000828934	-0.125803
ILMN_1244790	59079	Erbb2ip	2.09099	7.14152	9.09279	6.61017e-07	6.58844e-06	6.06415
ILMN_2683831	17135	Mafk	2.09055	5.61322	7.41261	5.97868e-06	3.88011e-05	3.7526
ILMN_2772241	66091	Ndufa3	-2.09054	9.31158	-6.16104	3.85879e-05	0.000177559	1.79844
ILMN_3162081	83669	Wdr6	2.09035	7.24909	7.13604	8.86938e-06	5.34318e-05	3.3388
ILMN_1216211	66997	Psmd12	2.09025	6.78049	6.56053	2.08024e-05	0.000106646	2.44517
ILMN_2592358	56503	Ankrd49	-2.09023	7.21975	-12.0232	2.72284e-08	5.82297e-07	9.40122
ILMN_1224012	230163	Aldob	2.08999	5.78956	5.88145	6.02476e-05	0.000256833	1.33279
ILMN_2722893	#N/A	NA	2.08951	6.15959	2.80035	0.0153511	0.0279955	-4.3342
ILMN_2796400	66147	Necap2	-2.08873	8.5716	-13.6354	6.16416e-09	1.92144e-07	10.9444
ILMN_2747196	12521	Cd82	2.08853	9.73057	10.8436	9.02817e-08	1.41784e-06	8.14998
ILMN_2675523	67554	Slc25a30	-2.08821	5.52484	-8.91127	8.26152e-07	7.86144e-06	5.83015
ILMN_2600348	20775	Sqle	-2.08543	6.21492	-8.43137	1.51472e-06	1.27037e-05	5.19385
ILMN_2813724	230775	Adgrb2	2.0854	5.471	9.54194	3.86132e-07	4.31733e-06	6.62806
ILMN_2594202	19933	Rpl21	2.08408	10.9875	12.427	1.84811e-08	4.37528e-07	9.80467
ILMN_1245043	16832	Ldhb	2.08315	7.287	5.76108	7.32326e-05	0.000300749	1.12901
ILMN_1248832	#N/A	NA	2.08304	7.17991	8.14099	2.21281e-06	1.71208e-05	4.79593
ILMN_1225386	69478	2300009A05Rik	2.08262	7.84272	8.46297	1.45433e-06	1.22623e-05	5.23656
ILMN_1258830	19012	Ppap2a	2.08207	7.05814	11.4739	4.69744e-08	8.85797e-07	8.83252
ILMN_2737710	21844	Tiam1	2.08167	7.53368	10.5289	1.26582e-07	1.82492e-06	7.79645
ILMN_2592253	#N/A	NA	2.08158	10.3893	12.1068	2.51069e-08	5.49021e-07	9.48572
ILMN_2708681	108075	Ltbp4	2.0815	5.83583	8.65153	1.14347e-06	1.01525e-05	5.489
ILMN_2691815	23881	G3bp2	-2.08114	6.14617	-9.1396	6.24421e-07	6.29367e-06	6.12391
ILMN_1219786	378462	Morn2	2.07957	5.97262	8.74099	1.02154e-06	9.31151e-06	5.60735
ILMN_1229680	71436	Flrt3	2.07918	6.39125	10.1901	1.83829e-07	2.41347e-06	7.40584
ILMN_2602011	18789	Papola	-2.07902	6.89609	-9.61792	3.53246e-07	4.02177e-06	6.72139
ILMN_2805339	243912	Hspb6	-2.07877	7.51922	-11.4086	5.01947e-08	9.26148e-07	8.76331
ILMN_3104462	67876	Coq10b	2.07852	8.64292	10.8344	9.11666e-08	1.42738e-06	8.13978
ILMN_1217826	11465	Actg1	2.07808	9.9824	10.8603	8.8699e-08	1.39725e-06	8.16847
ILMN_2944413	432442	Akap7	-2.07756	8.16855	-13.1698	9.3124e-09	2.61057e-07	10.5168
ILMN_1235635	108116	Slco3a1	2.07693	5.57272	10.2126	1.79265e-07	2.37324e-06	7.43217
ILMN_2770183	51793	Ddah2	2.07678	8.07314	9.8041	2.84677e-07	3.38731e-06	6.94762
ILMN_3130403	207818	Smagp	-2.07586	6.9352	-10.4288	1.41194e-07	1.97873e-06	7.68212
ILMN_1232041	23849	Klf6	2.07582	8.58375	11.3561	5.29538e-08	9.65703e-07	8.70744
ILMN_2907655	12028	Bax	-2.07571	8.64995	-8.96192	7.7605e-07	7.49915e-06	5.8958
ILMN_2812084	105670	Rcbtb2	-2.07563	5.77745	-8.92208	8.15174e-07	7.77135e-06	5.84419
ILMN_2671128	110084	Dnah1	2.07509	5.61132	7.72038	3.89801e-06	2.72397e-05	4.20153
ILMN_2538436	#N/A	NA	2.0747	6.85002	8.97127	7.67155e-07	7.42714e-06	5.9079
ILMN_2665948	67451	Pkp2	2.07381	7.20209	7.85594	3.24047e-06	2.33588e-05	4.39547
ILMN_1250030	104445	Cdc42ep1	2.0726	6.95153	10.2574	1.70562e-07	2.28449e-06	7.48428
ILMN_2714278	269633	Wdr86	2.07244	6.12055	4.97049	0.000277469	0.000921152	-0.257238
ILMN_2947526	13601	Ecm1	2.07202	10.8145	11.2083	6.16343e-08	1.07458e-06	8.54891
ILMN_2602581	66355	Gmpr	-2.07145	6.34433	-7.18041	8.32013e-06	5.08376e-05	3.40586
ILMN_1245780	319504	Nrcam	-2.07089	5.01516	-8.97184	7.66619e-07	7.42545e-06	5.90863
ILMN_2743013	17972	Ncf4	-2.07022	8.46484	-8.13047	2.2438e-06	1.73149e-05	4.78133
ILMN_2724371	102693	Phldb1	2.07016	6.94982	10.2587	1.70311e-07	2.28261e-06	7.48583
ILMN_2774646	17874	Myd88	2.06962	8.13783	11.3042	5.58384e-08	1.00067e-06	8.65205
ILMN_2526918	226652	Arhgap30	-2.0692	5.2371	-8.54028	1.31717e-06	1.13429e-05	5.34055
ILMN_3136540	#N/A	NA	2.06913	10.8673	13.18	9.22736e-09	2.59994e-07	10.5263
ILMN_2662387	16905	Lmna	2.06878	10.3245	13.1485	9.49281e-09	2.64475e-07	10.4968
ILMN_2630646	18491	Pappa	2.06844	6.37528	6.08564	4.34679e-05	0.000195169	1.67391
ILMN_2635633	74255	Smu1	2.06816	6.53203	9.28808	5.21963e-07	5.50029e-06	6.31193
ILMN_2856537	229699	Slc16a4	2.06546	5.5788	12.2232	2.24425e-08	5.02952e-07	9.60254
ILMN_2804251	66118	Sarnp	2.0646	5.68443	11.2817	5.71445e-08	1.01348e-06	8.62791
ILMN_2638958	12301	Cacybp	2.06377	6.16549	6.76086	1.53846e-05	8.38207e-05	2.7613
ILMN_2966104	56213	Htra1	2.06262	8.6201	9.25709	5.41758e-07	5.64906e-06	6.27289
ILMN_3117381	14199	Fhl1	2.06256	9.60541	8.7874	9.63816e-07	8.90762e-06	5.66839
ILMN_2678521	80290	Gpr146	-2.06177	7.32621	-11.5524	4.33928e-08	8.31211e-07	8.91529
ILMN_3162511	27428	Shroom3	2.06031	5.67893	10.663	1.09497e-07	1.65036e-06	7.94816
ILMN_2787871	67849	Cdca5	-2.05989	5.33693	-12.0102	2.75745e-08	5.87866e-07	9.38806
ILMN_1233449	226695	Ifi205	2.05979	8.57734	10.6073	1.16269e-07	1.71224e-06	7.88538
ILMN_1228561	11783	Apaf1	-2.05898	5.50928	-9.15888	6.09982e-07	6.191e-06	6.14845
ILMN_1252983	#N/A	NA	2.05881	6.41647	7.57339	4.77457e-06	3.21888e-05	3.98862
ILMN_2794526	12802	Cnr2	-2.05876	5.83482	-9.61131	3.55986e-07	4.04624e-06	6.71329
ILMN_2654554	14190	Fgl2	2.05814	6.55878	7.51259	5.19641e-06	3.45414e-05	3.89977
ILMN_2764549	234595	Slc38a7	-2.05757	5.97824	-7.50977	5.21695e-06	3.46668e-05	3.89563
ILMN_2750588	98170	Tmem132a	2.05679	7.33418	6.06009	4.52656e-05	0.000201613	1.63155
ILMN_2746456	27060	Tcirg1	-2.05628	8.38706	-10.358	1.52607e-07	2.10005e-06	7.60075
ILMN_2893926	21877	Tk1	-2.0557	5.17449	-10.4451	1.38688e-07	1.95427e-06	7.70086
ILMN_1236609	14727	Lilr4b	-2.0546	6.37502	-3.60611	0.00332672	0.00752508	-2.80732
ILMN_1255974	14269	Fnbp1	-2.0544	8.76426	-12.8371	1.26045e-08	3.27413e-07	10.2025
ILMN_3000679	14275	Folr1	2.05345	6.53828	9.31726	5.04025e-07	5.35052e-06	6.34862
ILMN_2644719	94353	Hmgn3	2.05231	9.17109	12.9152	1.17336e-08	3.10324e-07	10.2769
ILMN_1214396	14782	Gsr	2.05211	8.2568	10.8361	9.10054e-08	1.42622e-06	8.14163
ILMN_1231873	56334	Tmed2	2.05175	6.92065	5.36582	0.000141	0.000521352	0.446146
ILMN_2624749	102334	Ankrd10	2.0517	7.26994	10.6109	1.15817e-07	1.70926e-06	7.88945
ILMN_2705407	18458	Pabpc1	-2.05113	5.26512	-7.9441	2.87692e-06	2.11836e-05	4.52039
ILMN_1251206	27377	Yme1l1	2.05104	6.85129	10.3273	1.57853e-07	2.15352e-06	7.56536
ILMN_2513778	217353	Tmc6	2.05057	8.18295	13.4545	7.22512e-09	2.17313e-07	10.7799
ILMN_2617433	11461	Actb	-2.05036	11.6425	-9.4654	4.22589e-07	4.62443e-06	6.53345
ILMN_2982829	234911	Mmp27	-2.04979	5.00753	-12.9925	1.0934e-08	2.94047e-07	10.3502
ILMN_1230454	231086	Hadhb	2.04873	9.29323	11.5549	4.32841e-08	8.30675e-07	8.91791
ILMN_2751539	53378	Sdcbp	-2.04804	9.71866	-6.89129	1.26774e-05	7.14554e-05	2.96418
ILMN_1252436	116903	Calcb	2.04662	5.53135	7.94907	2.85778e-06	2.10653e-05	4.5274
ILMN_2910934	23833	Cd52	-2.04593	11.1259	-8.71721	1.05253e-06	9.52652e-06	5.57597
ILMN_1252832	69082	Zc3h15	2.04449	8.26428	9.17432	5.98676e-07	6.10032e-06	6.16808
ILMN_2693403	109901	Cela1	-2.04423	8.23258	-6.31137	3.05044e-05	0.000145708	2.04437
ILMN_2772410	11746	Anxa4	2.04325	8.62657	6.77675	1.50244e-05	8.21849e-05	2.78612
ILMN_2600744	19734	Rgs16	-2.04317	6.97516	-6.82341	1.4017e-05	7.76237e-05	2.85887
ILMN_1221429	56772	Mllt11	-2.04212	6.38217	-11.3303	5.43693e-08	9.81477e-07	8.6799
ILMN_1237723	16971	Lrp1	2.04209	7.39129	7.35875	6.45114e-06	4.13972e-05	3.67279
ILMN_2774882	66147	Necap2	-2.04188	9.87252	-14.4815	3.00358e-09	1.14856e-07	11.6874
ILMN_2491526	72739	Zkscan3	2.0417	6.2228	11.5715	4.25705e-08	8.20808e-07	8.93525
ILMN_2813284	110616	Atxn3	-2.04136	6.11896	-9.47977	4.15475e-07	4.57334e-06	6.55125
ILMN_2704619	231214	Cc2d2a	2.04085	6.96648	9.12617	6.34696e-07	6.37578e-06	6.10678
ILMN_3143404	#N/A	NA	2.04026	5.40173	3.47401	0.00427007	0.00931998	-3.05963
ILMN_1227553	74055	Plce1	2.03992	5.94431	8.13271	2.23716e-06	1.72832e-05	4.78444
ILMN_1241443	15950	Ifi203	2.0396	5.54818	9.59844	3.6138e-07	4.08895e-06	6.69752
ILMN_2446405	18214	Ddr2	2.03942	9.01398	7.95267	2.84397e-06	2.0971e-05	4.53249
ILMN_2540573	20042	Rps12	2.03882	11.0033	10.1611	1.89886e-07	2.47248e-06	7.37189
ILMN_3001481	11443	Chrnb1	2.03869	8.04512	13.4161	7.47442e-09	2.22534e-07	10.7447
ILMN_1232948	#N/A	NA	2.03827	5.48364	2.64511	0.0205825	0.0360286	-4.62066
ILMN_1213090	#N/A	NA	2.03654	7.32144	12.7188	1.40606e-08	3.54931e-07	10.0889
ILMN_1236702	14728	Lilrb4a	-2.03617	8.12778	-4.96406	0.000280588	0.000930003	-0.268828
ILMN_1221016	11689	Alox5	-2.03592	5.36623	-8.5762	1.25819e-06	1.09639e-05	5.38863
ILMN_2604080	13006	Smc3	2.03525	6.71239	7.70506	3.98082e-06	2.77148e-05	4.17947
ILMN_2693858	66039	Tmem254a	2.03452	7.98915	9.2681	5.34637e-07	5.59466e-06	6.28677
ILMN_1247823	16975	Lrp8	-2.03376	5.76445	-8.16515	2.14333e-06	1.66773e-05	4.82942
ILMN_2710698	56636	Fgf21	-2.03338	5.2086	-5.80408	6.8284e-05	0.000284354	1.20204
ILMN_1234641	77744	Bora	-2.03326	5.19956	-10.8359	9.10238e-08	1.42622e-06	8.14142
ILMN_2532099	#N/A	NA	2.03144	6.59755	9.22016	5.66401e-07	5.84675e-06	6.22622
ILMN_1217842	23821	Bace1	2.03115	7.86468	11.803	3.37938e-08	6.86997e-07	9.17607
ILMN_1253593	243931	Tshz3	2.03085	7.63921	8.53327	1.32902e-06	1.14258e-05	5.33114
ILMN_2879600	19272	Ptprk	2.03078	7.76215	9.9027	2.54259e-07	3.09925e-06	7.06605
ILMN_2675464	81702	Ankrd17	2.02941	6.21385	7.74246	3.78189e-06	2.65644e-05	4.23328
ILMN_2759756	76117	Arhgap15	-2.02931	5.13333	-12.0979	2.53235e-08	5.5132e-07	9.47677
ILMN_1232123	103213	Traf3ip2	2.02877	6.63271	9.23945	5.53386e-07	5.747e-06	6.25061
ILMN_2890328	56278	Gkap1	2.02846	5.82508	9.14642	6.19271e-07	6.25443e-06	6.1326
ILMN_1253625	#N/A	NA	2.0276	8.08749	8.43945	1.49902e-06	1.25824e-05	5.20478
ILMN_1222500	#N/A	NA	2.0275	6.71186	2.64116	0.0207363	0.0362361	-4.62789
ILMN_2424060	11421	Ace	2.02722	6.09746	9.75322	3.01875e-07	3.54479e-06	6.88614
ILMN_2603834	53415	Htatip2	-2.02545	8.75674	-14.4178	3.16657e-09	1.19534e-07	11.6329
ILMN_2589291	99929	Tiparp	2.02478	5.52499	7.37369	6.31624e-06	4.06329e-05	3.69497
ILMN_2627441	67245	Peli1	2.02452	7.4659	12.6352	1.5198e-08	3.77618e-07	10.0081
ILMN_1239754	108954	Ppp1r15b	2.02442	5.79084	9.97278	2.34764e-07	2.92007e-06	7.14964
ILMN_2752234	77827	Krba1	2.02031	6.22807	9.84381	2.71983e-07	3.27414e-06	6.99543
ILMN_1235583	52036	Ppp6r3	2.01948	6.21025	8.5023	1.38273e-06	1.17793e-05	5.28956
ILMN_2648937	55983	Pdzrn3	2.01852	5.61085	8.03849	2.53538e-06	1.90158e-05	4.65307
ILMN_1241827	100434	Slc44a1	2.01774	7.46493	8.91302	8.24365e-07	7.8517e-06	5.83242
ILMN_1230302	16541	Napsa	2.01582	7.38254	6.5936	1.97845e-05	0.0001025	2.49773
ILMN_2733356	71946	Endod1	2.01511	9.42584	10.7569	9.9012e-08	1.52582e-06	8.05345
ILMN_2646631	18028	Nfib	2.01495	8.72502	8.87578	8.63312e-07	8.15095e-06	5.78397
ILMN_2489360	71853	Pdia6	2.01359	7.56057	7.98977	2.70592e-06	2.00681e-05	4.58472
ILMN_1240256	26941	Slc9a3r1	2.0135	10.8138	14.0367	4.36205e-09	1.49203e-07	11.3021
ILMN_1223979	72155	Cenpn	-2.01317	5.10763	-9.94384	2.42615e-07	2.9906e-06	7.11517
ILMN_2598775	76205	Stard3nl	-2.01239	7.7063	-13.2155	8.93816e-09	2.56107e-07	10.5593
ILMN_2599154	23962	Oasl2	2.01186	6.19882	8.95624	7.81502e-07	7.53941e-06	5.88845
ILMN_2593143	210293	Dock10	-2.01167	6.97374	-7.42963	5.83715e-06	3.80145e-05	3.77774
ILMN_2497526	170707	Usp48	2.01145	6.90185	8.28928	1.82124e-06	1.46705e-05	5.00038
ILMN_2596851	16796	Lasp1	-2.01136	5.03284	-10.2834	1.65711e-07	2.22923e-06	7.5145
ILMN_1247740	329739	Fam102b	2.01042	6.58701	10.0706	2.10176e-07	2.67902e-06	7.26555
ILMN_1245609	20397	Sgpl1	-2.01022	7.84689	-12.1966	2.30228e-08	5.10948e-07	9.57596
ILMN_2754435	16826	Ldb2	-2.00885	5.24077	-12.2032	2.28779e-08	5.0883e-07	9.58254
ILMN_2723024	80752	Fam20c	-2.00776	6.16988	-10.778	9.68006e-08	1.50074e-06	8.07707
ILMN_3004600	20702	Serpina1c	2.00768	5.83706	3.18889	0.0073369	0.0148142	-3.60302
ILMN_2744398	20409	Ostf1	-2.00757	9.91402	-11.2486	5.91212e-08	1.04046e-06	8.59239
ILMN_2728985	14114	Fbln1	2.0068	6.52774	6.03107	4.74036e-05	0.000209593	1.5833
ILMN_1235423	12614	Celsr1	2.00605	5.56332	11.1937	6.25661e-08	1.08622e-06	8.53324
ILMN_2539511	17476	Mpeg1	-2.00522	5.16579	-8.93938	7.97935e-07	7.66025e-06	5.86662
ILMN_1225733	#N/A	NA	2.0032	5.47509	3.90907	0.00188492	0.00464191	-2.22984
ILMN_2715749	79264	Krit1	2.00314	5.71587	9.25929	5.40326e-07	5.6427e-06	6.27566
ILMN_2603837	53415	Htatip2	-2.00252	8.6796	-12.6759	1.4632e-08	3.66101e-07	10.0475
ILMN_1256142	17118	Marcks	-2.00247	10.221	-11.1734	6.38991e-08	1.10285e-06	8.51121
ILMN_2519673	22371	Vwf	-2.00221	5.29556	-9.02726	7.16157e-07	7.00594e-06	5.98008
ILMN_1248397	66993	Smarcd3	2.00136	6.40334	10.031	2.19778e-07	2.78418e-06	7.21875
ILMN_1235697	68043	N6amt2	-2.0008	7.25547	-9.3593	4.79333e-07	5.1361e-06	6.4013
ILMN_2530460	381066	Zfp948	2.00044	5.79264	9.87391	2.62766e-07	3.18144e-06	7.03156
ILMN_1237364	26561	Mmp23	2.00004	8.66102	8.38658	1.60493e-06	1.3239e-05	5.13312
ILMN_1217272	66335	Atp6v1c1	-1.99968	7.83993	-8.92908	8.08145e-07	7.72582e-06	5.85327
ILMN_1218934	66599	Rdm1	1.99959	8.15905	12.5971	1.57487e-08	3.88332e-07	9.97107
ILMN_1238309	268859	Rbfox1	1.99862	6.35975	9.02937	7.14304e-07	6.99447e-06	5.9828
ILMN_1215862	17329	Cxcl9	1.99839	6.37917	5.81626	6.69475e-05	0.000280169	1.22268
ILMN_1250421	17381	Mmp12	-1.99803	8.22749	-3.5638	0.00360321	0.00806361	-2.88812
ILMN_3005873	20661	Sort1	-1.99793	8.63289	-11.0507	7.25961e-08	1.21424e-06	8.37788
ILMN_2723826	20540	Slc7a7	-1.99759	6.58207	-5.98978	5.06303e-05	0.000221385	1.51448
ILMN_2643883	237911	Brip1	-1.99759	5.03001	-10.9382	8.16837e-08	1.31185e-06	8.25461
ILMN_2810405	246177	Myo1g	-1.99613	7.39734	-10.1349	1.95522e-07	2.53944e-06	7.34125
ILMN_1251055	#N/A	NA	-1.99558	9.85723	-10.9894	7.74008e-08	1.26479e-06	8.31091
ILMN_2447712	#N/A	NA	1.99556	6.03128	6.85933	1.32903e-05	7.4171e-05	2.91468
ILMN_2653215	56174	Nagk	-1.99524	8.37808	-9.09143	6.62116e-07	6.58893e-06	6.06241
ILMN_2697615	29857	Mapk12	1.99521	6.40558	10.78	9.65952e-08	1.49868e-06	8.07929
ILMN_2612904	75691	Anks6	1.99508	6.08288	9.21647	5.68933e-07	5.85415e-06	6.22154
ILMN_2466335	11783	Apaf1	-1.99495	7.8181	-10.6278	1.13727e-07	1.69176e-06	7.9085
ILMN_3031781	71371	Arid5b	-1.99423	5.85417	-7.07459	9.69449e-06	5.74769e-05	3.24549
ILMN_1238982	17930	Myom2	-1.99389	4.90942	-12.5412	1.6595e-08	4.02131e-07	9.91664
ILMN_2792560	66091	Ndufa3	-1.99388	9.83834	-6.57688	2.02924e-05	0.000104625	2.47118
ILMN_2437848	12830	Col4a5	1.9937	8.22773	9.13045	6.31401e-07	6.35504e-06	6.11224
ILMN_2678547	18777	Lypla1	-1.99324	6.27829	-7.76269	3.67876e-06	2.59544e-05	4.2623
ILMN_1233813	268996	Ss18	1.99299	7.31376	8.57065	1.26711e-06	1.10085e-05	5.38122
ILMN_2898958	100316870	Gm17821	1.99299	9.68603	8.06573	2.44502e-06	1.85278e-05	4.69117
ILMN_1220664	50884	Nckap1	1.99276	8.0043	9.82135	2.79086e-07	3.34274e-06	6.96841
ILMN_1244018	14706	Gng4	1.9923	5.25972	6.429	2.54339e-05	0.000125842	2.23466
ILMN_1247710	107607	Nod1	1.99039	8.995	11.0353	7.37724e-08	1.22901e-06	8.36109
ILMN_1234549	237436	Gas2l3	-1.99038	4.98804	-12.9818	1.10405e-08	2.96523e-07	10.3401
ILMN_2773037	15001	H2-Oa	1.99014	5.71204	10.3592	1.52404e-07	2.09867e-06	7.60214
ILMN_1254924	67903	Gipc1	-1.98993	6.04971	-10.0723	2.09782e-07	2.67566e-06	7.26751
ILMN_2421751	16562	Kif1c	1.98969	6.97343	8.77266	9.81764e-07	9.04072e-06	5.64903
ILMN_2662036	73635	Ptges3l	-1.98962	5.5854	-10.9754	7.85526e-08	1.27853e-06	8.29547
ILMN_2790735	213464	Rbbp5	-1.98946	6.32182	-9.91364	2.51105e-07	3.07682e-06	7.07913
ILMN_2837802	229600	BC028528	-1.98727	7.191	-8.28245	1.83755e-06	1.47729e-05	4.99102
ILMN_3107156	11744	Anxa11	1.98705	9.69209	12.2168	2.25806e-08	5.03852e-07	9.59616
ILMN_2784580	12501	Cd3e	1.98676	5.75663	9.13823	6.25459e-07	6.29837e-06	6.12216
ILMN_2938704	16168	Il15	-1.98591	6.16724	-6.47392	2.37403e-05	0.000118929	2.30682
ILMN_2721789	171286	Slc12a8	1.98589	5.79526	8.63964	1.16081e-06	1.02671e-05	5.4732
ILMN_2691460	68202	Ndufa5	1.98353	6.73801	5.64094	8.91619e-05	0.000352931	0.923667
ILMN_2479717	231805	Pilra	-1.98345	7.9988	-10.1828	1.8533e-07	2.42544e-06	7.39732
ILMN_2699307	15199	Hebp1	-1.983	7.87004	-10.784	9.61861e-08	1.49543e-06	8.08373
ILMN_1255960	66442	Spc25	-1.98268	5.36466	-7.01769	1.05315e-05	6.16051e-05	3.15864
ILMN_1255836	116940	Tgs1	-1.98248	6.13168	-6.16898	3.81088e-05	0.000175827	1.81151
ILMN_1239238	18755	Prkch	-1.98246	5.74927	-10.1061	2.01956e-07	2.60492e-06	7.30734
ILMN_2738548	66432	Slc7a6os	1.98216	5.94223	10.2538	1.71252e-07	2.29074e-06	7.48006
ILMN_3124528	74096	Hvcn1	-1.98176	6.83843	-8.20373	2.03718e-06	1.60087e-05	4.88275
ILMN_2712994	231042	Nupl2	-1.98161	6.05936	-10.6239	1.14209e-07	1.69455e-06	7.90408
ILMN_2500997	30926	Glrx3	1.98038	7.74788	6.67963	1.73753e-05	9.25348e-05	2.63378
ILMN_2721337	14381	G6pdx	-1.9802	7.08205	-12.2522	2.18267e-08	4.92895e-07	9.63151
ILMN_2585233	20345	Selplg	-1.97929	6.63097	-7.3471	6.55841e-06	4.19677e-05	3.65549
ILMN_2589477	226414	Dars	-1.97916	7.07733	-8.26799	1.87259e-06	1.4996e-05	4.97119
ILMN_2900653	17873	Gadd45b	1.97815	9.0851	9.50267	4.04395e-07	4.48453e-06	6.5796
ILMN_2810539	#N/A	NA	1.9778	9.1173	10.4919	1.3178e-07	1.88273e-06	7.75433
ILMN_3052632	13819	Epas1	-1.97726	5.07759	-11.0133	7.54887e-08	1.24734e-06	8.33705
ILMN_2671671	231834	Snx8	-1.97711	9.28215	-10.2896	1.64581e-07	2.22028e-06	7.52166
ILMN_2936165	12046	Bcl2a1c	-1.97629	7.01671	-8.83533	9.07849e-07	8.46654e-06	5.73118
ILMN_1236958	57436	Gabarapl1	1.9762	10.2317	10.2076	1.80282e-07	2.3821e-06	7.42625
ILMN_2738655	76306	Slc18b1	1.97603	6.04853	10.093	2.04948e-07	2.62704e-06	7.29193
ILMN_2504823	217333	Trim47	1.97545	7.67326	9.66303	3.3515e-07	3.8614e-06	6.77652
ILMN_1256285	#N/A	NA	1.97271	7.71877	11.9018	3.06603e-08	6.35861e-07	9.27751
ILMN_2522127	71602	Myo1e	-1.97223	6.77962	-8.22419	1.98315e-06	1.56379e-05	4.91097
ILMN_1251748	227929	Cytip	1.97222	9.74422	9.95074	2.40716e-07	2.97432e-06	7.1234
[truncated: 10,404 more rows]
