# Supplementary material for: Embryonic mesothelial-derived hepatic lineage of quiescent and heterogenous scar-orchestrating cells defined but suppressed by WT1
Source: Nat Commun. 2019 Oct 15;10:4688. doi: 10.1038/s41467-019-12701-9 (PMC6794268; doi:10.1038/s41467-019-12701-9)
Supplement: Supplementary file 8 — Supplementary Data 5 [file 41467_2019_12701_MOESM8_ESM.xlsx]

## Sheet: Lo v Neg
Probe ID	EntrezID	Symbol	logFC	AveExpr	t	P.Value	adj.P.Val	B
ILMN_2668333	96875	Prg4	7.97482	9.72339	57.6883	1.05401e-16	1.08421e-12	27.0675
ILMN_2596655	71660	Rarres2	7.91496	9.77753	59.2977	7.45014e-17	1.08421e-12	27.292
ILMN_1229763	73712	Dmkn	7.87044	9.80307	48.0922	1.04309e-15	5.36487e-12	25.464
ILMN_3105563	73712	Dmkn	7.70141	9.63385	51.2548	4.67758e-16	3.20773e-12	26.048
ILMN_2722616	16664	Krt14	7.29212	9.37342	36.011	3.95463e-14	5.90134e-11	22.5404
ILMN_3003130	71660	Rarres2	7.06403	10.35	35.2326	5.20101e-14	5.90134e-11	22.3039
ILMN_2964324	16011	Igfbp5	7.02605	10.6992	31.8618	1.83207e-13	1.39597e-10	21.1916
ILMN_2734729	14960	H2-Aa	6.9981	8.86172	41.3159	7.04571e-15	2.41585e-11	23.9805
ILMN_2936646	22268	Upk1b	6.97058	9.76504	31.4951	2.11746e-13	1.5558e-10	21.0613
ILMN_2606210	56429	Dpt	6.92491	8.32334	29.8348	4.16595e-13	2.52077e-10	20.4456
ILMN_2878542	17901	Myl1	-6.92409	6.66876	-37.0016	2.81383e-14	5.78134e-11	22.8314
ILMN_1231445	21743	Inmt	6.91644	7.73072	35.8986	4.11279e-14	5.90134e-11	22.5067
ILMN_1254358	16011	Igfbp5	6.90952	10.9812	33.6132	9.37778e-14	8.38822e-11	21.7881
ILMN_1230853	14962	Cfb	6.86999	9.07718	37.5978	2.30257e-14	5.78134e-11	23.0014
ILMN_2909336	234267	Gpm6a	6.8095	8.88768	44.756	2.57767e-15	1.06061e-11	24.777
ILMN_2684370	#N/A	NA	6.77766	9.22734	18.618	1.42956e-10	1.65227e-08	14.7982
ILMN_2682613	16011	Igfbp5	6.68341	11.1497	34.9328	5.78896e-14	5.95481e-11	22.2108
ILMN_2704562	#N/A	NA	6.67179	8.84102	19.8676	6.44532e-11	9.81478e-09	15.5964
ILMN_2997282	15116	Has1	6.65708	8.84832	22.3416	1.51718e-11	3.25134e-09	17.0272
ILMN_2941712	100647	Upk3b	6.6196	9.89617	29.1071	5.66996e-13	2.99098e-10	20.1618
ILMN_1231379	56047	Msln	6.54548	9.01498	40.1143	1.02084e-14	3.00024e-11	23.6785
ILMN_2738825	11459	Acta1	-6.49138	6.4338	-29.5204	4.75508e-13	2.65028e-10	20.3241
ILMN_2770968	80891	Fcrls	-6.42415	7.20492	-29.7583	4.30164e-13	2.5285e-10	20.4162
ILMN_2941714	100647	Upk3b	6.33438	10.0645	25.7934	2.55538e-12	8.91049e-10	18.7489
ILMN_2631869	#N/A	NA	6.28405	8.55384	35.2131	5.23727e-14	5.90134e-11	22.2978
ILMN_2503052	21924	Tnnc1	-6.25471	6.49999	-28.6937	6.77777e-13	3.48598e-10	19.9967
ILMN_1256817	20568	Slpi	6.24855	11.4361	19.1785	9.94071e-11	1.33667e-08	15.1631
ILMN_1239102	14969	H2-Eb1	6.22809	8.79045	36.7254	3.09117e-14	5.78134e-11	22.7514
ILMN_1218525	16182	Il18r1	6.12477	8.24926	35.1363	5.38252e-14	5.90134e-11	22.2741
ILMN_1221817	16149	Cd74	5.98845	10.0808	25.2465	3.33527e-12	1.07213e-09	18.4946
ILMN_3089584	16149	Cd74	5.95241	10.03	26.4203	1.89559e-12	7.3581e-10	19.0325
ILMN_2977331	17907	Mylpf	-5.91874	6.38801	-30.6326	2.9961e-13	2.05462e-10	20.7467
ILMN_3117876	12655	Chil3	5.83687	8.0741	12.1511	2.40542e-08	6.80698e-07	9.54007
ILMN_3161805	20293	Ccl12	-5.80951	6.92114	-12.7762	1.33328e-08	4.45284e-07	10.1533
ILMN_2610744	17896	Myl4	-5.80529	7.15413	-27.5975	1.10152e-12	5.39561e-10	19.5439
ILMN_1226525	14961	H2-Ab1	5.77106	9.92635	36.3858	3.4732e-14	5.90134e-11	22.6518
ILMN_2608166	320974	Lrrn4	5.76194	8.21471	25.399	3.09473e-12	1.0106e-09	18.5662
ILMN_2646052	#N/A	NA	5.73349	10.6301	37.1271	2.69687e-14	5.78134e-11	22.8675
ILMN_3008068	71145	Scara5	5.7298	7.51141	20.6496	4.00893e-11	6.76031e-09	16.0689
ILMN_2833163	208164	Fam180a	5.68395	8.68809	23.272	9.15852e-12	2.32615e-09	17.5199
ILMN_2731735	#N/A	NA	5.66462	7.98539	33.8713	8.52095e-14	8.0718e-11	21.8726
ILMN_2941715	100647	Upk3b	5.60848	8.68524	23.4892	8.16304e-12	2.20971e-09	17.6318
ILMN_1233982	#N/A	NA	5.60519	7.87168	21.8006	2.0538e-11	4.06277e-09	16.7298
ILMN_2793817	60363	Cldn15	5.57654	9.36104	29.3697	5.06883e-13	2.74424e-10	20.2652
ILMN_2759484	12266	C3	5.5607	11.6219	19.7282	7.02789e-11	1.05536e-08	15.51
ILMN_2614462	16669	Krt19	5.52471	8.34552	29.9347	3.99557e-13	2.49093e-10	20.4839
ILMN_2771760	208164	Fam180a	5.52264	8.20212	26.9789	1.46097e-12	6.1555e-10	19.2786
ILMN_2925653	13587	Ear2	5.48529	8.13371	24.9271	3.90653e-12	1.19954e-09	18.3432
ILMN_1231814	20304	Ccl5	5.47293	8.20483	18.1185	1.9935e-10	2.14724e-08	14.4631
ILMN_2965903	15186	Hdc	5.46525	8.43037	33.2851	1.06033e-13	9.08923e-11	21.6795
ILMN_2515816	58187	Cldn10	5.46431	8.71035	33.8364	8.63168e-14	8.0718e-11	21.8612
ILMN_1222734	11668	Aldh1a1	5.4505	8.47014	32.6295	1.36013e-13	1.11928e-10	21.4583
ILMN_2712986	12655	Chil3	5.43723	8.1823	11.0441	7.30979e-08	1.56e-06	8.38142
ILMN_2718401	78558	Htra3	5.42026	8.09896	29.5147	4.76646e-13	2.65028e-10	20.3219
ILMN_1235124	207596	Thsd4	5.41982	8.16691	17.9904	2.17388e-10	2.25875e-08	14.3756
ILMN_2719973	14734	Gpc3	5.39216	9.07602	23.1794	9.62175e-12	2.41332e-09	17.4719
ILMN_2631423	14961	H2-Ab1	5.39203	9.46612	21.9644	1.87253e-11	3.85236e-09	16.8207
ILMN_1256343	14955	H19	-5.38775	7.08463	-12.6508	1.49787e-08	4.81495e-07	10.0325
ILMN_2844820	654812	Angptl7	5.38712	10.1045	15.0992	1.81901e-09	1.03092e-07	12.2106
ILMN_2609813	12654	Chil1	5.36115	9.12631	16.947	4.50142e-10	3.68955e-08	13.6379
ILMN_2595593	17178	Fxyd3	5.35106	7.87743	23.1506	9.77116e-12	2.41332e-09	17.4569
ILMN_1225370	103784	Wdr92	5.34309	10.8772	23.8072	6.90979e-12	1.94733e-09	17.7934
ILMN_2760019	55985	Cxcl13	5.2585	7.9277	12.8555	1.23931e-08	4.24232e-07	10.2292
ILMN_2758264	74134	Cyp2s1	5.23577	8.25356	22.4643	1.41789e-11	3.07056e-09	17.0934
ILMN_2417926	#N/A	NA	5.23003	7.98482	27.0586	1.40823e-12	6.1555e-10	19.3132
ILMN_2466164	67866	Wfdc1	5.22738	8.02314	27.493	1.15486e-12	5.52532e-10	19.4996
ILMN_1254927	17067	Ly6c1	5.20667	7.82322	21.3726	2.62316e-11	4.81842e-09	16.4887
ILMN_2635272	#N/A	NA	5.17179	8.10787	7.73129	3.84021e-06	3.15331e-05	4.23039
ILMN_2829594	193740	Hspa1a	5.15834	8.58893	29.979	3.92247e-13	2.49093e-10	20.5008
ILMN_2717765	13618	Ednrb	-5.1222	5.93569	-19.4974	8.12012e-11	1.17645e-08	15.3656
ILMN_2607675	#N/A	NA	5.11611	9.44333	19.1149	1.03538e-10	1.35743e-08	15.1222
ILMN_2768252	17898	Myl7	5.11343	7.69296	26.9074	1.51006e-12	6.21327e-10	19.2474
ILMN_2674906	60363	Cldn15	5.09426	7.95766	24.635	4.52226e-12	1.32909e-09	18.2026
ILMN_2716389	58994	Smpd3	5.09381	7.96037	31.9802	1.74903e-13	1.38395e-10	21.2333
ILMN_2669062	74116	Pi16	5.07548	7.61017	15.3431	1.49975e-09	8.99547e-08	12.4087
ILMN_2470646	22431	Wt1	5.05416	9.41195	20.5913	4.15088e-11	6.88678e-09	16.0344
ILMN_3049559	#N/A	NA	5.04632	10.6508	24.9835	3.79853e-12	1.18405e-09	18.3701
ILMN_2913716	14961	H2-Ab1	5.01813	8.81463	35.1013	5.45012e-14	5.90134e-11	22.2633
ILMN_1219764	80891	Fcrls	-5.00643	5.87653	-20.4007	4.65426e-11	7.53954e-09	15.9207
ILMN_2915671	16497	Kcnab1	4.99976	8.28996	17.5696	2.90146e-10	2.82899e-08	14.0836
ILMN_2524986	#N/A	NA	4.98212	7.90082	27.4044	1.20223e-12	5.53402e-10	19.4619
ILMN_2831436	80891	Fcrls	-4.97494	6.27638	-22.9878	1.06632e-11	2.5264e-09	17.3718
ILMN_2832979	14734	Gpc3	4.96827	9.56678	21.5426	2.3789e-11	4.53159e-09	16.5851
ILMN_2606624	12268	C4b	4.95919	8.63421	21.8369	2.01203e-11	4.01879e-09	16.75
ILMN_1215092	#N/A	NA	4.9486	10.8418	23.0189	1.04859e-11	2.5264e-09	17.3882
ILMN_1233336	624362	Gm6497	4.94249	7.28493	19.4168	8.54352e-11	1.21218e-08	15.3148
ILMN_2803249	21743	Inmt	4.94069	6.34433	25.8725	2.45994e-12	8.80847e-10	18.7851
ILMN_2724558	11752	Anxa8	4.93223	7.91321	28.5519	7.2101e-13	3.61789e-10	19.9393
ILMN_2440823	81877	Tnxb	4.92318	7.88223	21.0911	3.0891e-11	5.41961e-09	16.3271
ILMN_1246800	20716	Serpina3n	4.91493	10.7091	15.6115	1.21675e-09	7.68466e-08	12.6231
ILMN_1248714	13136	Cd55	4.90337	8.10957	23.4108	8.50801e-12	2.24404e-09	17.5916
ILMN_1245146	#N/A	NA	4.88614	7.6371	13.8715	5.02413e-09	2.10942e-07	11.164
ILMN_2844819	654812	Angptl7	4.88504	8.5544	16.3446	6.98447e-10	4.97202e-08	13.1905
ILMN_2444411	81877	Tnxb	4.87585	7.22941	22.8114	1.17296e-11	2.62297e-09	17.2788
ILMN_2633179	#N/A	NA	4.8635	7.72236	11.5496	4.35156e-08	1.0483e-06	8.92263
ILMN_2632665	12389	Cav1	4.86066	10.4701	35.4873	4.75193e-14	5.90134e-11	22.3821
ILMN_2766894	320981	Enpp6	4.84914	7.86311	15.5021	1.32442e-09	8.15787e-08	12.5362
ILMN_2745496	17907	Mylpf	-4.84125	6.32342	-26.1547	2.14947e-12	8.04018e-10	18.9134
ILMN_2649456	78004	Prr15	4.81916	8.81984	21.9247	1.91481e-11	3.90033e-09	16.7987
ILMN_2614655	93695	Gpnmb	-4.81782	7.54416	-12.5194	1.69377e-08	5.3038e-07	9.90478
ILMN_2598916	11464	Actc1	-4.80133	5.84825	-26.9713	1.4661e-12	6.1555e-10	19.2753
ILMN_2973958	81877	Tnxb	4.79878	7.27505	23.3397	8.83447e-12	2.27189e-09	17.555
ILMN_2524865	104183	Chil4	4.79307	7.76564	8.98012	7.58847e-07	8.9826e-06	5.93167
ILMN_1221153	13511	Dsg2	4.78606	8.64792	18.8702	1.21244e-10	1.48474e-08	14.9638
ILMN_1249362	#N/A	NA	4.74026	7.04191	22.157	1.68108e-11	3.49341e-09	16.9266
ILMN_2597769	16002	Igf2	-4.72827	7.79477	-22.8198	1.1676e-11	2.62297e-09	17.2833
ILMN_2625893	104158	Ces1d	4.72654	7.53385	25.8792	2.45201e-12	8.80847e-10	18.7882
ILMN_1214703	#N/A	NA	4.7213	7.85544	31.0178	2.56287e-13	1.81814e-10	20.8886
ILMN_2928599	233274	Siglech	4.7076	7.16359	16.9587	4.46365e-10	3.67322e-08	13.6465
ILMN_2771766	20293	Ccl12	-4.70272	7.22422	-8.13099	2.24225e-06	2.06398e-05	4.79497
ILMN_1251565	270109	Pcnxl2	4.67606	7.61572	17.0021	4.3273e-10	3.60427e-08	13.678
ILMN_1247832	16149	Cd74	4.67002	7.5358	20.6814	3.93364e-11	6.68816e-09	16.0877
ILMN_2612895	12263	C2	4.66199	10.4337	15.7223	1.11709e-09	7.24979e-08	12.7106
ILMN_2672903	270190	Ephb1	4.65694	7.47811	23.3805	8.64543e-12	2.25142e-09	17.576
ILMN_1214954	58187	Cldn10	4.64793	7.87481	27.3894	1.21048e-12	5.53402e-10	19.4555
ILMN_2829262	108075	Ltbp4	4.64712	9.2409	18.7298	1.32859e-10	1.56188e-08	14.8719
ILMN_2641371	107753	Lgals2	4.64708	7.40862	19.1	1.04535e-10	1.35743e-08	15.1126
ILMN_1218605	18035	Nfkbia	4.63594	8.68947	21.3227	2.69991e-11	4.87239e-09	16.4602
ILMN_2529842	239691	AU021092	4.63323	7.32661	25.8528	2.48331e-12	8.80847e-10	18.7761
ILMN_2720083	56175	Bace2	4.60965	8.523	21.6284	2.26512e-11	4.41596e-09	16.6334
ILMN_1239430	17533	Mrc1	-4.59917	8.73582	-30.1297	3.68437e-13	2.44511e-10	20.5581
ILMN_1230140	100038392	Gm10785	4.59024	7.15566	17.3294	3.43118e-10	3.20154e-08	13.9136
ILMN_2539489	17919	Myo5b	4.5696	7.90201	14.505	2.94575e-09	1.43692e-07	11.7148
ILMN_2697304	13717	Eln	4.55965	8.74117	18.5526	1.49248e-10	1.71536e-08	14.7548
ILMN_3000909	192190	Pkhd1l1	4.5468	7.64782	21.3561	2.64832e-11	4.82158e-09	16.4793
ILMN_2615096	13482	Dpp4	4.54658	8.39028	23.1349	9.85363e-12	2.41332e-09	17.4488
ILMN_1249975	#N/A	NA	4.54513	6.77513	8.97496	7.63684e-07	9.02947e-06	5.92501
ILMN_2520582	243743	Plxna4	4.53723	7.29577	14.7096	2.49039e-09	1.27133e-07	11.8877
ILMN_2589640	13618	Ednrb	-4.53184	9.03676	-18.7343	1.32467e-10	1.56188e-08	14.8748
ILMN_2736867	17110	Lyz1	4.4813	6.14007	12.0561	2.63722e-08	7.29923e-07	9.44434
ILMN_1219230	624362	Gm6497	4.4808	7.0974	17.3281	3.43436e-10	3.20154e-08	13.9126
ILMN_1223735	17885	Myh8	-4.47433	5.76721	-21.269	2.7853e-11	4.95637e-09	16.4295
ILMN_2915951	380878	AF067063	4.45293	6.98774	19.3864	8.70932e-11	1.2229e-08	15.2956
ILMN_3153940	217012	Unc45b	4.43751	8.42941	22.2279	1.61597e-11	3.42735e-09	16.9653
ILMN_2788191	217138	Prr15l	4.43498	7.33715	18.3139	1.74858e-10	1.96576e-08	14.5953
ILMN_2906728	14955	H19	-4.428	6.3213	-13.1388	9.57597e-09	3.48033e-07	10.4966
ILMN_2590034	108075	Ltbp4	4.42508	8.94654	16.0895	8.45049e-10	5.75669e-08	12.996
ILMN_2510694	#N/A	NA	4.41183	9.10516	26.5556	1.77884e-12	7.17571e-10	19.0927
ILMN_1225182	14793	Cdca3	-4.391	7.05713	-18.7845	1.28195e-10	1.52448e-08	14.9078
ILMN_2668124	#N/A	NA	4.38982	6.93434	4.67608	0.000465682	0.00150471	-0.778671
ILMN_2929896	52033	Pbk	-4.37998	6.40728	-16.4689	6.37129e-10	4.59132e-08	13.2842
ILMN_2681241	11799	Birc5	-4.37713	6.37767	-17.2537	3.61901e-10	3.29442e-08	13.8595
ILMN_1232093	#N/A	NA	4.37652	8.18977	13.424	7.42244e-09	2.86495e-07	10.7605
ILMN_2913166	12258	Serping1	4.36816	11.5148	19.9901	5.97641e-11	9.24456e-09	15.6718
ILMN_2863332	11752	Anxa8	4.36766	7.24746	22.9835	1.06877e-11	2.5264e-09	17.3696
ILMN_3163006	57890	Il17re	4.36441	7.4404	22.8782	1.1313e-11	2.58602e-09	17.3141
ILMN_2702434	216831	Arhgap44	4.36428	8.54397	25.4172	3.06729e-12	1.0106e-09	18.5747
ILMN_1258629	12825	Col3a1	4.36259	9.7172	12.4246	1.85237e-08	5.62906e-07	9.81176
ILMN_1222489	240725	Sulf1	4.33919	9.19281	20.7898	3.68829e-11	6.32327e-09	16.1516
ILMN_2775421	12258	Serping1	4.32968	11.355	22.2052	1.63655e-11	3.43559e-09	16.9529
ILMN_2755660	19231	Ptma	4.32305	10.5111	16.1795	7.89817e-10	5.45265e-08	13.065
ILMN_2773537	12716	Ckmt1	4.32065	7.37883	19.2705	9.37407e-11	1.28569e-08	15.2219
ILMN_2741169	12526	Cd8b1	4.31606	7.06244	18.1536	1.94685e-10	2.10803e-08	14.487
ILMN_2868459	214345	Lrrc1	4.31602	7.38992	23.8767	6.66469e-12	1.90434e-09	17.8284
ILMN_1220261	216350	Tspan8	4.31207	7.3498	22.6219	1.30049e-11	2.84627e-09	17.178
ILMN_1259747	77125	Il33	4.29455	8.73153	12.7938	1.31182e-08	4.42285e-07	10.1701
ILMN_2711267	16668	Krt18	4.29333	8.86776	19.6531	7.36468e-11	1.09792e-08	15.4633
ILMN_2498263	15511	Hspa1b	4.2826	7.06133	21.5062	2.42912e-11	4.54311e-09	16.5645
ILMN_3155363	19041	Ppl	4.27741	7.33978	19.8569	6.48817e-11	9.81478e-09	15.5898
ILMN_1238185	#N/A	NA	4.27661	7.69401	17.6331	2.77667e-10	2.73322e-08	14.1281
ILMN_2774681	26887	Chst4	4.2741	7.15875	23.7439	7.14165e-12	1.98548e-09	17.7614
ILMN_2774121	17536	Meis2	4.26835	7.43453	25.4679	2.99226e-12	1.00917e-09	18.5984
ILMN_2647757	20292	Ccl11	4.2655	6.51823	18.0754	2.05228e-10	2.19904e-08	14.4337
ILMN_1243601	16193	Il6	4.2623	7.96242	12.9215	1.16661e-08	4.06101e-07	10.2919
ILMN_2434661	21922	Clec3b	4.25529	6.80719	16.9162	4.60199e-10	3.71282e-08	13.6154
ILMN_2679386	227753	Gsn	4.25506	6.06228	13.7341	5.65668e-09	2.31362e-07	11.0415
ILMN_2543393	52276	Cdca8	-4.25446	6.86742	-16.7161	5.31777e-10	4.02215e-08	13.4683
ILMN_1246558	217138	Prr15l	4.24935	7.21624	19.4383	8.42826e-11	1.21218e-08	15.3284
ILMN_1214602	20319	Sfrp2	4.24713	7.21132	12.8242	1.27559e-08	4.33766e-07	10.1992
ILMN_2882658	21925	Tnnc2	-4.24049	5.70709	-22.6977	1.24775e-11	2.76022e-09	17.2185
ILMN_2761430	270192	Rab6b	4.23266	7.40312	25.4715	2.98701e-12	1.00917e-09	18.6001
ILMN_1221157	16691	Krt8	4.22983	10.3618	22.963	1.08065e-11	2.5264e-09	17.3588
ILMN_2951682	12808	Cobl	4.22662	7.49293	15.6151	1.21336e-09	7.68466e-08	12.6259
ILMN_1254113	67804	Snx2	-4.22299	7.13876	-18.8447	1.23266e-10	1.49173e-08	14.9472
ILMN_2723622	19132	Prph	4.21648	6.86265	14.8799	2.16882e-09	1.14702e-07	12.0299
ILMN_2999439	16600	Klf4	4.21395	10.5938	26.436	1.88156e-12	7.3581e-10	19.0396
ILMN_2804559	81907	Tmem108	4.20707	7.64313	19.3395	8.97206e-11	1.24718e-08	15.2658
ILMN_2596346	13179	Dcn	4.206	11.5931	15.1772	1.70952e-09	9.87922e-08	12.2744
ILMN_1216469	16497	Kcnab1	4.20095	7.71398	14.7937	2.32562e-09	1.20214e-07	11.9581
ILMN_2929594	317677	C1s2	4.19043	7.04517	20.3374	4.83581e-11	7.77243e-09	15.8826
ILMN_2859619	18295	Ogn	4.18499	6.8927	21.8451	2.00282e-11	4.01879e-09	16.7545
ILMN_2498471	19285	Ptrf	4.17983	9.47421	16.6187	5.70856e-10	4.23979e-08	13.3961
ILMN_2775157	11846	Arg1	-4.16583	9.54431	-16.4665	6.38272e-10	4.59132e-08	13.2824
ILMN_2714360	12490	Cd34	4.15227	7.52134	21.6205	2.27527e-11	4.41596e-09	16.629
ILMN_2773259	17022	Lum	4.14864	9.19037	11.0837	7.01378e-08	1.51094e-06	8.42458
ILMN_1255561	14828	Hspa5	4.14467	7.57223	12.3194	2.04702e-08	6.05029e-07	9.70789
ILMN_3156246	12560	Cdh3	4.13851	7.82212	17.3197	3.45473e-10	3.20154e-08	13.9066
ILMN_2608133	52428	Rhpn2	4.12093	7.16478	20.2029	5.24696e-11	8.30351e-09	15.8014
ILMN_1238603	76477	Pcolce2	4.10589	6.40903	11.7639	3.51298e-08	8.97794e-07	9.14575
ILMN_1216602	17901	Myl1	-4.10528	5.82798	-13.2106	8.97723e-09	3.31577e-07	10.5635
ILMN_2632712	11799	Birc5	-4.10498	6.86563	-18.8017	1.26767e-10	1.51627e-08	14.919
ILMN_1244099	100504045	Gm20030	4.09451	9.23621	14.6965	2.51712e-09	1.2818e-07	11.8767
ILMN_1231836	272636	Esyt3	4.09379	7.8408	18.414	1.6358e-10	1.8593e-08	14.6625
ILMN_2730329	319168	Hist1h2ah	-4.08929	8.37891	-19.3812	8.73798e-11	1.2229e-08	15.2923
ILMN_2462650	17112	Tm4sf1	4.08872	7.15179	18.6254	1.42265e-10	1.65227e-08	14.8031
ILMN_3141249	207596	Thsd4	4.08588	7.10183	12.7661	1.34574e-08	4.47269e-07	10.1436
ILMN_2886618	17965	Nbl1	4.07614	10.0517	24.7009	4.37464e-12	1.30434e-09	18.2345
ILMN_1232495	22350	Ezr	4.0698	10.3973	27.0472	1.41566e-12	6.1555e-10	19.3082
ILMN_2611755	20708	Serpinb6b	4.0584	8.14327	21.5931	2.31122e-11	4.44381e-09	16.6135
ILMN_1214353	15982	Ifrd1	4.05347	7.07333	14.8116	2.29208e-09	1.19333e-07	11.9731
ILMN_1255053	18817	Plk1	-4.05228	6.33824	-18.9623	1.14225e-10	1.44161e-08	15.0237
ILMN_2503188	19041	Ppl	4.05014	7.11256	24.4126	5.06088e-12	1.46644e-09	18.0942
ILMN_2961152	110310	Krt7	4.04818	8.39529	17.5217	2.99973e-10	2.88381e-08	14.0498
ILMN_2603699	11799	Birc5	-4.04721	6.30956	-16.078	8.52344e-10	5.76818e-08	12.9872
ILMN_2538531	#N/A	NA	4.03856	8.85406	13.0463	1.04119e-08	3.71238e-07	10.4098
ILMN_2999762	14264	Fmod	4.03661	7.12679	13.4036	7.55794e-09	2.90092e-07	10.7417
ILMN_2430906	#N/A	NA	4.03126	8.19093	17.0166	4.28267e-10	3.5816e-08	13.6885
ILMN_1250715	#N/A	NA	4.03001	6.75184	9.18636	5.90009e-07	7.36992e-06	6.19558
ILMN_2649199	15446	Hpgd	4.0255	8.73399	23.4304	8.42011e-12	2.24404e-09	17.6017
ILMN_2482209	22004	Tpm2	-4.02262	5.61897	-20.2389	5.13337e-11	8.18674e-09	15.8232
ILMN_1252157	328563	Apol11b	4.00607	7.01562	20.8345	3.59206e-11	6.21004e-09	16.1778
ILMN_2460136	21955	Tnnt1	-4.00445	6.70442	-17.3422	3.40065e-10	3.20154e-08	13.9226
ILMN_1232396	#N/A	NA	4.00267	7.33396	18.2174	1.86521e-10	2.05436e-08	14.5302
ILMN_2650667	69454	Clic3	3.99949	6.92624	16.8294	4.89884e-10	3.86936e-08	13.5518
ILMN_2867899	107995	Cdc20	-3.99351	6.69265	-16.8207	4.92984e-10	3.87105e-08	13.5454
ILMN_2756486	11826	Aqp1	3.97859	10.7703	20.4431	4.53678e-11	7.46681e-09	15.9461
ILMN_1237670	12496	Entpd2	3.97163	8.01275	17.034	4.22967e-10	3.5816e-08	13.7012
ILMN_2825905	239691	AU021092	3.9623	6.97234	19.2132	9.72293e-11	1.3247e-08	15.1853
ILMN_2913563	12971	Crym	3.95751	7.1805	21.4588	2.49609e-11	4.62631e-09	16.5377
ILMN_2760199	16612	Klk1	3.95694	6.78842	18.8462	1.23146e-10	1.49173e-08	14.9482
ILMN_2910258	12173	Bnc1	3.95025	7.36279	14.3507	3.34837e-09	1.58205e-07	11.5828
ILMN_1243616	72391	Cdkn3	-3.94961	6.59551	-16.8152	4.94921e-10	3.87148e-08	13.5414
ILMN_1228404	27371	Sh2d2a	3.94853	6.77896	11.8096	3.35743e-08	8.64487e-07	9.19293
ILMN_2895284	72361	Ces2g	3.94743	8.22539	17.4862	3.07472e-10	2.92853e-08	14.0248
ILMN_1214822	14584	Gfpt2	3.94473	9.67377	17.8515	2.38957e-10	2.43129e-08	14.28
ILMN_1259252	16952	Anxa1	3.93709	9.08642	15.2284	1.64165e-09	9.62212e-08	12.316
ILMN_2778279	14282	Fosb	3.93273	11.5637	20.0581	5.73223e-11	9.00222e-09	15.7133
ILMN_1228607	#N/A	NA	3.92668	6.82891	8.97628	7.62439e-07	9.01994e-06	5.92672
ILMN_1223966	#N/A	NA	3.92125	7.15119	14.662	2.58914e-09	1.30876e-07	11.8477
ILMN_2634933	57890	Il17re	3.90457	7.05375	19.4255	8.49669e-11	1.21218e-08	15.3203
ILMN_2632567	12268	C4b	3.9032	7.31924	17.1528	3.88683e-10	3.43192e-08	13.787
ILMN_2431390	#N/A	NA	3.89386	6.70931	19.6409	7.4212e-11	1.09839e-08	15.4556
ILMN_2476405	#N/A	NA	3.87952	8.01354	22.9043	1.1154e-11	2.57833e-09	17.3279
ILMN_2948552	16963	Xcl1	3.87701	6.71972	11.3879	5.12639e-08	1.18235e-06	8.75174
ILMN_2845778	21922	Clec3b	3.87498	6.7406	11.9294	2.98407e-08	7.9729e-07	9.3157
ILMN_2520239	#N/A	NA	3.87242	7.86196	15.18	1.70582e-09	9.87922e-08	12.2766
ILMN_2500533	105827	Amigo2	3.86655	7.18494	17.5348	2.97254e-10	2.87109e-08	14.059
ILMN_2655929	67971	Tppp3	3.86554	7.50349	13.4655	7.15539e-09	2.78803e-07	10.7984
ILMN_1255860	16643	Klrd1	3.86383	6.68449	16.9057	4.63702e-10	3.72549e-08	13.6077
ILMN_2610576	17919	Myo5b	3.86112	6.9539	23.6583	7.46865e-12	2.0487e-09	17.718
ILMN_2757641	13640	Efna5	3.85696	9.36317	19.9165	6.25351e-11	9.601e-09	15.6266
ILMN_2819380	239368	Erich5	3.85403	8.79091	12.7272	1.3951e-08	4.59958e-07	10.1063
ILMN_2514377	13052	Cxadr	3.8504	8.40277	19.3027	9.1841e-11	1.26808e-08	15.2424
ILMN_2814127	503845	Ear12	3.85031	6.29142	14.2416	3.66841e-09	1.69978e-07	11.4887
ILMN_2757125	233406	Prc1	-3.83688	7.70031	-12.3973	1.9008e-08	5.73391e-07	9.78493
ILMN_2664491	67804	Snx2	-3.83555	7.39842	-20.0281	5.83871e-11	9.09998e-09	15.695
ILMN_1242188	58237	Nkain4	3.83252	7.1911	18.2379	1.83974e-10	2.04589e-08	14.544
ILMN_2891245	230726	Rhbdl2	3.82906	8.19697	14.7108	2.48796e-09	1.27133e-07	11.8887
ILMN_1235203	104001	Rtn1	3.82705	7.14087	19.1514	1.01144e-10	1.3512e-08	15.1457
ILMN_1249941	14560	Gdf10	3.8263	6.62303	10.8988	8.51579e-08	1.76253e-06	8.22192
ILMN_2981801	#N/A	NA	-3.82052	6.35869	-14.326	3.41796e-09	1.60543e-07	11.5616
ILMN_2678355	105827	Amigo2	3.81613	7.96699	16.3032	7.20263e-10	5.10965e-08	13.1591
ILMN_1215624	64378	Gpr88	3.81302	7.21194	21.2632	2.79463e-11	4.95637e-09	16.4262
ILMN_1256622	381680	Nxpe5	-3.81221	5.66302	-18.2722	1.79793e-10	2.01026e-08	14.5672
ILMN_2632563	12268	C4b	3.80728	7.2264	16.9248	4.57356e-10	3.70596e-08	13.6217
ILMN_1215879	192190	Pkhd1l1	3.80663	7.0269	17.2856	3.5387e-10	3.26465e-08	13.8823
ILMN_1216322	15360	Hmgcs2	3.806	6.87788	11.6662	3.8717e-08	9.74939e-07	9.04443
ILMN_2437969	226695	Ifi205	3.80115	7.60442	12.7706	1.3402e-08	4.46149e-07	10.1479
ILMN_1243212	20692	Sparc	3.7934	9.65285	9.49035	4.10318e-07	5.68067e-06	6.57633
ILMN_1250956	353211	Prune2	-3.78934	6.58109	-17.8457	2.39903e-10	2.43129e-08	14.276
ILMN_2847144	319169	Hist1h2ak	-3.78886	8.65236	-16.9006	4.65392e-10	3.72549e-08	13.604
ILMN_2494251	22142	Tuba1a	3.78006	9.79776	14.0635	4.26391e-09	1.87439e-07	11.3335
ILMN_2868480	53877	Ear4	3.76574	6.74447	15.0403	1.90654e-09	1.05156e-07	12.1624
ILMN_1257784	100503757	Gm19875	3.76436	6.469	15.0465	1.89705e-09	1.05078e-07	12.1675
ILMN_2722108	56745	C1qtnf1	3.75909	7.43755	19.5111	8.05018e-11	1.17458e-08	15.3743
ILMN_2636424	223272	Itgbl1	3.75815	6.61665	9.58547	3.66911e-07	5.23834e-06	6.6935
ILMN_1227179	17883	Myh3	-3.75683	5.49366	-21.5117	2.42146e-11	4.54311e-09	16.5676
ILMN_2870672	14114	Fbln1	3.75655	10.0511	12.6208	1.54036e-08	4.90553e-07	10.0034
ILMN_1257574	71690	Esm1	-3.75325	6.65421	-16.7818	5.07031e-10	3.90254e-08	13.5168
ILMN_1249767	21824	Thbd	3.74615	8.91122	14.1706	3.89439e-09	1.74927e-07	11.427
ILMN_2982781	16529	Kcnk5	3.73755	8.02019	6.93751	1.18434e-05	7.65003e-05	3.04917
ILMN_2980661	11826	Aqp1	3.73589	10.0026	15.4236	1.40804e-09	8.59572e-08	12.4734
ILMN_2510875	27362	Dnajb9	3.73252	8.10099	11.4849	4.64525e-08	1.0899e-06	8.85453
ILMN_2706269	15507	Hspb1	3.72987	10.6104	14.3609	3.31992e-09	1.57375e-07	11.5916
ILMN_2830661	21973	Top2a	-3.72952	6.15438	-13.8776	4.99787e-09	2.10268e-07	11.1695
ILMN_1239386	#N/A	NA	3.72873	6.98106	16.7696	5.11529e-10	3.90254e-08	13.5079
ILMN_1259075	#N/A	NA	3.72533	9.93017	17.3221	3.44886e-10	3.20154e-08	13.9084
ILMN_2914938	74145	F13a1	-3.72288	9.0507	-8.42549	1.52625e-06	1.54525e-05	5.19861
ILMN_1246108	319168	Hist1h2ah	-3.72138	8.67879	-18.1552	1.94479e-10	2.10803e-08	14.488
ILMN_2591440	12457	Noct	3.70423	6.92792	10.8916	8.58052e-08	1.76704e-06	8.21401
ILMN_1214419	15945	Cxcl10	3.69911	6.77494	15.8307	1.02809e-09	6.71457e-08	12.7955
ILMN_1251548	239691	AU021092	3.68379	6.73567	20.6137	4.09564e-11	6.85037e-09	16.0477
ILMN_2455771	216616	Efemp1	3.6827	7.84878	16.2943	7.25023e-10	5.12574e-08	13.1524
ILMN_1246307	67866	Wfdc1	3.68164	7.01569	20.4214	4.59655e-11	7.50514e-09	15.9331
ILMN_2951407	282619	Sbsn	3.68164	7.38696	12.7576	1.35644e-08	4.50097e-07	10.1354
ILMN_2980663	11826	Aqp1	3.67359	8.78414	14.6296	2.65858e-09	1.33729e-07	11.8204
ILMN_1256824	229323	Gpr171	3.67208	6.82711	15.1892	1.6934e-09	9.84133e-08	12.2841
ILMN_2653462	216616	Efemp1	3.66877	6.69056	18.0144	2.13875e-10	2.24156e-08	14.392
ILMN_2944824	15439	Hp	3.66867	9.06661	12.3238	2.03844e-08	6.03407e-07	9.71226
ILMN_2754222	102614	Rpp25	3.66742	8.00061	19.0506	1.07903e-10	1.38713e-08	15.0808
ILMN_2501191	#N/A	NA	3.66547	8.69553	15.2725	1.58543e-09	9.43312e-08	12.3517
ILMN_1214189	243277	Adgrd1	3.65994	7.77016	17.0274	4.24981e-10	3.5816e-08	13.6964
ILMN_1254655	12363	Casp4	3.65041	8.03113	13.3828	7.69872e-09	2.93851e-07	10.7226
ILMN_2429437	215707	Ccdc92	3.63847	7.19116	16.7311	5.26025e-10	3.99333e-08	13.4794
ILMN_1245549	80982	Cemip	-3.63672	6.49645	-9.59297	3.63701e-07	5.20335e-06	6.70271
ILMN_1257088	19142	Prss12	3.63224	7.36724	19.5582	7.81541e-11	1.14847e-08	15.4039
ILMN_2443330	22139	Ttr	3.62998	7.45435	6.30016	3.10405e-05	0.000165611	2.04011
ILMN_2632153	108912	Cdca2	-3.62719	5.82497	-18.1773	1.91608e-10	2.09678e-08	14.503
ILMN_1235857	93725	Ear10	3.62354	6.26582	14.749	2.41159e-09	1.24155e-07	11.9208
ILMN_2900484	434246	Trim72	-3.61956	5.4855	-19.0013	1.11382e-10	1.41449e-08	15.049
ILMN_2476733	103784	Wdr92	3.6189	11.9732	26.2719	2.03315e-12	7.74594e-10	18.9662
ILMN_2703182	16858	Lgals7	3.61798	7.26231	16.5382	6.05527e-10	4.43328e-08	13.3361
ILMN_2811263	668171	Zxda	3.61474	7.76459	15.0205	1.93699e-09	1.0655e-07	12.1461
ILMN_1220939	13824	Epb41l4a	3.61144	7.22827	19.1791	9.9369e-11	1.33667e-08	15.1635
ILMN_1229643	69538	Antxr1	3.61123	8.2295	12.3479	1.99216e-08	5.92265e-07	9.73613
ILMN_1250195	17988	Ndrg1	3.61092	9.63113	16.8288	4.90099e-10	3.86936e-08	13.5514
ILMN_2659896	18231	Nxph1	3.61037	6.87302	16.2305	7.60282e-10	5.30213e-08	13.1039
ILMN_1259388	12833	Col6a1	3.60212	10.31	14.538	2.86661e-09	1.42451e-07	11.7429
ILMN_1236758	67701	Wfdc2	3.59932	8.79555	14.9994	1.97002e-09	1.07163e-07	12.1287
ILMN_2614246	67035	Dnajb4	3.59547	7.16984	12.4065	1.88426e-08	5.70386e-07	9.79402
ILMN_2533531	665033	Col6a5	3.58699	6.4642	12.6763	1.46266e-08	4.74932e-07	10.0572
ILMN_2756665	12409	Cbr2	-3.57528	6.65076	-7.81838	3.40989e-06	2.87743e-05	4.35509
ILMN_1214255	17470	Cd200	3.56684	7.35504	7.62684	4.43377e-06	3.53178e-05	4.07959
ILMN_2689790	16012	Igfbp6	3.56463	9.90351	17.6966	2.65764e-10	2.64133e-08	14.1724
ILMN_2641731	96875	Prg4	3.56184	6.74784	12.6952	1.43718e-08	4.70064e-07	10.0754
ILMN_2730208	#N/A	NA	3.55791	6.98116	8.31378	1.76398e-06	1.72647e-05	5.04672
ILMN_2657844	12534	Cdk1	-3.5561	6.71216	-14.9257	2.09025e-09	1.11695e-07	12.0678
ILMN_1252202	21929	Tnfaip3	3.55578	9.71181	24.7453	4.27831e-12	1.29438e-09	18.2559
ILMN_2772264	#N/A	NA	3.55563	6.56467	5.99758	5.00033e-05	0.000242794	1.54162
ILMN_2777498	16176	Il1b	3.55561	9.51528	9.32113	5.017e-07	6.50916e-06	6.36557
ILMN_1259069	667214	9930111J21Rik1	3.55289	8.26195	10.191	1.83634e-07	3.1404e-06	7.41839
ILMN_2661299	18858	Pmp22	-3.54309	8.55604	-14.8089	2.29698e-09	1.19333e-07	11.9709
ILMN_2943270	68852	Lrrn4cl	3.53815	7.59508	14.0071	4.47348e-09	1.94162e-07	11.2839
ILMN_2758070	104001	Rtn1	3.53506	7.31508	13.4692	7.13194e-09	2.78416e-07	10.8018
ILMN_2732747	217012	Unc45b	3.52928	8.29517	16.966	4.44064e-10	3.66896e-08	13.6517
ILMN_1234487	11601	Angpt2	-3.52923	6.29029	-12.4718	1.77144e-08	5.43937e-07	9.85819
ILMN_2675223	12489	Cd33	-3.52884	5.94962	-13.128	9.66968e-09	3.50237e-07	10.4865
ILMN_2772632	20210	Saa3	3.52652	12.0514	25.2137	3.38942e-12	1.07278e-09	18.4792
ILMN_2768087	12833	Col6a1	3.51689	10.8596	12.3507	1.98692e-08	5.92265e-07	9.73887
ILMN_2678755	68028	Rpl22l1	3.51645	7.16066	12.4501	1.80811e-08	5.53544e-07	9.8369
ILMN_2740622	18295	Ogn	3.51306	6.68573	14.4962	2.96729e-09	1.43977e-07	11.7073
ILMN_2795040	#N/A	NA	-3.51108	8.96327	-17.035	4.22677e-10	3.5816e-08	13.7019
ILMN_1218967	73804	Kif2c	-3.51067	5.5702	-16.9356	4.53832e-10	3.70504e-08	13.6296
ILMN_1230224	72685	Dnajc6	3.49854	6.7649	12.0068	2.76661e-08	7.52876e-07	9.39448
ILMN_1229370	242608	Podn	3.49772	6.65057	16.3528	6.94199e-10	4.95894e-08	13.1967
ILMN_2723576	58187	Cldn10	3.49136	7.01717	18.9249	1.17017e-10	1.45024e-08	14.9994
ILMN_1224014	67888	Tmem100	3.49007	6.37948	14.5169	2.91699e-09	1.42884e-07	11.7249
ILMN_2649148	70737	Cgn	3.48722	7.2155	18.0091	2.14644e-10	2.24156e-08	14.3884
ILMN_2538242	100503916	Gm19962	3.48694	7.28716	10.3925	1.46917e-07	2.65834e-06	7.6518
ILMN_2440679	100039795	Ildr2	3.48652	9.87287	15.7812	1.0678e-09	6.95184e-08	12.7568
ILMN_2954474	18606	Enpp2	3.48093	7.34047	8.67687	1.10743e-06	1.19797e-05	5.53517
ILMN_1218441	22626	Slc23a3	3.47913	6.73301	17.0302	4.2411e-10	3.5816e-08	13.6984
ILMN_2533376	234911	Mmp27	-3.47863	5.95043	-12.6692	1.47242e-08	4.76528e-07	10.0503
ILMN_1225141	54486	Hpgds	-3.47007	5.84541	-14.2174	3.74392e-09	1.71545e-07	11.4677
ILMN_3040693	23928	Lamc3	3.45929	7.06401	9.44821	4.31273e-07	5.88721e-06	6.52412
ILMN_1219253	244198	Olfml1	3.45609	6.84315	14.1848	3.84803e-09	1.74374e-07	11.4394
ILMN_2727432	192187	Stab1	-3.45527	7.21541	-11.8583	3.20014e-08	8.34429e-07	9.2429
ILMN_1246065	17873	Gadd45b	3.44891	6.96188	14.0996	4.13531e-09	1.83353e-07	11.3651
ILMN_3122961	14469	Gbp2	3.44682	10.6616	17.865	2.36768e-10	2.4234e-08	14.2893
ILMN_1234165	75863	Clec4g	3.4453	8.86023	13.2064	9.01088e-09	3.32224e-07	10.5596
ILMN_2680533	14871	Gstt1	3.44383	8.16117	16.0801	8.50992e-10	5.76818e-08	12.9888
ILMN_1230278	20311	Cxcl5	3.44252	6.7722	8.39024	1.59734e-06	1.59602e-05	5.15084
ILMN_2688560	270109	Pcnxl2	3.43669	6.68675	11.1323	6.66786e-08	1.4547e-06	8.47739
ILMN_2827646	103743	Tmem98	3.43654	8.7625	17.1703	3.83895e-10	3.41891e-08	13.7996
ILMN_2700408	23945	Mgll	3.43362	7.72677	19.0944	1.0491e-10	1.35743e-08	15.109
ILMN_2756353	13733	Adgre1	-3.43229	5.75953	-13.8649	5.05252e-09	2.11702e-07	11.1582
ILMN_1245504	15289	Hmgb1	3.43217	7.40734	15.5666	1.25972e-09	7.8773e-08	12.5875
ILMN_1246394	22774	Zic4	-3.43038	5.66137	-14.1796	3.8651e-09	1.74379e-07	11.4348
ILMN_1227875	14231	Fkbp7	3.4255	7.71959	12.9934	1.09251e-08	3.87522e-07	10.3599
ILMN_2608622	97440	B3gnt9	3.41954	7.81138	17.258	3.60809e-10	3.29442e-08	13.8626
ILMN_3163159	14707	Gng5	3.41741	7.86625	11.2902	5.66507e-08	1.28498e-06	8.6475
ILMN_2619848	22042	Tfrc	-3.41351	7.41122	-10.7782	9.67838e-08	1.92582e-06	8.08821
ILMN_1245622	60363	Cldn15	3.41306	6.65033	16.0109	8.96613e-10	6.00848e-08	12.9355
ILMN_2509327	330319	Wipf3	3.41017	6.90805	13.4698	7.12839e-09	2.78416e-07	10.8023
ILMN_2497957	#N/A	NA	3.40806	8.64766	13.2289	8.83139e-09	3.27366e-07	10.5805
ILMN_2753497	268697	Ccnb1	-3.40511	6.02808	-11.6995	3.74517e-08	9.47717e-07	9.07906
ILMN_1223045	68026	2810417H13Rik	-3.401	5.92524	-10.0696	2.10406e-07	3.47685e-06	7.27594
ILMN_1232951	#N/A	NA	3.40006	9.03742	12.1314	2.45169e-08	6.92728e-07	9.52025
ILMN_1235571	16007	Cyr61	3.39549	7.93371	17.2105	3.73122e-10	3.37516e-08	13.8285
ILMN_2757671	19882	Mst1r	3.39505	7.34322	18.434	1.61425e-10	1.845e-08	14.6759
ILMN_2477870	74199	Vit	3.39437	6.60752	14.6313	2.65508e-09	1.33729e-07	11.8218
ILMN_1252714	241324	Crb2	3.39384	6.86705	18.8777	1.20659e-10	1.48474e-08	14.9687
ILMN_2789974	26887	Chst4	3.3937	6.60395	14.9493	2.05083e-09	1.1045e-07	12.0874
ILMN_2733605	72685	Dnajc6	3.39122	6.58594	12.7862	1.32108e-08	4.44095e-07	10.1628
ILMN_1217855	72310	Nkg7	3.3879	6.52362	11.6062	4.11124e-08	1.01256e-06	8.98186
ILMN_2588362	52276	Cdca8	-3.38205	5.60695	-17.1655	3.85186e-10	3.41891e-08	13.7962
ILMN_2795412	#N/A	NA	3.37954	9.23049	14.9527	2.04531e-09	1.10441e-07	12.0902
ILMN_2419660	#N/A	NA	3.3751	8.14009	15.6015	1.22617e-09	7.71437e-08	12.6152
ILMN_2616226	13170	Dbp	-3.37438	7.25061	-15.2496	1.61443e-09	9.54418e-08	12.3331
ILMN_1256122	15186	Hdc	3.37249	6.72508	18.8342	1.24112e-10	1.49319e-08	14.9403
ILMN_1212602	24115	Best1	3.37	7.31759	10.7913	9.54436e-08	1.91025e-06	8.10278
ILMN_2722893	#N/A	NA	3.36964	6.15959	4.51597	0.000620024	0.00191384	-1.07416
ILMN_1222853	12560	Cdh3	3.36549	6.75431	12.9676	1.11847e-08	3.93336e-07	10.3356
ILMN_2739760	116847	Prelp	3.36486	10.8302	15.0045	1.96189e-09	1.07163e-07	12.133
ILMN_2970532	70024	Mcm10	-3.36351	5.83515	-15.713	1.12515e-09	7.27916e-08	12.7032
ILMN_1242456	107351	Kank1	3.35294	8.77071	17.5488	2.94377e-10	2.85671e-08	14.0689
ILMN_2954868	23962	Oasl2	3.3528	9.64554	12.8696	1.22337e-08	4.20173e-07	10.2426
ILMN_1251119	12166	Bmpr1a	3.3485	7.93859	16.8266	4.90887e-10	3.86936e-08	13.5498
ILMN_2617228	20878	Aurka	-3.34848	5.77729	-17.4881	3.07073e-10	2.92853e-08	14.0261
ILMN_2762326	110033	Kif22	-3.34417	6.44215	-17.0178	4.27888e-10	3.5816e-08	13.6894
ILMN_3043036	12655	Chil3	3.34364	6.54309	5.94068	5.47714e-05	0.000260234	1.44648
ILMN_2663328	70385	Spdl1	-3.33224	5.59215	-18.7015	1.35339e-10	1.58201e-08	14.8533
ILMN_1233339	56520	Nme4	-3.32742	6.41754	-12.7736	1.33655e-08	4.45655e-07	10.1508
ILMN_2685392	12774	Ccr5	-3.3237	7.25831	-12.3047	2.07595e-08	6.08384e-07	9.69329
ILMN_1216661	12834	Col6a2	3.32163	7.96599	9.48048	4.15123e-07	5.71642e-06	6.56412
ILMN_2746556	50781	Dkk3	3.31965	9.32998	16.5622	5.94938e-10	4.37131e-08	13.354
ILMN_1230129	11504	Adamts1	3.31845	6.84075	14.1681	3.90277e-09	1.74927e-07	11.4248
ILMN_2606804	11658	Alcam	3.31798	8.59601	8.94613	7.91311e-07	9.27087e-06	5.88773
ILMN_1229177	16618	Klk1b26	3.31249	6.37857	15.2302	1.63928e-09	9.62212e-08	12.3175
ILMN_3107059	56226	Espn	3.30965	6.71708	13.812	5.28811e-09	2.17779e-07	11.1111
ILMN_2707570	11449	Chrng	-3.30875	5.45483	-17.7006	2.65031e-10	2.64133e-08	14.1752
ILMN_1256702	20194	S100a10	3.30699	10.3878	15.6208	1.208e-09	7.68466e-08	12.6305
ILMN_2863601	22762	Zfpm2	3.30506	8.52816	12.4126	1.87347e-08	5.68478e-07	9.79999
ILMN_1258982	#N/A	NA	3.29211	10.6742	14.8682	2.18946e-09	1.15201e-07	12.0202
ILMN_2598374	215707	Ccdc92	3.28961	7.02968	15.6163	1.21219e-09	7.68466e-08	12.6269
ILMN_1226183	69538	Antxr1	3.2827	8.3701	10.4949	1.31353e-07	2.44113e-06	7.76893
ILMN_2685393	12774	Ccr5	-3.27978	7.69318	-12.0997	2.52806e-08	7.08579e-07	9.48833
ILMN_2858359	269582	Clspn	-3.27846	5.58537	-15.4624	1.36609e-09	8.36445e-08	12.5044
ILMN_2623216	53328	Pgrmc1	3.27801	8.036	16.8847	4.70735e-10	3.75365e-08	13.5924
ILMN_1226667	#N/A	NA	3.2718	6.30934	11.2827	5.70836e-08	1.28928e-06	8.63955
ILMN_2680770	58861	Cysltr1	-3.2702	6.24067	-11.5091	4.53291e-08	1.07437e-06	8.88006
ILMN_2822000	75750	Slc10a6	3.26312	7.02404	11.9219	3.00621e-08	8.01123e-07	9.30801
ILMN_2712075	16819	Lcn2	3.26136	9.64694	13.9081	4.8686e-09	2.05671e-07	11.1965
ILMN_1254343	380732	Milr1	-3.2603	6.39053	-11.5295	4.44068e-08	1.06107e-06	8.9015
ILMN_1217159	380928	Lmo7	3.25987	6.69908	19.0413	1.08554e-10	1.38713e-08	15.0748
ILMN_2673323	20348	Sema3c	3.25961	6.45771	17.0353	4.22563e-10	3.5816e-08	13.7021
ILMN_3115917	15483	Hsd11b1	3.25845	7.35362	15.1629	1.72905e-09	9.96409e-08	12.2627
ILMN_2752883	15519	Hsp90aa1	3.25753	6.40861	16.1061	8.34557e-10	5.7041e-08	13.0087
ILMN_2832219	14793	Cdca3	-3.25715	5.43532	-18.9435	1.15621e-10	1.44161e-08	15.0115
ILMN_2721149	219144	Arl11	-3.25617	7.62231	-8.80096	9.47617e-07	1.06083e-05	5.69866
ILMN_2769832	81879	Tfcp2l1	3.25085	7.27008	10.8127	9.32892e-08	1.88161e-06	8.12664
ILMN_2424060	11421	Ace	3.24972	6.09746	15.6349	1.19495e-09	7.68238e-08	12.6416
ILMN_2616262	18769	Pkig	-3.24682	5.72181	-16.8057	4.98351e-10	3.88355e-08	13.5344
ILMN_1230194	#N/A	NA	3.24339	6.44906	10.3543	1.53227e-07	2.75298e-06	7.60781
ILMN_1222500	#N/A	NA	3.24037	6.71186	4.22113	0.00105887	0.00297964	-1.62478
ILMN_2972521	11607	Agtr1a	3.23844	7.45849	9.34648	4.86722e-07	6.38605e-06	6.39734
ILMN_1217117	57810	Cdon	3.23597	7.7928	13.5778	6.48261e-09	2.57465e-07	10.9006
ILMN_2658815	103743	Tmem98	3.23382	9.08494	14.019	4.4284e-09	1.9302e-07	11.2944
ILMN_1241437	14859	Gsta3	3.23106	8.45244	12.5207	1.69175e-08	5.3038e-07	9.90602
ILMN_3018017	13052	Cxadr	3.22962	8.96899	16.7776	5.08569e-10	3.90254e-08	13.5138
ILMN_2868133	14465	Gata6	3.22926	9.84316	14.3173	3.44298e-09	1.6135e-07	11.5541
ILMN_1245221	11435	Chrna1	-3.22002	5.34308	-18.0419	2.09925e-10	2.21476e-08	14.4109
ILMN_2771951	245386	Tmem255a	3.21758	6.74985	16.9876	4.37229e-10	3.62706e-08	13.6675
ILMN_2513826	18383	Tnfrsf11b	3.21742	8.432	15.2717	1.58648e-09	9.43312e-08	12.3511
ILMN_2774497	72388	Ripk4	3.21512	6.94492	13.7123	5.76472e-09	2.33001e-07	11.0219
ILMN_1229427	72930	Ppp2r2b	3.201	6.46761	18.3977	1.65365e-10	1.86926e-08	14.6516
ILMN_1243256	#N/A	NA	3.19415	7.35635	12.717	1.40846e-08	4.62143e-07	10.0964
ILMN_2678218	17390	Mmp2	3.19326	10.0552	14.3061	3.47548e-09	1.62134e-07	11.5444
ILMN_1224866	19224	Ptgs1	3.1926	8.12367	11.7317	3.62712e-08	9.21243e-07	9.11243
ILMN_2887239	15902	Id2	3.18775	6.6079	10.6246	1.14113e-07	2.16973e-06	7.91605
ILMN_1249000	78896	1500015O10Rik	3.18675	6.49296	9.92516	2.4783e-07	3.92235e-06	7.10453
ILMN_2588139	14972	H2-K1	3.18665	10.5281	19.112	1.03731e-10	1.35743e-08	15.1204
ILMN_2867901	107995	Cdc20	-3.18652	5.77923	-14.4932	2.97455e-09	1.43989e-07	11.7048
ILMN_2898319	216188	Aldh1l2	-3.18436	5.68381	-12.5633	1.62552e-08	5.12127e-07	9.94751
ILMN_2469743	#N/A	NA	3.18204	6.44241	6.72014	1.63505e-05	9.94322e-05	2.71123
ILMN_2733656	11435	Chrna1	-3.17285	5.39621	-17.3518	3.37782e-10	3.20154e-08	13.9295
ILMN_1221564	268977	Ltbp1	3.16962	7.35888	14.569	2.79434e-09	1.39534e-07	11.7692
ILMN_3144575	192897	Itgb4	3.16688	8.23192	14.4207	3.15888e-09	1.51134e-07	11.6428
ILMN_2713898	12305	Ddr1	3.16631	8.70977	15.5379	1.28806e-09	8.00579e-08	12.5647
ILMN_2924715	380755	Lsmem1	3.16407	6.3403	12.4745	1.76695e-08	5.43369e-07	9.86083
ILMN_2591731	19263	Ptprb	3.16271	6.80157	14.5327	2.87915e-09	1.4273e-07	11.7384
ILMN_1249688	69769	Tnfaip8l2	-3.16151	6.40422	-13.5301	6.75994e-09	2.66933e-07	10.8572
ILMN_1252983	#N/A	NA	3.15647	6.41647	11.6111	4.09078e-08	1.01256e-06	8.98706
ILMN_3160326	19092	Prkg2	3.15482	7.67674	11.2316	6.01654e-08	1.34688e-06	8.58468
ILMN_1228850	56706	Ccnl1	3.15358	8.33796	18.9477	1.15311e-10	1.44161e-08	15.0142
ILMN_2435835	14027	Evpl	3.15242	6.75187	17.5899	2.86094e-10	2.80277e-08	14.0978
ILMN_2839313	11468	Actg2	-3.14997	6.15875	-7.67844	4.12919e-06	3.34712e-05	4.15426
ILMN_2504268	94214	Spock2	3.148	6.31887	14.477	3.0149e-09	1.45259e-07	11.6909
ILMN_3123441	#N/A	NA	3.14635	8.49059	15.5246	1.30146e-09	8.06474e-08	12.5541
ILMN_2637094	18553	Pcsk6	3.14358	7.75143	14.5192	2.91151e-09	1.42884e-07	11.7269
ILMN_2734924	76974	Urah	3.14275	7.28026	9.79613	2.873e-07	4.39147e-06	6.94976
ILMN_3131478	12035	Bcat1	-3.13796	5.76205	-13.1123	9.80783e-09	3.52621e-07	10.4718
ILMN_2923463	71819	Kif23	-3.13717	5.89554	-14.7478	2.41393e-09	1.24155e-07	11.9198
ILMN_1214998	15483	Hsd11b1	3.13556	7.17872	12.8433	1.25328e-08	4.27592e-07	10.2175
ILMN_2710159	#N/A	NA	3.12907	6.47726	7.39689	6.11262e-06	4.54433e-05	3.74272
ILMN_2962737	27052	Aoah	-3.12879	6.19027	-15.1349	1.76798e-09	1.01035e-07	12.2399
ILMN_1259470	65963	Tmem176b	3.12741	11.332	16.2336	7.5854e-10	5.30213e-08	13.1063
ILMN_3143604	14702	Gng2	-3.12521	5.86738	-17.1642	3.85548e-10	3.41891e-08	13.7953
ILMN_1229210	70466	Ckap2l	-3.12499	6.64939	-12.459	1.79309e-08	5.49767e-07	9.84556
ILMN_2777478	17965	Nbl1	3.12419	7.34368	16.7051	5.36032e-10	4.03948e-08	13.4602
ILMN_2443990	20482	Skil	3.12203	7.27169	15.054	1.88575e-09	1.05078e-07	12.1736
ILMN_1239293	72043	Sulf2	3.12141	9.29366	21.0804	3.10851e-11	5.41961e-09	16.3209
ILMN_1256012	225207	Zfp521	3.11992	7.29746	16.6977	5.38915e-10	4.04617e-08	13.4548
ILMN_1254720	107568	Wwp1	-3.11784	7.53941	-17.9327	2.26081e-10	2.33727e-08	14.336
ILMN_1228657	14130	Fcgr2b	-3.11758	9.53411	-14.5655	2.80242e-09	1.39599e-07	11.7662
ILMN_1235034	#N/A	NA	3.1149	6.04045	11.0917	6.95506e-08	1.50301e-06	8.43336
ILMN_2774160	15483	Hsd11b1	3.11422	6.98491	13.116	9.77574e-09	3.52218e-07	10.4752
ILMN_1221851	216725	Adamts2	3.11396	8.29998	11.8847	3.11797e-08	8.232e-07	9.26999
ILMN_3115490	104001	Rtn1	3.1135	7.76328	14.9	2.13394e-09	1.13403e-07	12.0466
ILMN_1255514	16182	Il18r1	3.11171	6.54878	17.2743	3.56685e-10	3.27593e-08	13.8742
ILMN_2960700	18646	Prf1	3.10833	7.28884	12.3897	1.91463e-08	5.75031e-07	9.7774
ILMN_1226839	#N/A	NA	-3.10754	10.3409	-16.2578	7.44973e-10	5.23083e-08	13.1247
ILMN_1232596	107939	Pom121	3.10625	7.30326	17.9215	2.27809e-10	2.34335e-08	14.3283
ILMN_1230696	#N/A	NA	3.10412	6.36263	8.18888	2.07736e-06	1.95685e-05	4.87512
ILMN_1214026	81014	Vmn1r58	3.10288	7.40836	13.615	6.275e-09	2.50671e-07	10.9342
ILMN_2836654	#N/A	NA	-3.10282	10.5491	-16.2217	7.65344e-10	5.3194e-08	13.0972
ILMN_2909782	66922	Rras2	3.10073	7.73657	18.2157	1.86733e-10	2.05436e-08	14.529
ILMN_2778872	56150	Mad2l1	-3.1007	7.06119	-15.387	1.44903e-09	8.74218e-08	12.444
ILMN_1253925	100504038	Gm20027	3.0995	8.90034	11.8488	3.22995e-08	8.40072e-07	9.23325
ILMN_1234199	319876	Cobll1	3.09551	7.68869	15.1157	1.79521e-09	1.02024e-07	12.2242
ILMN_2648346	12182	Bst1	3.09319	7.08197	14.8764	2.17495e-09	1.14732e-07	12.027
ILMN_1239230	20877	Aurkb	-3.09087	5.87346	-12.5035	1.71932e-08	5.35121e-07	9.88923
ILMN_1222988	#N/A	NA	3.08913	6.10962	12.7343	1.38596e-08	4.5768e-07	10.1131
ILMN_3031009	12345	Capzb	-3.08708	5.5403	-18.0506	2.08693e-10	2.21476e-08	14.4168
ILMN_1226329	17064	Cd93	-3.08538	8.93479	-10.6023	1.16898e-07	2.20839e-06	7.89084
ILMN_1242457	14289	Fpr2	3.08522	8.03137	7.48104	5.43081e-06	4.15175e-05	3.86678
ILMN_1214874	#N/A	NA	3.08395	6.30708	12.5144	1.70177e-08	5.31267e-07	9.89989
ILMN_2701093	16451	Jak1	3.08231	7.01235	14.8972	2.13874e-09	1.13403e-07	12.0443
ILMN_2729289	17183	Matn4	3.08196	6.783	11.524	4.46526e-08	1.06307e-06	8.89574
ILMN_2612206	107995	Cdc20	-3.08122	6.03859	-15.5077	1.31869e-09	8.14699e-08	12.5406
ILMN_2952521	19132	Prph	3.08104	6.10543	8.65456	1.13909e-06	1.2231e-05	5.50559
ILMN_2770866	19218	Ptger3	3.07865	6.59126	13.588	6.42479e-09	2.55662e-07	10.9098
ILMN_2711075	17395	Mmp9	-3.07688	7.61087	-9.33767	4.91872e-07	6.42902e-06	6.38631
ILMN_2703738	239393	Lrp12	-3.06897	7.47684	-14.5979	2.72867e-09	1.36586e-07	11.7936
ILMN_2504686	#N/A	NA	3.06873	11.5532	13.549	6.64866e-09	2.63044e-07	10.8744
ILMN_2955671	67760	Slc38a2	3.06756	9.47871	13.0943	9.96901e-09	3.56683e-07	10.4549
ILMN_2728473	20717	Serpina3m	3.0674	6.40711	8.45043	1.47798e-06	1.50677e-05	5.23233
ILMN_2767615	11931	Atp1b1	3.06648	8.76619	13.989	4.54325e-09	1.95675e-07	11.268
ILMN_2493067	226409	Zranb3	-3.0639	7.25199	-8.43831	1.50123e-06	1.52668e-05	5.21596
ILMN_1235647	20666	Sox11	-3.06387	5.31042	-14.3699	3.29521e-09	1.56564e-07	11.5993
ILMN_2637113	331004	Slc9a9	-3.04856	5.65091	-17.0928	4.05603e-10	3.53579e-08	13.7438
ILMN_1244612	#N/A	NA	3.04466	6.15494	13.4773	7.08148e-09	2.775e-07	10.8091
ILMN_2677207	#N/A	NA	3.04445	6.41202	7.54101	4.99452e-06	3.88766e-05	3.95464
ILMN_2998313	320405	Cadps2	3.04388	6.9422	12.0876	2.55789e-08	7.14993e-07	9.47612
ILMN_2955452	26415	Mapk13	3.03681	6.8748	12.507	1.7137e-08	5.34181e-07	9.89263
ILMN_2519780	#N/A	NA	3.03357	7.11318	10.8906	8.58937e-08	1.76709e-06	8.21294
ILMN_2612346	#N/A	NA	3.03349	5.90786	7.72885	3.85303e-06	3.15685e-05	4.22689
ILMN_1215862	17329	Cxcl9	3.03313	6.37917	8.82787	9.16323e-07	1.03239e-05	5.73388
ILMN_2724942	19223	Ptgis	3.0318	11.344	19.1311	1.02471e-10	1.35743e-08	15.1326
ILMN_1221290	15078	H3f3a	3.02702	10.2184	14.8505	2.22104e-09	1.16565e-07	12.0054
ILMN_2754074	114128	Laptm4b	3.02701	6.7721	16.5823	5.86255e-10	4.32295e-08	13.369
ILMN_2604695	13179	Dcn	3.0239	7.73896	9.61607	3.5401e-07	5.11449e-06	6.73101
ILMN_2654554	14190	Fgl2	3.02365	6.55878	11.0369	7.36476e-08	1.5701e-06	8.3736
ILMN_2964841	19024	Ppfibp2	3.02193	8.07144	12.5225	1.68892e-08	5.3038e-07	9.90776
ILMN_2774007	12236	Bub1b	-3.01981	6.79813	-10.9106	8.41027e-08	1.7442e-06	8.23495
ILMN_1246861	13040	Ctss	3.0169	8.65489	8.68271	1.09929e-06	1.19155e-05	5.54291
ILMN_2908070	29870	Gtse1	-3.0161	5.52524	-14.9356	2.07359e-09	1.11093e-07	12.0761
ILMN_2803674	20202	S100a9	3.0146	8.12876	10.961	7.97478e-08	1.67029e-06	8.29049
ILMN_2744439	15191	Hdgf	-3.01195	6.20875	-12.8799	1.21188e-08	4.17124e-07	10.2524
ILMN_2740902	17345	Mki67	-3.00835	6.02866	-12.1597	2.38557e-08	6.78731e-07	9.5487
ILMN_2727503	16009	Igfbp3	-3.00815	6.43901	-9.92775	2.471e-07	3.91648e-06	7.10762
ILMN_2668510	15439	Hp	3.00721	8.17037	9.46584	4.22368e-07	5.79292e-06	6.54599
ILMN_2775885	12314	Calm2	3.00575	7.42535	11.4026	5.05016e-08	1.1687e-06	8.76737
ILMN_2629591	11886	Asah1	-3.00508	7.38649	-9.73081	3.09797e-07	4.68982e-06	6.87078
ILMN_2695199	54613	St3gal6	3.00229	7.82823	16.16	8.01438e-10	5.51438e-08	13.0501
ILMN_1214469	625098	Slc38a6	-3.00172	6.51636	-10.5262	1.26951e-07	2.36572e-06	7.80458
ILMN_3160770	17470	Cd200	3.00133	6.39453	14.0292	4.38994e-09	1.9175e-07	11.3034
ILMN_2448749	22673	Zfp185	3.00119	6.59985	13.8301	5.20629e-09	2.16382e-07	11.1272
ILMN_2651054	269589	Sytl1	2.99856	6.63313	12.3268	2.03257e-08	6.02538e-07	9.71525
ILMN_2923445	11475	Acta2	-2.99849	9.01107	-16.9242	4.57548e-10	3.70596e-08	13.6213
ILMN_1227434	16421	Itgb7	2.99705	6.1649	14.5174	2.91574e-09	1.42884e-07	11.7254
ILMN_2775064	54357	Epb41l4b	2.99049	6.4516	15.8571	1.00764e-09	6.62306e-08	12.8161
ILMN_1212626	#N/A	NA	2.98775	8.30575	12.7793	1.32945e-08	4.44801e-07	10.1563
ILMN_2640346	74191	P2ry13	-2.98714	6.46129	-10.5386	1.25248e-07	2.34161e-06	7.8187
ILMN_2773215	54357	Epb41l4b	2.98506	6.35013	15.4858	1.34135e-09	8.23749e-08	12.5232
ILMN_2860804	22042	Tfrc	-2.98356	7.59769	-10.3108	1.6076e-07	2.85607e-06	7.5576
ILMN_1248099	107581	Col16a1	2.98177	9.37713	14.608	2.70625e-09	1.35794e-07	11.8021
ILMN_2619639	233066	Syne4	2.98096	6.56396	12.8885	1.20236e-08	4.17124e-07	10.2606
ILMN_1232261	54366	Ctnnal1	2.9808	7.93004	14.1747	3.88104e-09	1.74715e-07	11.4306
ILMN_2821501	65098	Zfand6	2.98064	7.41441	11.9429	2.94482e-08	7.89879e-07	9.32949
ILMN_2683732	#N/A	NA	2.97784	6.49203	13.1108	9.82121e-09	3.52621e-07	10.4704
ILMN_2945330	75604	Tm4sf5	2.97603	6.63542	12.4448	1.81723e-08	5.54687e-07	9.83167
ILMN_2706014	106878	Smim3	2.97037	6.34127	15.1183	1.79154e-09	1.02024e-07	12.2263
ILMN_2981783	54486	Hpgds	-2.96844	6.26193	-11.9233	3.00191e-08	8.01017e-07	9.3095
ILMN_1258515	67869	Paip2	2.96834	8.19711	13.3955	7.6127e-09	2.9165e-07	10.7343
ILMN_1238276	319191	Hist1h2ai	-2.96728	9.80083	-13.4185	7.45886e-09	2.87362e-07	10.7554
ILMN_2722732	19073	Srgn	2.96562	8.76248	7.4308	5.82755e-06	4.38837e-05	3.79282
ILMN_2699222	#N/A	NA	2.96379	5.96335	4.40079	0.000763283	0.00227415	-1.28832
ILMN_2587859	27425	Atp5l	2.96304	7.45576	7.03228	1.03098e-05	6.87531e-05	3.19453
ILMN_1231600	19225	Ptgs2	2.95947	6.40217	13.931	4.77397e-09	2.03189e-07	11.2168
ILMN_2616164	16400	Itga3	2.95926	7.70868	9.8899	2.58004e-07	4.05185e-06	7.0624
ILMN_2667269	50908	C1s1	2.95577	7.24506	10.0118	2.24619e-07	3.65334e-06	7.2075
ILMN_1230599	23792	Adam23	2.95291	7.17884	10.2068	1.80443e-07	3.11431e-06	7.43673
ILMN_2744657	#N/A	NA	2.9513	8.50313	9.95666	2.39103e-07	3.81323e-06	7.14207
ILMN_1253681	#N/A	NA	2.95008	9.43568	12.9443	1.14253e-08	3.99071e-07	10.3135
ILMN_1219174	#N/A	NA	2.94944	5.67032	14.723	2.46317e-09	1.26371e-07	11.899
ILMN_1245200	226695	Ifi205	2.94829	6.56724	9.0095	7.31931e-07	8.72423e-06	5.96955
ILMN_3015003	18190	Nrxn2	2.94346	6.37025	10.7209	1.029e-07	2.01616e-06	8.02416
ILMN_2634689	192897	Itgb4	2.94335	6.93825	13.139	9.57469e-09	3.48033e-07	10.4967
ILMN_2710166	13205	Ddx3x	2.94303	8.4358	10.7902	9.55529e-08	1.91041e-06	8.10159
ILMN_3005669	107568	Wwp1	-2.94163	6.36344	-14.3075	3.47139e-09	1.62134e-07	11.5456
ILMN_2726931	17060	Blnk	-2.93941	5.94065	-10.8087	9.3691e-08	1.88786e-06	8.12215
ILMN_2771237	16803	Lbp	2.93838	8.20848	12.8806	1.2111e-08	4.17124e-07	10.253
ILMN_1213817	17842	Mup3	2.93728	6.57636	4.50819	0.000628756	0.00193702	-1.08858
ILMN_1246340	#N/A	NA	2.93615	6.91047	12.7971	1.30779e-08	4.41958e-07	10.1733
ILMN_2640542	71693	Colec11	2.9335	6.38483	8.81849	9.2711e-07	1.04113e-05	5.72161
ILMN_2859613	18295	Ogn	2.93264	10.2398	13.9008	4.89902e-09	2.06532e-07	11.1901
ILMN_2677532	#N/A	NA	2.9268	6.45494	11.3116	5.54186e-08	1.2612e-06	8.67044
ILMN_2634222	13644	Efs	2.92241	6.90069	9.44055	4.35203e-07	5.90563e-06	6.51462
ILMN_2769136	17768	Mthfd2	-2.92225	7.96931	-10.1448	1.93365e-07	3.26291e-06	7.36434
ILMN_2605890	21877	Tk1	-2.91973	6.94958	-9.44714	4.31819e-07	5.88721e-06	6.5228
ILMN_2623056	269582	Clspn	-2.91971	5.35131	-15.629	1.20037e-09	7.68466e-08	12.637
ILMN_2611000	16178	Il1r2	2.91897	6.43011	13.437	7.33807e-09	2.83771e-07	10.7723
ILMN_2545782	67866	Wfdc1	2.91641	6.46435	17.1244	3.96586e-10	3.4719e-08	13.7666
ILMN_2659052	268697	Ccnb1	-2.91598	5.65368	-11.2045	6.18712e-08	1.37386e-06	8.5555
ILMN_2744660	#N/A	NA	2.9142	8.35798	11.1483	6.55782e-08	1.43462e-06	8.49476
ILMN_2524992	13587	Ear2	2.91395	5.83437	11.5821	4.21161e-08	1.02904e-06	8.95671
ILMN_2744374	282619	Sbsn	2.91302	6.49595	12.0724	2.59572e-08	7.20672e-07	9.46084
ILMN_2888191	12774	Ccr5	-2.91015	8.44689	-12.9604	1.12587e-08	3.95092e-07	10.3288
ILMN_2986458	57321	Terf2ip	2.90949	8.55309	17.8143	2.45122e-10	2.47201e-08	14.2542
ILMN_2592486	21946	Pglyrp1	2.9076	6.16926	10.8371	9.09069e-08	1.85538e-06	8.15367
ILMN_2714565	20135	Rrm2	-2.90702	5.38594	-15.8774	9.92131e-10	6.54202e-08	12.832
ILMN_3161013	212032	Hk3	-2.90544	7.62751	-10.1635	1.8938e-07	3.21728e-06	7.38614
ILMN_1213617	19025	Ctsa	-2.90474	8.04295	-12.7792	1.32967e-08	4.44801e-07	10.1561
ILMN_2687403	14131	Fcgr3	-2.90297	8.97252	-13.3409	7.99079e-09	3.03311e-07	10.6841
ILMN_2696110	72948	Tppp	2.9025	6.54023	16.5029	6.21393e-10	4.51728e-08	13.3097
ILMN_2531737	#N/A	NA	2.90114	8.70551	13.5927	6.39832e-09	2.55102e-07	10.9141
ILMN_2707541	14275	Folr1	2.8992	6.85843	15.2601	1.60101e-09	9.49209e-08	12.3417
ILMN_1258548	#N/A	NA	2.89839	5.95698	9.92508	2.47852e-07	3.92235e-06	7.10444
ILMN_2578681	#N/A	NA	2.89775	5.95669	8.63855	1.16241e-06	1.24295e-05	5.48433
ILMN_2649709	14009	Etv1	-2.89405	5.19902	-18.0474	2.09153e-10	2.21476e-08	14.4146
ILMN_2726585	18028	Nfib	2.89178	9.31407	14.7939	2.32516e-09	1.20214e-07	11.9583
ILMN_2605645	227753	Gsn	-2.89077	6.17799	-10.9145	8.37517e-08	1.73867e-06	8.23932
ILMN_2627733	71706	Slc46a3	-2.88918	7.62856	-11.1609	6.47273e-08	1.42421e-06	8.5084
ILMN_1214634	64008	Aqp9	-2.88879	6.02141	-15.9548	9.3547e-10	6.20983e-08	12.8921
ILMN_2543929	66311	Cenpw	-2.88872	6.97423	-12.7445	1.37298e-08	4.5412e-07	10.1229
ILMN_2693403	109901	Cela1	-2.88862	8.23258	-8.91833	8.18964e-07	9.48145e-06	5.85171
ILMN_2840856	72388	Ripk4	2.88703	6.73745	13.8228	5.23932e-09	2.17316e-07	11.1207
ILMN_2873319	18777	Lypla1	2.88702	6.62119	11.1869	6.30112e-08	1.39091e-06	8.53645
ILMN_2789239	21814	Tgfbr3	2.88648	8.58137	13.2312	8.81296e-09	3.27272e-07	10.5826
ILMN_2852957	50781	Dkk3	2.88412	9.54115	11.7838	3.44432e-08	8.83542e-07	9.16631
ILMN_2494747	59026	Huwe1	2.88362	6.65669	11.4329	4.89659e-08	1.13571e-06	8.79958
ILMN_2668509	15439	Hp	2.88337	8.10843	8.97107	7.67344e-07	9.05857e-06	5.91999
ILMN_2722784	12502	Cd3g	2.88236	6.39175	10.7717	9.746e-08	1.93531e-06	8.08093
ILMN_1236420	93695	Gpnmb	-2.88166	5.6106	-13.2501	8.66469e-09	3.24107e-07	10.6002
ILMN_1238886	20307	Ccl8	-2.87889	6.08098	-5.24811	0.000172102	0.000657626	0.253232
ILMN_1258734	22413	Wnt2	2.87812	6.56848	16.7679	5.1217e-10	3.90254e-08	13.5066
ILMN_3161878	12122	Bid	-2.87808	6.27882	-12.0124	2.75163e-08	7.50786e-07	9.40013
ILMN_3065459	#N/A	NA	2.87161	6.89985	5.61302	9.33621e-05	0.000401744	0.889959
ILMN_2602770	14114	Fbln1	2.87073	6.21469	11.5241	4.46505e-08	1.06307e-06	8.89579
ILMN_2524667	272551	Gins2	-2.86913	6.00018	-15.5548	1.27127e-09	7.92541e-08	12.5782
ILMN_1247156	11807	Apoa2	2.86888	6.88684	5.8489	6.35002e-05	0.00029264	1.29206
ILMN_2718431	16427	Itih4	2.86644	6.55418	12.6228	1.53739e-08	4.90366e-07	10.0054
ILMN_1232601	13056	Cyb561	2.86587	7.374	11.6044	4.11864e-08	1.01256e-06	8.97998
ILMN_2950286	107765	Ankrd1	-2.86234	6.40769	-8.30603	1.78189e-06	1.73608e-05	5.03612
ILMN_2606144	246746	Cd300lf	-2.86135	5.49534	-13.1505	9.4758e-09	3.45648e-07	10.5075
ILMN_1255220	11981	Atp9a	2.86085	6.4495	11.9015	3.06681e-08	8.12015e-07	9.28722
ILMN_1234336	56449	Ybx3	2.85901	7.27788	12.4471	1.81323e-08	5.54287e-07	9.83396
ILMN_2723965	13615	Edn2	2.85608	6.63159	9.65482	3.38368e-07	4.96169e-06	6.77836
ILMN_2595597	68743	Anln	-2.85563	7.40652	-11.6298	4.01506e-08	1.0028e-06	9.00654
ILMN_3001322	231633	Tmem119	2.85547	8.67921	13.0806	1.00932e-08	3.60499e-07	10.4421
ILMN_2816754	67052	Ndc80	-2.85319	5.27803	-17.1801	3.81231e-10	3.41891e-08	13.8067
ILMN_2645341	101772	Ano1	2.85232	6.52408	14.524	2.89989e-09	1.42884e-07	11.731
ILMN_1225528	228775	Trib3	-2.85216	6.64103	-11.8627	3.18618e-08	8.34429e-07	9.24746
ILMN_2652645	14694	Gnb2l1	2.8516	7.21001	12.6922	1.44119e-08	4.70627e-07	10.0725
ILMN_2789650	13009	Csrp3	-2.85066	5.20521	-13.9355	4.75569e-09	2.02985e-07	11.2208
ILMN_1225825	100039175	Gm9780	2.84807	5.91064	10.2258	1.76651e-07	3.06429e-06	7.45896
ILMN_1244161	56520	Nme4	-2.84591	6.04673	-14.0917	4.16316e-09	1.83795e-07	11.3582
ILMN_2750548	26384	Gnpda1	-2.84574	6.02764	-7.9207	2.96899e-06	2.5675e-05	4.50038
ILMN_1253919	20302	Ccl3	-2.8452	9.97854	-9.18651	5.89906e-07	7.36992e-06	6.19576
ILMN_2862179	20292	Ccl11	2.84166	5.32385	10.0148	2.23846e-07	3.64623e-06	7.21111
ILMN_2694179	20305	Ccl6	-2.83982	8.38126	-13.3194	8.14488e-09	3.07458e-07	10.6643
ILMN_2719473	66929	Asf1b	-2.83843	5.28092	-17.0641	4.13985e-10	3.57853e-08	13.723
ILMN_2626294	18484	Pam	2.83662	6.74376	10.2704	1.68119e-07	2.95111e-06	7.51077
ILMN_1237583	108760	Galnt16	2.83575	5.6546	9.45313	4.28766e-07	5.86893e-06	6.53023
ILMN_2785353	171095	Il17rc	2.8355	7.01117	12.9157	1.17277e-08	4.07556e-07	10.2864
ILMN_2735522	14725	Lrp2	2.83512	6.55539	9.84027	2.73089e-07	4.237e-06	7.00289
ILMN_2903440	50926	Hnrnpdl	2.83359	8.56716	13.8331	5.19293e-09	2.16263e-07	11.1299
ILMN_2769191	21391	Tbxas1	-2.83265	7.09708	-12.4749	1.7664e-08	5.43369e-07	9.86115
ILMN_2718843	107373	Fam111a	-2.83257	7.02634	-10.9955	7.69117e-08	1.62454e-06	8.32831
ILMN_2771074	53379	Hnrnpa2b1	2.83118	6.9882	10.6999	1.05235e-07	2.04246e-06	8.00071
ILMN_2771182	#N/A	NA	2.83052	7.18892	9.85939	2.6717e-07	4.16511e-06	7.02584
ILMN_2741985	19366	Rad54l	-2.82891	5.45014	-13.4951	6.9709e-09	2.74211e-07	10.8254
ILMN_1253182	15476	Hs3st1	2.82756	9.13467	8.99378	7.46204e-07	8.86866e-06	5.94929
ILMN_1220039	16571	Kif4	-2.82389	5.42229	-15.5911	1.23605e-09	7.7528e-08	12.607
ILMN_2427869	71242	Spata24	-2.8198	5.82871	-13.8159	5.27064e-09	2.17779e-07	11.1146
ILMN_3085841	27428	Shroom3	2.81866	6.65304	12.4831	1.75273e-08	5.40614e-07	9.86922
ILMN_2803920	17068	Ly6d	2.81749	6.11864	10.7754	9.70776e-08	1.92964e-06	8.08504
ILMN_1230020	14264	Fmod	2.81713	5.9516	11.7982	3.39546e-08	8.72095e-07	9.18119
ILMN_2863674	17928	Myog	-2.81657	5.21138	-17.6769	2.69401e-10	2.66461e-08	14.1587
ILMN_2631752	12477	Ctla4	2.8164	6.18467	11.6055	4.11384e-08	1.01256e-06	8.9812
ILMN_2643879	27060	Tcirg1	-2.81623	6.10275	-7.63083	4.40935e-06	3.51603e-05	4.08538
ILMN_2673917	67198	Spats2l	2.8162	6.56661	14.2298	3.70507e-09	1.70524e-07	11.4784
ILMN_2733330	20091	Rps3a1	2.81613	10.4444	17.207	3.74051e-10	3.37516e-08	13.826
ILMN_1235196	231287	Atp10d	2.81377	7.19363	14.5043	2.94745e-09	1.43692e-07	11.7142
ILMN_2646166	17988	Ndrg1	2.81008	9.29952	11.5542	4.33142e-08	1.04467e-06	8.92747
ILMN_2482571	286940	Flnb	2.80915	8.15631	13.278	8.4512e-09	3.17275e-07	10.6261
ILMN_2731901	20198	S100a4	2.80827	7.54967	7.05534	9.9695e-06	6.69395e-05	3.22972
ILMN_2754551	13479	Dpep1	2.80779	6.64309	12.0752	2.58868e-08	7.20672e-07	9.46367
ILMN_1241854	98238	Lrrc59	2.80762	7.46738	9.24447	5.50048e-07	6.99391e-06	6.26911
ILMN_2621086	14247	Fli1	-2.80641	5.3906	-13.7706	5.48072e-09	2.2506e-07	11.0742
ILMN_1217929	268697	Ccnb1	-2.80517	5.24069	-16.5886	5.83567e-10	4.31861e-08	13.3737
ILMN_2710354	11475	Acta2	-2.80374	8.83195	-11.8837	3.12106e-08	8.232e-07	9.26896
ILMN_1241903	16600	Klf4	2.80062	8.85992	11.7355	3.61338e-08	9.18889e-07	9.11639
ILMN_2761495	53311	Mybph	-2.79863	5.35349	-14.1447	3.98051e-09	1.77638e-07	11.4044
ILMN_2630852	16196	Il7	2.7942	6.48983	13.4441	7.29203e-09	2.82962e-07	10.7788
ILMN_2656504	245195	Retnlg	2.7942	5.87448	6.86678	1.31447e-05	8.34526e-05	2.93991
ILMN_2819319	20135	Rrm2	-2.79387	5.31892	-16.2734	7.36392e-10	5.18829e-08	13.1365
ILMN_2702600	#N/A	NA	2.79272	6.1989	9.79545	2.87523e-07	4.39147e-06	6.94894
ILMN_1254547	18227	Nr4a2	2.79271	7.74076	8.59217	1.23288e-06	1.3081e-05	5.42258
ILMN_2623591	11785	Apbb1	2.79023	7.48747	15.084	1.84112e-09	1.03774e-07	12.1982
ILMN_2474229	12505	Cd44	2.78861	6.31568	8.02253	2.58995e-06	2.30762e-05	4.6437
ILMN_2643915	14009	Etv1	-2.78705	5.15431	-15.9545	9.35715e-10	6.20983e-08	12.8918
ILMN_2759344	67701	Wfdc2	2.78502	6.10862	12.975	1.11091e-08	3.92019e-07	10.3426
ILMN_1251748	227929	Cytip	2.78064	9.74422	14.0296	4.38868e-09	1.9175e-07	11.3037
ILMN_2482572	286940	Flnb	2.7801	8.0534	13.3212	8.13178e-09	3.07458e-07	10.666
ILMN_2885990	53318	Pdlim3	2.77949	8.39168	14.4569	3.06541e-09	1.47347e-07	11.6738
ILMN_2594779	67557	Larp6	2.77941	6.68729	12.0304	2.704e-08	7.42717e-07	9.41831
ILMN_3103689	71242	Spata24	-2.7786	5.678	-12.0392	2.68087e-08	7.38333e-07	9.42725
ILMN_2714534	26395	Map2k1	2.778	6.50437	9.60337	3.59306e-07	5.17285e-06	6.71545
ILMN_2706587	21872	Tjp1	2.77547	6.50916	11.6137	4.08036e-08	1.01256e-06	8.98972
ILMN_2538436	#N/A	NA	2.77387	6.85002	11.9946	2.7998e-08	7.60903e-07	9.38207
ILMN_2538029	100316870	Gm17821	2.77345	8.59596	10.6553	1.10408e-07	2.11312e-06	7.95056
ILMN_2621148	16568	Kif3a	-2.77224	6.67661	-12.4924	1.73747e-08	5.37677e-07	9.87831
ILMN_2964185	14990	H2-M2	2.76965	6.35952	10.9985	7.66713e-08	1.6228e-06	8.33158
ILMN_2710353	11475	Acta2	-2.76716	8.28716	-11.4121	5.00157e-08	1.15875e-06	8.77745
ILMN_3101732	20972	Syngr1	-2.76683	7.53964	-9.98486	2.31569e-07	3.73946e-06	7.17559
ILMN_2426691	#N/A	NA	2.76451	11.2623	11.2165	6.11126e-08	1.36216e-06	8.56838
ILMN_2622500	207259	Zbtb7c	2.7638	6.64515	15.2189	1.65408e-09	9.66744e-08	12.3082
ILMN_1223179	15040	H2-T23	2.75928	10.0686	16.6572	5.55059e-10	4.13741e-08	13.4247
ILMN_1231457	66180	P3h4	2.7592	8.25033	15.4156	1.41694e-09	8.62448e-08	12.467
ILMN_2677859	27356	Insl6	-2.7591	6.72478	-11.328	5.44941e-08	1.24291e-06	8.68799
ILMN_1250188	#N/A	NA	2.75874	5.686	7.05972	9.9063e-06	6.65803e-05	3.23639
ILMN_2454204	#N/A	NA	-2.75857	6.67524	-11.0283	7.4315e-08	1.58106e-06	8.36418
ILMN_3158919	18762	Prkcz	2.75696	6.43037	12.9843	1.10155e-08	3.89384e-07	10.3514
ILMN_2664202	109222	Rarres1	-2.75693	6.88911	-9.96081	2.37978e-07	3.80709e-06	7.14701
ILMN_1249586	15481	Hspa8	2.75614	11.3169	16.6928	5.40853e-10	4.04617e-08	13.4511
ILMN_2802311	381633	Gm1673	-2.756	5.84355	-11.0218	7.48195e-08	1.5885e-06	8.35711
ILMN_2689785	12514	Cd68	-2.75486	10.1278	-9.33913	4.91018e-07	6.42194e-06	6.38813
ILMN_2674122	18767	Pkia	2.7542	9.0185	10.7043	1.04745e-07	2.03678e-06	8.0056
ILMN_2420939	#N/A	NA	-2.75314	5.48506	-15.3897	1.44596e-09	8.74218e-08	12.4462
ILMN_2609998	59095	Fxyd6	2.74969	9.76156	16.1423	8.12138e-10	5.56937e-08	13.0366
ILMN_1216521	75761	Apol7a	2.74692	6.46834	14.9458	2.05665e-09	1.10474e-07	12.0845
ILMN_2682173	69900	Mfsd11	-2.7429	6.32955	-12.0551	2.63969e-08	7.29923e-07	9.44336
ILMN_2721385	13518	Dst	2.74194	6.80579	14.0019	4.49328e-09	1.94611e-07	11.2794
ILMN_2723095	19400	Rapsn	-2.7417	5.29282	-12.2836	2.11822e-08	6.18142e-07	9.67234
ILMN_1218079	320586	A630089N07Rik	2.73404	6.15362	11.2876	5.68007e-08	1.28601e-06	8.64474
ILMN_3141048	20363	Sepp1	-2.7325	9.76101	-11.5172	4.49643e-08	1.06819e-06	8.88849
ILMN_2627920	270084	Lpcat2	-2.72936	6.51223	-10.8806	8.68072e-08	1.78232e-06	8.20188
ILMN_2767605	16909	Lmo2	-2.72855	9.45232	-10.2238	1.77057e-07	3.06692e-06	7.45656
ILMN_1230302	16541	Napsa	2.72818	7.38254	8.92367	8.13576e-07	9.44497e-06	5.85863
ILMN_1244291	14609	Gja1	2.72785	11.327	16.7834	5.06429e-10	3.90254e-08	13.5181
ILMN_2472741	100503386	Gm4980	2.72544	8.44126	12.6666	1.47594e-08	4.76528e-07	10.0478
ILMN_1212692	26415	Mapk13	2.72493	6.83128	14.21	3.76715e-09	1.72226e-07	11.4613
ILMN_2653765	108907	Nusap1	-2.7237	6.34518	-9.67095	3.32075e-07	4.88808e-06	6.79803
ILMN_2821263	98845	Eps8l2	2.7234	6.77171	11.5707	4.26023e-08	1.03723e-06	8.94475
ILMN_2781030	16541	Napsa	2.71396	7.55274	7.38745	6.19463e-06	4.59251e-05	3.72874
ILMN_2866970	16551	Kif11	-2.71328	5.21492	-15.6104	1.21771e-09	7.68466e-08	12.6223
ILMN_1214500	244058	Rgma	2.70727	6.25565	11.5435	4.37854e-08	1.04921e-06	8.91619
ILMN_2898958	100316870	Gm17821	2.70625	9.68603	10.9523	8.04786e-08	1.6809e-06	8.28096
ILMN_2755059	73024	Emc7	2.70566	7.41411	9.82858	2.76778e-07	4.26641e-06	6.98883
ILMN_3009572	22166	Txn1	2.70464	8.76698	9.5932	3.63604e-07	5.20335e-06	6.70299
ILMN_1239438	20091	Rps3a1	2.70251	7.70499	12.218	2.25555e-08	6.50819e-07	9.607
ILMN_2775678	12165	Gdf2	2.69973	6.12204	12.6429	1.50894e-08	4.84297e-07	10.0248
ILMN_2878979	69769	Tnfaip8l2	-2.69579	6.90564	-14.8127	2.28991e-09	1.19333e-07	11.974
ILMN_2797642	215387	Ncaph	-2.69415	6.68496	-12.3148	2.05602e-08	6.05682e-07	9.70333
ILMN_1255422	12457	Noct	2.69167	7.81449	9.16045	6.08818e-07	7.5681e-06	6.16268
ILMN_2636110	68549	Sgol2a	-2.69087	5.33321	-16.4615	6.40607e-10	4.59206e-08	13.2787
ILMN_1238326	22194	Ube2e1	2.69052	6.7026	11.61	4.09539e-08	1.01256e-06	8.98588
ILMN_2643016	74760	Rab3il1	-2.68836	5.34952	-9.41431	4.48963e-07	6.04088e-06	6.48199
ILMN_2620122	18438	P2rx4	-2.68775	6.7506	-10.2586	1.70328e-07	2.97486e-06	7.49711
ILMN_2661950	69270	Gins1	-2.68757	5.80944	-13.453	7.23499e-09	2.81371e-07	10.7869
ILMN_2684413	66680	Oser1	2.68397	7.36333	9.51826	3.97037e-07	5.56041e-06	6.61081
ILMN_1216213	16319	Incenp	-2.68138	6.08139	-14.4524	3.07696e-09	1.47558e-07	11.6699
ILMN_1258341	74241	Chpf	2.68081	6.90291	10.717	1.0333e-07	2.02141e-06	8.0198
ILMN_2613832	211666	Mgst2	2.68007	7.29462	10.7912	9.5452e-08	1.91025e-06	8.10269
ILMN_2759309	78416	Rnase6	2.67888	7.3294	11.2496	5.90616e-08	1.32505e-06	8.604
ILMN_2729683	67547	Slc39a8	2.67791	6.06689	13.2921	8.34578e-09	3.14465e-07	10.6391
ILMN_1243662	407243	Tmem189	-2.67757	5.51825	-12.2153	2.26144e-08	6.51604e-07	9.60429
ILMN_3150677	#N/A	NA	2.67721	7.27328	12.2966	2.09197e-08	6.12207e-07	9.6853
ILMN_1231088	624362	Gm6497	2.67589	5.7878	11.3935	5.09715e-08	1.17824e-06	8.75771
ILMN_2502542	107652	Uap1	2.67528	9.71983	10.4299	1.41014e-07	2.57644e-06	7.6947
ILMN_2731191	16622	Klk1b5	2.67452	6.03737	14.0947	4.15252e-09	1.8372e-07	11.3608
ILMN_2702159	51811	Clec4f	2.67329	5.58503	8.13427	2.23254e-06	2.06149e-05	4.79953
ILMN_1226293	72027	Slc39a4	2.67204	7.19194	12.6284	1.5294e-08	4.90099e-07	10.0108
ILMN_2764727	11472	Actn2	-2.6683	5.97561	-11.3732	5.2035e-08	1.19477e-06	8.73617
ILMN_1234171	14056	Ezh2	-2.66783	6.21051	-8.20688	2.02875e-06	1.91985e-05	4.89997
ILMN_1248832	#N/A	NA	2.66763	7.17991	10.4257	1.41664e-07	2.58602e-06	7.68989
ILMN_2477540	18762	Prkcz	2.66757	6.37203	12.2211	2.24877e-08	6.49773e-07	9.61013
ILMN_1219244	234683	Elmo3	2.66448	6.65933	12.4921	1.73798e-08	5.37677e-07	9.87801
ILMN_2980532	21812	Tgfbr1	2.66408	6.3208	11.4781	4.67732e-08	1.09473e-06	8.84736
ILMN_2595052	12273	C5ar1	-2.66312	5.42338	-12.1716	2.35837e-08	6.75749e-07	9.56063
ILMN_1243215	#N/A	NA	-2.66124	7.96403	-14.6835	2.54384e-09	1.29221e-07	11.8658
ILMN_2775957	11807	Apoa2	2.65915	6.50711	5.57452	9.94975e-05	0.000422664	0.823618
ILMN_1257046	50908	C1s1	2.65915	7.42585	9.19484	5.83989e-07	7.31055e-06	6.20633
ILMN_2881296	#N/A	NA	2.65871	9.70824	14.2381	3.67931e-09	1.701e-07	11.4856
ILMN_2619408	11910	Atf3	2.65831	11.244	14.01	4.46251e-09	1.94096e-07	11.2865
ILMN_2634167	12739	Cldn3	2.65694	6.76263	14.6623	2.58847e-09	1.30876e-07	11.8479
ILMN_2829636	27362	Dnajb9	2.6569	9.78263	10.366	1.51267e-07	2.72268e-06	7.62128
ILMN_2654906	17309	Mgat3	2.65612	6.59136	10.0778	2.08493e-07	3.45356e-06	7.2855
ILMN_2671302	282619	Sbsn	2.65548	6.08252	10.2857	1.65289e-07	2.91072e-06	7.52853
ILMN_2992709	83433	Trem2	-2.65497	9.28632	-10.3968	1.46225e-07	2.65116e-06	7.65674
ILMN_2671435	223672	Apol9a	2.65486	6.37998	14.4893	2.98425e-09	1.4412e-07	11.7014
ILMN_2484278	#N/A	NA	2.65482	7.07906	8.5049	1.37814e-06	1.42958e-05	5.30572
ILMN_1238310	381633	Gm1673	-2.65412	5.56913	-10.1899	1.83871e-07	3.14183e-06	7.41704
ILMN_2718330	12700	Cish	2.65397	9.12702	7.95689	2.82791e-06	2.47674e-05	4.55146
ILMN_2662803	19288	Ptx3	2.65287	6.75942	11.0839	7.0118e-08	1.51094e-06	8.42488
ILMN_1226186	11797	Birc2	2.65148	6.58764	14.3491	3.35282e-09	1.58205e-07	11.5814
ILMN_1233188	100616095	Snhg18	2.6509	6.90921	14.8299	2.25826e-09	1.18217e-07	11.9884
ILMN_2542885	#N/A	NA	2.64994	8.91174	9.34095	4.89951e-07	6.41207e-06	6.39041
ILMN_3065373	223626	Them6	2.64791	8.22252	14.1957	3.813e-09	1.73551e-07	11.4488
ILMN_2805714	26879	B3galnt1	-2.64744	6.67381	-12.3755	1.9406e-08	5.81983e-07	9.76339
ILMN_2744217	54141	Spag5	-2.64621	5.52471	-10.7929	9.52844e-08	1.91025e-06	8.10453
ILMN_2886981	107769	Tm6sf1	-2.64385	6.63743	-10.4649	1.35721e-07	2.50196e-06	7.73471
ILMN_2643876	27060	Tcirg1	-2.64176	5.92524	-9.82907	2.76622e-07	4.26641e-06	6.98942
ILMN_2449644	#N/A	NA	2.63946	8.30406	9.98035	2.32756e-07	3.75001e-06	7.17024
ILMN_1231355	#N/A	NA	-2.63935	7.5344	-8.64113	1.15862e-06	1.24018e-05	5.48776
ILMN_2633350	76293	Mfap4	2.63912	7.23718	9.80987	2.82793e-07	4.34166e-06	6.96632
ILMN_1244008	#N/A	NA	2.63845	5.92845	5.3257	0.00015088	0.000592707	0.390089
ILMN_1249378	20893	Bhlhe40	2.63776	10.6585	16.7734	5.1014e-10	3.90254e-08	13.5106
ILMN_2893564	68859	Smim1	2.63751	9.59031	13.7231	5.71112e-09	2.32095e-07	11.0316
ILMN_2762966	20612	Siglec1	-2.6364	6.25558	-8.4687	1.44366e-06	1.48132e-05	5.25699
ILMN_2946520	109648	Npy	-2.63631	5.26525	-7.00604	1.0712e-05	7.07247e-05	3.15441
ILMN_3006790	15442	Hpse	-2.63504	7.09526	-11.1171	6.774e-08	1.46871e-06	8.4609
ILMN_2687628	80986	Ckap2	-2.63462	5.16667	-15.0673	1.86582e-09	1.0444e-07	12.1846
ILMN_1227573	54123	Irf7	2.63295	6.67338	8.43848	1.5009e-06	1.52668e-05	5.21618
ILMN_2715840	12262	C1qc	-2.63134	10.376	-15.08	1.84696e-09	1.03818e-07	12.195
ILMN_1220198	108927	Lhfp	2.62989	9.38753	12.5586	1.63261e-08	5.13572e-07	9.94299
ILMN_2897468	72155	Cenpn	-2.62768	5.59446	-14.2253	3.71922e-09	1.70794e-07	11.4745
ILMN_2676615	29815	Bcar3	2.62714	6.10561	11.9154	3.02538e-08	8.03112e-07	9.30139
ILMN_2543842	#N/A	NA	-2.62693	5.29706	-7.00764	1.06871e-05	7.0628e-05	3.15686
ILMN_2988199	380732	Milr1	-2.62591	6.21855	-7.96671	2.79088e-06	2.45161e-05	4.56529
ILMN_2785350	171095	Il17rc	2.62454	8.23191	13.2504	8.66303e-09	3.24107e-07	10.6004
ILMN_2805339	243912	Hspb6	-2.62165	7.51922	-14.388	3.24592e-09	1.54579e-07	11.6148
ILMN_1220637	70645	Oip5	-2.62101	5.26615	-13.2479	8.68243e-09	3.24181e-07	10.5981
ILMN_2819951	239393	Lrp12	-2.61869	8.54027	-16.0668	8.59598e-10	5.7982e-08	12.9785
ILMN_2653132	56644	Clec7a	2.61619	9.06191	10.1339	1.95761e-07	3.28766e-06	7.35146
ILMN_1237114	320782	Tmem154	-2.616	6.52298	-13.4038	7.55654e-09	2.90092e-07	10.7419
ILMN_2663374	22259	Nr1h3	2.61483	7.21645	11.9487	2.9281e-08	7.86421e-07	9.33542
ILMN_2435302	24017	Rnf13	-2.61372	7.21442	-12.7924	1.31355e-08	4.42285e-07	10.1688
ILMN_2985969	12236	Bub1b	-2.61299	5.41885	-12.8794	1.21246e-08	4.17124e-07	10.2519
ILMN_1245109	272551	Gins2	-2.61275	5.70237	-12.0598	2.62759e-08	7.28538e-07	9.44814
ILMN_2713305	16456	F11r	2.61058	8.14876	13.3655	7.81751e-09	2.97326e-07	10.7068
ILMN_2699488	16779	Lamb2	2.60997	8.22853	11.6618	3.88847e-08	9.77233e-07	9.03993
ILMN_2525051	11964	Atp6v1a	-2.60879	6.63534	-9.26159	5.38833e-07	6.9068e-06	6.29071
ILMN_1246270	272551	Gins2	-2.60692	6.42679	-12.2423	2.2036e-08	6.39417e-07	9.63124
ILMN_1213921	78733	Troap	-2.60691	5.10985	-17.7866	2.49813e-10	2.50702e-08	14.235
ILMN_2733888	21402	Skp1a	2.6056	8.31872	11.9375	2.96041e-08	7.93027e-07	9.32399
ILMN_2776419	56455	Dynll1	2.60541	9.15818	10.7681	9.78335e-08	1.93718e-06	8.07694
ILMN_2954987	17189	Mb	-2.60395	5.30318	-10.7283	1.02079e-07	2.00198e-06	8.03254
ILMN_2776431	12259	C1qa	-2.60303	9.09844	-16.4924	6.26224e-10	4.53638e-08	13.3018
ILMN_2633229	11946	Atp5a1	2.60282	8.76379	10.3745	1.49863e-07	2.70213e-06	7.63103
ILMN_2656871	69071	Tmem97	-2.60122	7.21865	-11.5451	4.37132e-08	1.04921e-06	8.91791
ILMN_2635895	18828	Plscr2	2.60076	6.73411	11.615	4.07505e-08	1.01251e-06	8.99108
ILMN_1259777	76509	Plet1	2.60049	6.02763	6.37273	2.77384e-05	0.000151249	2.1578
ILMN_2485148	30960	Vapa	2.59968	8.65298	9.51529	3.98427e-07	5.57229e-06	6.60715
ILMN_1238847	12501	Cd3e	2.59916	5.98667	11.9791	2.84243e-08	7.6742e-07	9.36633
ILMN_2698767	107995	Cdc20	-2.59632	5.17704	-15.6677	1.16503e-09	7.51351e-08	12.6676
ILMN_2795949	51944	Knstrn	-2.59273	5.46939	-12.3688	1.95293e-08	5.83129e-07	9.75681
ILMN_2576736	#N/A	NA	2.59238	7.24323	11.0442	7.30892e-08	1.56e-06	8.38154
ILMN_2873822	11568	Aebp1	2.59061	10.4931	14.1239	4.05102e-09	1.80393e-07	11.3863
ILMN_3028575	20972	Syngr1	-2.58995	6.69996	-9.95678	2.39071e-07	3.81323e-06	7.14221
ILMN_1237919	269378	Ahcy	2.58946	8.96866	12.0745	2.59052e-08	7.20672e-07	9.46293
ILMN_2663604	60530	Fignl1	-2.58569	5.37934	-11.4878	4.63179e-08	1.0899e-06	8.85756
ILMN_1218240	12515	Cd69	2.58491	7.31814	10.1173	1.99438e-07	3.33039e-06	7.33198
ILMN_2754698	12523	Cd84	-2.58471	8.51153	-8.85828	8.82281e-07	1.00394e-05	5.7736
ILMN_2707107	97440	B3gnt9	2.58435	7.84269	14.5003	2.95729e-09	1.43831e-07	11.7108
ILMN_2831799	56175	Bace2	2.58299	6.05774	9.72852	3.10621e-07	4.69882e-06	6.868
ILMN_2498851	69675	Pxdn	2.58286	6.82174	11.6579	3.90364e-08	9.79384e-07	9.03587
ILMN_2697415	12500	Cd3d	2.58205	6.0678	11.8455	3.24076e-08	8.40759e-07	9.22977
ILMN_2756613	11501	Adam8	-2.5803	6.3239	-7.6035	4.5793e-06	3.62765e-05	4.0457
ILMN_2747959	13179	Dcn	2.57849	12.5647	12.2274	2.23531e-08	6.46793e-07	9.61638
ILMN_1226979	#N/A	NA	-2.57792	5.57562	-10.2308	1.75684e-07	3.05235e-06	7.46471
ILMN_1222991	19012	Ppap2a	2.57702	6.95772	11.8206	3.32128e-08	8.56251e-07	9.2042
ILMN_2449466	15257	Hipk1	2.5768	6.14352	10.9585	7.99631e-08	1.67183e-06	8.28767
ILMN_2707319	#N/A	NA	-2.57362	6.96436	-6.80114	1.44885e-05	9.01339e-05	2.8379
ILMN_1236574	12615	Cenpa	-2.57138	9.3815	-10.1364	1.95195e-07	3.28352e-06	7.35449
ILMN_1212941	232910	Ap2s1	-2.57111	9.67521	-15.0956	1.82413e-09	1.03098e-07	12.2078
ILMN_1234143	#N/A	NA	2.57054	7.92259	10.2793	1.66459e-07	2.92448e-06	7.52115
ILMN_1248657	171463	Il17rd	2.56964	6.2588	13.6885	5.88561e-09	2.36493e-07	11.0005
ILMN_2894245	54650	Sfmbt1	-2.56951	5.60847	-13.5006	6.93717e-09	2.73407e-07	10.8304
ILMN_2664686	110749	Chaf1b	-2.56728	6.83924	-15.3681	1.47057e-09	8.8462e-08	12.4289
ILMN_1228139	26384	Gnpda1	-2.56694	5.8594	-8.52003	1.35171e-06	1.41014e-05	5.32604
ILMN_1217118	83965	Enpp5	2.56545	8.5966	11.4362	4.88056e-08	1.13346e-06	8.803
ILMN_2944011	14964	H2-D1	2.56345	8.88853	14.0441	4.33467e-09	1.90143e-07	11.3165
ILMN_1218353	380686	Cnrip1	-2.56089	5.31442	-10.9767	7.84451e-08	1.64847e-06	8.30769
ILMN_1231986	#N/A	NA	2.56041	6.47118	14.2619	3.60653e-09	1.67867e-07	11.5062
ILMN_2680076	226695	Ifi205	2.55995	6.21257	10.3125	1.60468e-07	2.85391e-06	7.5595
ILMN_2790181	236539	Phgdh	-2.55992	6.35982	-11.4801	4.66795e-08	1.09378e-06	8.84945
ILMN_1226508	30940	Usp25	2.55941	6.22045	11.6212	4.04985e-08	1.00991e-06	8.99754
ILMN_2900557	209737	Kif15	-2.55885	5.47535	-11.2937	5.64475e-08	1.28178e-06	8.65124
ILMN_2686700	217258	Abca8a	2.55781	6.10552	9.58701	3.6625e-07	5.23618e-06	6.69539
ILMN_2667784	70380	Mospd1	-2.55713	5.55259	-12.7222	1.40166e-08	4.60645e-07	10.1014
ILMN_2798138	54120	Gipc2	2.55407	6.45118	13.3278	8.08425e-09	3.06293e-07	10.672
ILMN_1256285	#N/A	NA	2.55403	7.71877	15.4091	1.42417e-09	8.64292e-08	12.4618
ILMN_2741114	110006	Gusb	-2.55153	6.96865	-12.1643	2.37504e-08	6.76756e-07	9.5533
ILMN_1252827	385354	Frmd7	2.55122	7.14376	10.3416	1.55386e-07	2.77979e-06	7.59317
ILMN_2691815	23881	G3bp2	-2.55098	6.14617	-11.203	6.19718e-08	1.37386e-06	8.55381
ILMN_1226587	#N/A	NA	2.55084	7.75122	10.982	7.80123e-08	1.64441e-06	8.31347
ILMN_2693895	11475	Acta2	-2.54615	11.5705	-15.1568	1.73752e-09	9.98491e-08	12.2577
ILMN_3030392	71242	Spata24	-2.54595	5.43646	-12.3722	1.94664e-08	5.82097e-07	9.76016
ILMN_2782634	319876	Cobll1	2.54547	7.08103	10.3486	1.542e-07	2.76337e-06	7.60119
ILMN_2523427	#N/A	NA	2.54433	6.62596	7.05382	9.99152e-06	6.70435e-05	3.22741
ILMN_2533143	#N/A	NA	-2.54348	5.66078	-10.9257	8.27701e-08	1.72351e-06	8.25163
ILMN_2605819	112407	Egln3	2.54338	8.4902	9.96877	2.35837e-07	3.77871e-06	7.15647
ILMN_2617005	19116	Prlr	2.54322	5.85167	10.5893	1.1856e-07	2.23159e-06	7.87608
ILMN_2564205	30955	Pik3cg	-2.5431	6.40083	-11.5679	4.27239e-08	1.03758e-06	8.94178
ILMN_1259930	380878	AF067063	2.54186	6.05186	10.092	2.05189e-07	3.40706e-06	7.30222
ILMN_1253304	20257	Stmn2	2.54183	6.46253	13.7027	5.81303e-09	2.34493e-07	11.0133
ILMN_2797276	16427	Itih4	2.53975	6.26501	12.8837	1.20763e-08	4.17124e-07	10.256
ILMN_2907214	21401	Tcea3	2.53954	7.28288	11.8586	3.19906e-08	8.34429e-07	9.24326
ILMN_1254814	12747	Clk1	2.53798	8.34179	11.6614	3.89031e-08	9.77233e-07	9.03943
ILMN_2875730	#N/A	NA	2.53679	6.34506	5.13028	0.000210507	0.000778214	0.0439349
ILMN_1234824	67896	Ccdc80	2.53628	10.704	11.3744	5.19751e-08	1.19473e-06	8.73737
ILMN_1248465	67917	Zcchc3	2.53556	6.73649	10.8257	9.20106e-08	1.86864e-06	8.14106
ILMN_2927565	67451	Pkp2	2.53519	7.49391	12.5797	1.60069e-08	5.0663e-07	9.9635
ILMN_3162369	70611	Fbxo33	2.5335	9.54097	11.6184	4.06125e-08	1.01153e-06	8.99461
ILMN_1248367	268860	Abat	2.53141	7.22631	13.9977	4.50943e-09	1.949e-07	11.2757
ILMN_2710121	54381	Cpq	2.53102	8.97661	11.4907	4.618e-08	1.08952e-06	8.86067
ILMN_2919433	12544	Cdc45	-2.52867	5.42794	-13.9487	4.70235e-09	2.01545e-07	11.2324
ILMN_2864309	100034251	Wfdc17	-2.52841	10.0091	-12.6996	1.43139e-08	4.68915e-07	10.0796
ILMN_1247853	12192	Zfp36l1	2.52738	11.3247	16.1807	7.89159e-10	5.45265e-08	13.0659
ILMN_2879588	108927	Lhfp	2.52686	9.9938	12.838	1.25941e-08	4.28971e-07	10.2125
ILMN_1237723	16971	Lrp1	2.52628	7.39129	9.10355	6.52407e-07	8.00834e-06	6.09016
ILMN_2838308	14261	Fmo1	2.52489	6.39697	8.85935	8.81115e-07	1.00374e-05	5.77498
ILMN_2526572	67891	Rpl4	2.52403	9.08308	9.61691	3.53663e-07	5.11308e-06	6.73204
ILMN_2699028	224273	Crybg3	2.51914	6.96411	14.199	3.80224e-09	1.73445e-07	11.4517
ILMN_2830520	224833	AI661453	2.51761	6.32073	11.6475	3.94442e-08	9.87208e-07	9.02504
ILMN_2534635	#N/A	NA	2.51643	5.66818	4.46522	0.000679356	0.00206419	-1.16836
ILMN_2852672	27027	Tspan32	-2.51562	6.46912	-10.6605	1.09791e-07	2.10703e-06	7.95641
ILMN_2753687	214137	Arhgap29	2.51379	9.10611	12.3422	2.00293e-08	5.94608e-07	9.73053
ILMN_2500157	69069	1810011H11Rik	-2.513	6.77238	-9.19529	5.8367e-07	7.31055e-06	6.20691
ILMN_2616682	19142	Prss12	2.51099	6.01311	14.1051	4.11608e-09	1.82894e-07	11.3699
ILMN_2765047	12667	Chrd	2.51095	7.52464	13.811	5.29284e-09	2.17779e-07	11.1102
ILMN_1236111	98752	Fcrla	2.50842	6.06322	9.27352	5.31165e-07	6.82979e-06	6.30574
ILMN_2501929	19266	Ptprd	2.50762	6.65983	7.83516	3.33305e-06	2.82184e-05	4.37901
ILMN_1213809	110168	Gpr18	2.50705	5.87272	13.9295	4.78022e-09	2.03189e-07	11.2155
ILMN_2774507	210622	Pamr1	2.50682	7.76021	10.396	1.46364e-07	2.65116e-06	7.65575
ILMN_2744683	19261	Sirpa	-2.50646	6.104	-8.68031	1.10263e-06	1.19454e-05	5.53972
ILMN_1221820	69169	Fcmr	2.50527	6.04216	11.546	4.36752e-08	1.04921e-06	8.91882
ILMN_1231506	380686	Cnrip1	-2.50506	8.24058	-9.21993	5.66558e-07	7.13331e-06	6.23811
ILMN_2753589	#N/A	NA	2.50353	5.91376	11.2233	6.06824e-08	1.3555e-06	8.57575
ILMN_1237773	69581	Rhou	2.50267	8.66639	12.6849	1.45109e-08	4.7311e-07	10.0654
ILMN_1228031	18218	Dusp8	2.50263	7.25382	10.8239	9.21854e-08	1.87035e-06	8.13908
ILMN_1237846	70456	Mpc2	2.50006	7.18422	13.3654	7.81865e-09	2.97326e-07	10.7066
ILMN_1242474	74760	Rab3il1	-2.49901	6.13553	-8.82189	9.23181e-07	1.03785e-05	5.72606
ILMN_1228232	12876	Cpe	2.49728	10.6717	10.8002	9.45466e-08	1.89952e-06	8.11265
ILMN_2768154	20208	Saa1	2.49704	6.03857	3.90526	0.00189835	0.00485212	-2.22213
ILMN_2773374	19882	Mst1r	2.4963	6.2035	11.6042	4.11953e-08	1.01256e-06	8.97976
ILMN_2671366	67788	Sfr1	2.49591	7.36922	10.575	1.20401e-07	2.26212e-06	7.85996
ILMN_2766493	110175	Ggct	2.49445	6.19118	9.97845	2.33259e-07	3.75001e-06	7.16798
ILMN_2636403	215418	Csrnp1	2.49227	11.3292	16.5288	6.09696e-10	4.44797e-08	13.3291
ILMN_3158725	19369	Raet1b	-2.49218	6.54444	-8.53402	1.32774e-06	1.38869e-05	5.34481
ILMN_2470889	654795	Sdr39u1	2.49199	8.49543	13.137	9.59192e-09	3.48033e-07	10.4949
ILMN_3026397	12660	Chka	2.48993	9.72365	9.28415	5.24426e-07	6.75685e-06	6.31912
ILMN_2594575	14007	Celf2	2.48958	8.36144	10.4813	1.33311e-07	2.46638e-06	7.75345
ILMN_1215252	12159	Bmp4	2.48862	7.8227	9.04849	6.97771e-07	8.4195e-06	6.01967
ILMN_2625920	11754	Aoc3	2.48841	7.33598	9.15314	6.1424e-07	7.62629e-06	6.15338
ILMN_1239725	#N/A	NA	2.48639	7.93728	9.71834	3.14304e-07	4.72329e-06	6.85565
ILMN_1244753	21376	Tbrg1	2.48569	6.53221	8.68579	1.09503e-06	1.18756e-05	5.54698
ILMN_1244526	17060	Blnk	-2.48481	5.68916	-10.2578	1.70484e-07	2.97486e-06	7.49615
ILMN_1232026	75906	Fam184a	2.48467	6.07607	12.6756	1.4636e-08	4.74932e-07	10.0565
ILMN_1216600	230126	Shb	2.48363	5.99639	9.82069	2.79297e-07	4.296e-06	6.97934
ILMN_1233117	#N/A	NA	2.47953	7.85339	9.21261	5.7159e-07	7.17907e-06	6.22884
ILMN_3133748	210710	Gab3	-2.47743	5.82188	-10.9233	8.29768e-08	1.72607e-06	8.24903
ILMN_2510364	14897	Trip12	2.47591	6.69255	8.24408	1.93212e-06	1.84623e-05	4.95118
ILMN_1243095	22327	Vbp1	2.47488	7.34794	9.48683	4.12023e-07	5.69661e-06	6.57198
ILMN_1239716	223254	Farp1	2.46979	7.50415	13.2362	8.77361e-09	3.26974e-07	10.5873
ILMN_2540475	100043225	Gm16378	2.46645	9.88688	15.0446	1.90002e-09	1.05078e-07	12.1659
ILMN_1219574	319173	Hist1h2af	-2.46533	9.26186	-9.59511	3.62791e-07	5.20255e-06	6.70533
ILMN_2662690	19268	Ptprf	2.46533	6.4484	9.49194	4.09546e-07	5.67762e-06	6.5783
ILMN_1245272	231070	Insig1	-2.46523	5.65751	-9.2355	5.56024e-07	7.04197e-06	6.25778
ILMN_2491860	117160	Ttyh2	-2.46238	6.38891	-10.4409	1.39335e-07	2.55713e-06	7.70722
ILMN_2758029	19152	Prtn3	-2.46236	5.3575	-8.49034	1.40411e-06	1.45006e-05	5.28613
ILMN_2718589	14133	Fcna	-2.46096	9.35956	-7.76674	3.65843e-06	3.04444e-05	4.28127
ILMN_2765741	17859	Mxi1	2.45838	6.32156	10.466	1.35562e-07	2.50128e-06	7.73594
ILMN_2687156	319625	Galm	-2.45828	5.3464	-14.1818	3.85772e-09	1.74379e-07	11.4368
ILMN_2636624	75750	Slc10a6	2.45632	5.91824	9.36637	4.75309e-07	6.2683e-06	6.42221
ILMN_1235329	104156	Etv5	-2.45545	6.3096	-10.67	1.08675e-07	2.09008e-06	7.96709
ILMN_2907972	72297	B3gnt3	-2.45544	5.48411	-11.9877	2.81883e-08	7.64055e-07	9.37502
ILMN_2417991	22196	Ube2i	2.45449	6.07739	10.2675	1.6865e-07	2.95759e-06	7.50746
ILMN_2731974	14235	Foxm1	-2.45432	5.36118	-14.9968	1.97417e-09	1.07163e-07	12.1266
ILMN_3118584	406217	Bex4	2.45366	5.94305	11.859	3.19792e-08	8.34429e-07	9.24363
ILMN_2495446	#N/A	NA	2.45264	7.16677	12.1892	2.31876e-08	6.67096e-07	9.57825
ILMN_2938047	104156	Etv5	-2.45171	5.97135	-9.78004	2.92676e-07	4.46017e-06	6.93034
ILMN_1254974	19266	Ptprd	2.45113	6.23078	10.8212	9.24514e-08	1.87133e-06	8.13607
ILMN_2668319	15519	Hsp90aa1	2.45059	8.9558	10.0479	2.15635e-07	3.5435e-06	7.25024
ILMN_2794645	16007	Cyr61	2.45013	9.26112	14.3883	3.24495e-09	1.54579e-07	11.6151
ILMN_1217235	68303	Fam114a1	2.44926	8.14362	12.027	2.71277e-08	7.43763e-07	9.41494
ILMN_2677921	246154	Vasn	2.44646	9.94653	10.6697	1.08705e-07	2.09008e-06	7.9668
ILMN_2614788	56175	Bace2	2.44616	6.04256	9.56723	3.74836e-07	5.33299e-06	6.67111
ILMN_2565835	#N/A	NA	2.44603	8.25279	9.40239	4.55363e-07	6.08324e-06	6.46715
ILMN_1222060	54324	Arhgef5	2.44557	7.54612	10.8936	8.56211e-08	1.76704e-06	8.21626
ILMN_2983948	76737	Creld2	2.44509	9.70173	7.48998	5.36328e-06	4.11558e-05	3.87991
ILMN_2694960	17698	Msn	-2.44501	8.02864	-11.152	6.53298e-08	1.43287e-06	8.49872
ILMN_3102376	14130	Fcgr2b	-2.44432	7.91388	-10.6357	1.12757e-07	2.1519e-06	7.92855
ILMN_1237917	13602	Sparcl1	2.44404	5.31593	9.97347	2.34579e-07	3.76737e-06	7.16207
ILMN_1246496	218975	Mapk1ip1l	-2.44257	5.90016	-11.2601	5.84283e-08	1.31228e-06	8.61525
ILMN_2652458	98932	Myl9	-2.44251	5.88618	-10.0091	2.25293e-07	3.6611e-06	7.20436
ILMN_1237421	17967	Ncam1	2.44217	7.3862	8.95518	7.82519e-07	9.20108e-06	5.89945
ILMN_1256943	53876	Ear3	2.44187	5.60302	11.1477	6.56187e-08	1.43462e-06	8.49412
ILMN_1241612	#N/A	NA	2.44113	9.10838	9.68809	3.25529e-07	4.8146e-06	6.81889
ILMN_2914036	545938	Zfp607	2.44062	6.82276	12.1648	2.37399e-08	6.76756e-07	9.55376
ILMN_2817371	68153	Gtf2e2	2.4398	6.51578	10.6653	1.09225e-07	2.09812e-06	7.96182
ILMN_2874853	55949	Eef1b2	2.43964	10.4506	12.0171	2.73914e-08	7.48371e-07	9.40487
ILMN_2772410	11746	Anxa4	2.43933	8.62657	8.09043	2.36609e-06	2.15769e-05	4.73856
ILMN_2433955	16365	Irg1	2.43912	7.22194	9.22862	5.60654e-07	7.08497e-06	6.24909
ILMN_3001540	17022	Lum	2.43885	9.95882	6.94832	1.16567e-05	7.55078e-05	3.06582
ILMN_2854943	232431	Gprc5a	2.43847	7.15139	6.94777	1.16662e-05	7.55456e-05	3.06497
ILMN_2871441	16858	Lgals7	2.43665	6.62175	10.3489	1.54147e-07	2.76337e-06	7.60155
ILMN_1232960	212377	Mms22l	-2.43625	5.60479	-11.9189	3.015e-08	8.01389e-07	9.30497
ILMN_2594202	19933	Rpl21	2.43616	10.9875	14.5264	2.89416e-09	1.42884e-07	11.733
ILMN_2606641	#N/A	NA	2.43521	5.96674	12.406	1.8853e-08	5.70386e-07	9.79345
ILMN_2837671	74202	Fblim1	-2.43508	7.57956	-9.44585	4.32481e-07	5.88841e-06	6.52119
ILMN_2955919	84004	Mcam	-2.43456	5.66526	-14.1504	3.96143e-09	1.77171e-07	11.4094
ILMN_2961216	24059	Slco2a1	2.43398	8.41164	11.1492	6.55177e-08	1.43462e-06	8.49573
ILMN_2742849	17218	Mcm5	-2.43374	8.07959	-13.5688	6.53372e-09	2.58995e-07	10.8924
ILMN_1259365	59308	Emcn	-2.42991	6.69156	-12.1879	2.32169e-08	6.67096e-07	9.57694
ILMN_2696017	16409	Itgam	-2.42883	5.47	-10.5957	1.17732e-07	2.22187e-06	7.88341
ILMN_2703829	98752	Fcrla	2.42768	6.02634	10.7688	9.77592e-08	1.93718e-06	8.07773
ILMN_2600348	20775	Sqle	-2.42628	6.21492	-9.80943	2.82936e-07	4.34166e-06	6.96579
ILMN_3161959	623474	Rad54b	-2.42447	5.32745	-11.99	2.81239e-08	7.63315e-07	9.3774
ILMN_1224336	74646	Spsb1	2.42237	8.82716	12.9711	1.11487e-08	3.92745e-07	10.3389
ILMN_1228288	#N/A	NA	2.42109	7.76791	11.8823	3.12543e-08	8.23296e-07	9.26751
ILMN_1255564	67454	Ikbip	2.42103	5.99877	12.5728	1.61106e-08	5.08349e-07	9.95679
ILMN_2728985	14114	Fbln1	2.42036	6.52774	7.27395	7.27704e-06	5.2255e-05	3.55983
ILMN_2911283	232910	Ap2s1	-2.41979	6.71339	-12.8101	1.29218e-08	4.37956e-07	10.1858
ILMN_2705407	18458	Pabpc1	-2.41963	5.26512	-9.37133	4.7251e-07	6.2465e-06	6.42841
ILMN_2606470	78785	Clip4	2.41872	7.17865	10.6929	1.06035e-07	2.0541e-06	7.9928
ILMN_1239816	13013	Cst9	2.41841	6.15814	11.5611	4.30163e-08	1.03992e-06	8.93467
ILMN_1227018	16175	Il1a	-2.41688	6.77197	-12.7546	1.3602e-08	4.50617e-07	10.1326
ILMN_2875169	230279	6330416G13Rik	-2.41675	6.06547	-10.188	1.84264e-07	3.14594e-06	7.41481
ILMN_1242246	56807	Scamp5	-2.41393	7.83129	-12.8105	1.29178e-08	4.37956e-07	10.1861
ILMN_2613601	69816	Mzb1	2.41312	5.84174	12.3061	2.07308e-08	6.08384e-07	9.69473
ILMN_3126277	114301	Palmd	2.41223	7.92247	8.61498	1.19767e-06	1.27601e-05	5.45298
ILMN_1244324	15191	Hdgf	-2.41126	5.90887	-11.5671	4.27575e-08	1.03758e-06	8.94096
ILMN_2625167	13690	Eif4g2	2.41089	6.35696	10.3958	1.46392e-07	2.65116e-06	7.65555
ILMN_1219002	66477	Usmg5	2.40976	5.98882	6.29337	3.13699e-05	0.000166763	2.02907
ILMN_1229318	228026	Pdk1	-2.40965	6.70541	-11.8498	3.22683e-08	8.40072e-07	9.23425
ILMN_2813484	18626	Per1	2.40922	8.28986	7.59975	4.60313e-06	3.64231e-05	4.04026
ILMN_1239808	70082	Lysmd2	2.40876	6.12586	12.7797	1.32898e-08	4.44801e-07	10.1567
ILMN_2631259	#N/A	NA	2.40814	5.89394	7.64903	4.29994e-06	3.45827e-05	4.11174
ILMN_2635976	68077	Gltscr2	2.40725	9.43444	17.0692	4.12476e-10	3.57853e-08	13.7267
ILMN_2491265	#N/A	NA	2.40723	5.94546	13.8405	5.16001e-09	2.15328e-07	11.1365
ILMN_3142803	15945	Cxcl10	2.40289	7.78657	10.7465	1.00118e-07	1.97291e-06	8.05282
ILMN_1221045	18762	Prkcz	2.40277	6.24497	11.741	3.59351e-08	9.14967e-07	9.12213
ILMN_2619620	12260	C1qb	-2.40263	10.8778	-12.3731	1.9449e-08	5.82097e-07	9.76109
ILMN_2670352	76959	Chmp5	2.40213	7.07975	9.12812	6.33192e-07	7.81166e-06	6.12151
ILMN_1253874	18788	Serpinb2	2.40114	6.45634	5.13891	0.000207409	0.000768973	0.0593305
ILMN_2803921	17068	Ly6d	2.40033	5.83641	9.44102	4.34959e-07	5.90563e-06	6.5152
ILMN_2470131	#N/A	NA	2.4	6.6778	6.35635	2.84494e-05	0.000154481	2.13131
ILMN_2513570	#N/A	NA	2.39994	7.64554	9.95287	2.40134e-07	3.82374e-06	7.13757
ILMN_2755008	80859	Nfkbiz	2.39973	11.2	14.9991	1.97048e-09	1.07163e-07	12.1285
ILMN_2714031	74155	Errfi1	2.39862	11.026	11.2688	5.79066e-08	1.30198e-06	8.62461
ILMN_1224619	20442	St3gal1	2.39774	8.09959	13.9089	4.86524e-09	2.05671e-07	11.1972
ILMN_1236304	84506	Hamp	2.39693	6.10549	6.92866	1.19984e-05	7.73318e-05	3.03554
ILMN_1227128	20667	Sox12	2.39472	8.48048	13.1976	9.08231e-09	3.33728e-07	10.5514
ILMN_2901180	66442	Spc25	-2.39457	5.38823	-10.9784	7.83023e-08	1.64715e-06	8.30959
ILMN_1253798	#N/A	NA	2.39426	6.09813	8.40244	1.57235e-06	1.57802e-05	5.16739
ILMN_2601453	241303	Fam78a	-2.39421	6.97104	-10.3385	1.55923e-07	2.78696e-06	7.58956
ILMN_2540573	20042	Rps12	2.39413	11.0033	11.9319	2.97694e-08	7.96419e-07	9.31819
ILMN_1219016	97064	Wwtr1	2.39361	8.93945	16.0012	9.03237e-10	6.03321e-08	12.9279
ILMN_2710905	20201	S100a8	2.39351	9.48287	7.4712	5.50622e-06	4.19488e-05	3.85232
ILMN_2722864	17967	Ncam1	-2.39079	5.27626	-11.1566	6.50193e-08	1.42911e-06	8.5037
ILMN_2691538	110279	Bcr	2.39074	6.72754	9.72108	3.13308e-07	4.72128e-06	6.85897
ILMN_2495167	396184	Flrt1	2.38783	6.30388	7.65744	4.25035e-06	3.43046e-05	4.12391
ILMN_1253806	12843	Col1a2	2.38775	9.20435	8.24973	1.91787e-06	1.83689e-05	4.95895
ILMN_2662802	19288	Ptx3	2.38385	7.08348	8.68682	1.09361e-06	1.18665e-05	5.54834
ILMN_1242125	269608	Plekhg5	2.38347	6.53465	10.625	1.1407e-07	2.16973e-06	7.91645
ILMN_1217817	#N/A	NA	2.38303	5.74985	7.74463	3.77071e-06	3.10921e-05	4.24955
ILMN_1216818	240354	Malt1	2.38213	6.17044	10.7057	1.04587e-07	2.03564e-06	8.00717
ILMN_2643423	68581	Tmed10	2.38129	10.3111	11.3175	5.50833e-08	1.25496e-06	8.67677
ILMN_2661635	27357	Gyg	-2.38113	6.95237	-11.2709	5.77851e-08	1.30067e-06	8.62681
ILMN_1249220	12835	Col6a3	2.38036	9.29337	7.0756	9.68033e-06	6.54249e-05	3.26058
ILMN_2589865	12487	Cd28	-2.37897	5.98411	-9.57068	3.73323e-07	5.31514e-06	6.67535
ILMN_1214659	70495	Atp6ap2	-2.37862	8.39972	-11.5572	4.31836e-08	1.04274e-06	8.93062
ILMN_2460572	170744	Tlr8	-2.37738	5.19096	-11.2122	6.13822e-08	1.36668e-06	8.56378
ILMN_2978038	17885	Myh8	-2.37663	5.12122	-12.0322	2.69912e-08	7.42365e-07	9.42019
ILMN_2707308	12465	Cct5	2.37539	6.10843	8.83954	9.03093e-07	1.02365e-05	5.74914
ILMN_2971171	98752	Fcrla	2.37502	5.78207	8.09737	2.3444e-06	2.14076e-05	4.74823
ILMN_2776283	21401	Tcea3	2.37362	9.32748	10.1741	1.87138e-07	3.18181e-06	7.39861
ILMN_1229922	17167	Marco	2.37263	7.6922	4.73515	0.000419351	0.00137377	-0.67034
ILMN_1213615	11536	Gpr182	2.37256	6.21084	10.2122	1.79361e-07	3.10083e-06	7.44303
ILMN_1214866	68519	Eml1	2.37087	8.54146	12.0735	2.59299e-08	7.20672e-07	9.46194
ILMN_1237918	#N/A	NA	2.36737	6.27886	11.9193	3.01367e-08	8.01389e-07	9.30543
ILMN_2759762	56018	Stard10	2.36716	7.42882	11.6948	3.76282e-08	9.51014e-07	9.07416
ILMN_2534783	234669	Ces2b	2.3657	6.28812	9.82109	2.79169e-07	4.296e-06	6.97983
ILMN_2934120	#N/A	NA	2.36502	11.0485	13.9143	4.84282e-09	2.05426e-07	11.202
ILMN_2463573	#N/A	NA	2.36482	5.94431	6.97338	1.12362e-05	7.34549e-05	3.10433
ILMN_2944413	432442	Akap7	-2.36315	8.16855	-14.9802	2.00054e-09	1.08308e-07	12.1129
ILMN_2850391	17536	Meis2	2.36306	9.35822	17.129	3.95305e-10	3.4719e-08	13.7699
ILMN_2765513	16568	Kif3a	-2.36273	8.38494	-11.0877	6.98428e-08	1.50774e-06	8.42899
ILMN_2450155	#N/A	NA	2.36168	6.01927	10.1264	1.97414e-07	3.30463e-06	7.34266
ILMN_1213191	215387	Ncaph	-2.35989	6.28368	-10.6207	1.14603e-07	2.17502e-06	7.91157
ILMN_2771991	29811	Ndrg2	2.35981	7.6395	8.55833	1.28717e-06	1.35383e-05	5.37737
ILMN_1222715	#N/A	NA	2.35972	7.27142	8.12138	2.27095e-06	2.08545e-05	4.78163
ILMN_2742840	23890	Gpr34	-2.35914	4.98043	-17.046	4.19369e-10	3.5816e-08	13.7099
ILMN_2444505	407243	Tmem189	-2.35819	5.40917	-11.8373	3.26677e-08	8.4454e-07	9.22144
ILMN_2483771	#N/A	NA	2.35804	7.20511	8.93882	7.98479e-07	9.33359e-06	5.87828
ILMN_2673889	17220	Mcm7	-2.35716	5.11431	-11.6091	4.09899e-08	1.01256e-06	8.98497
ILMN_1256369	23936	Lynx1	2.35707	7.45211	12.6232	1.53689e-08	4.90366e-07	10.0057
ILMN_1226688	13850	Ephx2	2.35581	6.50568	9.90333	2.54076e-07	4.00238e-06	7.07847
ILMN_1227012	68194	Ndufb4	2.35338	6.26017	8.0514	2.49211e-06	2.23985e-05	4.68411
ILMN_2527733	228730	Kiz	2.35318	9.76265	15.8486	1.01417e-09	6.64475e-08	12.8095
ILMN_2491552	15259	Hipk3	2.35242	7.74306	11.0634	7.16388e-08	1.5357e-06	8.40247
ILMN_2416218	18218	Dusp8	2.35207	7.14624	9.67055	3.32231e-07	4.88808e-06	6.79754
ILMN_2935796	67830	Rer1	2.35141	7.20281	7.99162	2.69922e-06	2.38423e-05	4.60034
ILMN_2783918	56382	Rab9	2.35112	7.2129	9.838	2.738e-07	4.24163e-06	7.00017
ILMN_2904703	13039	Ctsl	-2.35084	6.0121	-7.84669	3.28134e-06	2.7861e-05	4.39541
ILMN_2667181	14579	Gem	2.35037	5.88345	8.85525	8.85612e-07	1.00717e-05	5.76964
ILMN_3126646	74053	Grip1	2.34976	5.88632	12.1566	2.39281e-08	6.78731e-07	9.54554
ILMN_1240332	224454	Zdhhc14	-2.34835	6.96694	-11.9703	2.86699e-08	7.73036e-07	9.35738
ILMN_2540344	#N/A	NA	-2.34823	6.32991	-9.84436	2.71811e-07	4.22673e-06	7.0078
ILMN_2467534	15925	Ide	2.34736	6.29508	12.3107	2.06394e-08	6.06592e-07	9.69933
ILMN_2956942	109042	Prkcdbp	2.34648	10.0428	15.0016	1.96658e-09	1.07163e-07	12.1305
ILMN_2463979	65960	Twsg1	2.34642	10.7363	15.2444	1.62103e-09	9.5557e-08	12.3289
ILMN_2878548	17768	Mthfd2	-2.34614	5.95997	-10.41	1.44131e-07	2.62407e-06	7.67183
ILMN_2605004	66218	Ndufb9	2.346	7.66482	7.64719	4.31086e-06	3.46435e-05	4.10908
ILMN_1254437	20529	Slc31a1	-2.34567	8.20658	-12.4309	1.84126e-08	5.60359e-07	9.81801
ILMN_1220100	22627	Ywhae	2.34381	6.45819	9.24938	5.46811e-07	6.96997e-06	6.2753
ILMN_2956092	213391	Rassf4	-2.34199	7.43654	-9.02803	7.15476e-07	8.57279e-06	5.99339
ILMN_1218043	414093	A830082N09Rik	2.34117	5.76533	7.92173	2.96487e-06	2.5661e-05	4.50183
ILMN_1238839	380878	AF067063	2.34093	5.62269	9.48291	4.13936e-07	5.71154e-06	6.56713
ILMN_1221264	16600	Klf4	2.34013	7.97299	10.4635	1.35928e-07	2.50353e-06	7.73312
ILMN_1251109	107375	Slc25a45	-2.33997	7.64992	-8.76032	9.97059e-07	1.10282e-05	5.6453
ILMN_3028324	544752	Tug1	2.3385	7.00808	10.3304	1.57314e-07	2.80939e-06	7.58027
ILMN_2917471	13618	Ednrb	-2.3382	7.28189	-6.97938	1.11379e-05	7.29049e-05	3.11354
ILMN_2741402	16651	Sspn	2.33755	8.1581	9.9519	2.40399e-07	3.825e-06	7.13641
ILMN_2711948	20539	Slc7a5	-2.33714	8.63504	-9.61044	3.56347e-07	5.13744e-06	6.72411
ILMN_1221568	66953	Cdca7	-2.33621	6.27831	-10.1565	1.9085e-07	3.23511e-06	7.37805
ILMN_2665535	233744	Spon1	2.33584	5.79882	9.16142	6.08104e-07	7.5638e-06	6.16391
ILMN_2856095	230738	Zc3h12a	2.33581	7.90593	11.5231	4.4697e-08	1.06307e-06	8.8947
ILMN_2988143	231507	Plac8	2.33114	10.832	9.61802	3.53207e-07	5.11008e-06	6.73339
ILMN_1216143	29864	Rnf11	2.32736	9.08947	13.1246	9.69936e-09	3.50694e-07	10.4833
ILMN_2710449	68337	Crip2	2.32709	10.436	15.913	9.65686e-10	6.38812e-08	12.8596
ILMN_2735615	57444	Isg20	2.32499	6.02101	9.54738	3.83673e-07	5.42833e-06	6.64669
ILMN_2596761	66118	Sarnp	2.32466	6.97888	8.66131	1.1294e-06	1.21607e-05	5.51455
ILMN_1221445	69885	Aunip	-2.32346	5.18425	-12.1281	2.45953e-08	6.92728e-07	9.51693
ILMN_2614728	66885	Acadsb	2.32315	8.21608	10.4168	1.43059e-07	2.60687e-06	7.67964
ILMN_1231522	#N/A	NA	2.32175	5.74603	9.25647	5.42162e-07	6.94515e-06	6.28425
ILMN_1219564	67557	Larp6	2.32154	6.7486	10.8521	8.94692e-08	1.82967e-06	8.17033
ILMN_1215859	20701	Serpina1b	2.32123	6.8611	3.84525	0.00212326	0.00533292	-2.33626
ILMN_1258158	104776	Aldh6a1	2.31904	8.16209	11.5468	4.36399e-08	1.04921e-06	8.91966
ILMN_1234618	#N/A	NA	-2.31678	5.47713	-12.2835	2.11826e-08	6.18142e-07	9.67231
ILMN_1213596	17085	Ly9	-2.31674	6.00666	-8.87485	8.64302e-07	9.89705e-06	5.79519
ILMN_2723293	276829	Smtnl2	2.31666	6.08258	10.7578	9.89142e-08	1.95294e-06	8.06546
ILMN_1215212	11852	Rhob	2.31598	10.4038	14.0828	4.19474e-09	1.84793e-07	11.3504
ILMN_1231439	11302	Aatk	-2.31536	6.55364	-12.1582	2.38918e-08	6.78731e-07	9.54713
ILMN_2605465	56440	Snx1	2.31428	7.8882	7.02587	1.04066e-05	6.92417e-05	3.18473
ILMN_1216597	227731	Slc25a25	2.31413	8.18916	10.9079	8.43405e-08	1.74737e-06	8.232
ILMN_2611865	230815	Man1c1	-2.314	5.91851	-11.2719	5.77207e-08	1.30064e-06	8.62797
ILMN_3155380	13063	Cycs	2.31075	5.97896	7.06935	9.76862e-06	6.5935e-05	3.25106
ILMN_2848588	106489	Sft2d1	-2.31061	8.94824	-11.5384	4.40096e-08	1.0528e-06	8.91086
ILMN_2735350	23886	Gdf15	-2.30969	8.09518	-6.96339	1.14019e-05	7.42162e-05	3.08899
ILMN_2650475	68027	Tmem178	2.30869	6.30923	11.4886	4.62784e-08	1.0899e-06	8.85845
ILMN_1225196	21808	Tgfb2	2.3082	7.36373	8.63802	1.16319e-06	1.24314e-05	5.48363
ILMN_2643057	67091	Trappc6a	-2.30793	6.21606	-9.49658	4.07312e-07	5.66192e-06	6.58403
ILMN_2727481	114301	Palmd	2.30747	7.63928	7.58615	4.69073e-06	3.69998e-05	4.02048
ILMN_1232263	16529	Kcnk5	2.30673	6.07689	8.23598	1.95272e-06	1.8616e-05	4.94005
ILMN_2718662	98932	Myl9	-2.30583	6.89936	-9.39248	4.60763e-07	6.13148e-06	6.4548
ILMN_2701321	67603	Dusp6	-2.30473	5.34353	-7.02945	1.03524e-05	6.89253e-05	3.19021
ILMN_3160194	74737	Pcf11	2.30438	6.60614	10.2025	1.81305e-07	3.12329e-06	7.43175
ILMN_2639081	#N/A	NA	2.30408	6.213	12.0423	2.67264e-08	7.37054e-07	9.43045
ILMN_2764781	102866	Pls3	2.30257	8.47867	9.07824	6.72857e-07	8.18609e-06	6.0578
ILMN_1257551	78892	Crispld2	2.3023	5.75027	7.24227	7.61383e-06	5.41068e-05	3.51238
ILMN_2851040	17215	Mcm3	-2.30186	5.66884	-10.0241	2.21504e-07	3.61953e-06	7.22212
ILMN_2703657	13382	Dld	2.30137	6.71419	8.2393	1.94424e-06	1.85524e-05	4.94462
ILMN_2666582	18081	Ninj1	-2.30064	6.39213	-10.4879	1.32356e-07	2.45532e-06	7.76097
ILMN_1253504	14600	Ghr	2.30044	8.43177	8.61762	1.19366e-06	1.27306e-05	5.4565
ILMN_1260112	71955	Ist1	2.30042	6.68642	9.67308	3.31255e-07	4.88174e-06	6.80062
ILMN_1247477	#N/A	NA	2.29915	9.34869	11.6705	3.85493e-08	9.71906e-07	9.04895
ILMN_2557496	#N/A	NA	2.29791	6.2341	11.1243	6.72345e-08	1.4628e-06	8.46872
ILMN_1224780	54325	Elovl1	-2.29784	7.74303	-13.8127	5.28514e-09	2.17779e-07	11.1117
ILMN_1225123	330173	2610524H06Rik	-2.29626	5.67983	-11.5619	4.29832e-08	1.03992e-06	8.93547
ILMN_1228330	224860	Plcl2	-2.2956	6.22882	-9.21704	5.68542e-07	7.14515e-06	6.23444
ILMN_2750515	14281	Fos	2.29518	12.4036	15.199	1.68027e-09	9.79267e-08	12.2921
ILMN_2793464	231655	Oasl1	2.29396	7.66404	6.74911	1.56569e-05	9.62671e-05	2.75664
ILMN_1246330	208846	Daam1	2.29349	7.40814	12.5974	1.57433e-08	4.99055e-07	9.98075
ILMN_2502136	21939	Cd40	-2.29297	5.9951	-9.27284	5.31601e-07	6.83112e-06	6.30488
ILMN_1252444	99526	Usp53	2.2916	6.90117	9.44392	4.33467e-07	5.89406e-06	6.5188
ILMN_2918002	55932	Gbp3	2.29105	8.91765	10.8345	9.1153e-08	1.85672e-06	8.15085
ILMN_2633777	19376	Rab34	2.29024	6.93973	12.4875	1.74548e-08	5.39184e-07	9.87353
ILMN_1240728	225608	Sh3tc2	2.28803	6.57957	8.6888	1.09088e-06	1.18445e-05	5.55096
ILMN_2870864	210622	Pamr1	2.28759	7.29906	7.29779	7.03409e-06	5.08655e-05	3.59544
ILMN_2704347	56375	B4galt4	2.2873	6.00356	11.0818	7.02714e-08	1.51098e-06	8.4226
ILMN_2451441	17532	Mras	2.28658	9.14723	13.4815	7.05512e-09	2.76994e-07	10.813
ILMN_2701779	214048	Larp1b	2.28609	7.23016	8.74412	1.01752e-06	1.12184e-05	5.62399
ILMN_2602011	18789	Papola	-2.28522	6.89609	-10.5718	1.2082e-07	2.26791e-06	7.85634
ILMN_1250435	66938	Sh3d21	2.28462	7.22356	12.3492	1.98963e-08	5.92265e-07	9.73745
ILMN_2812084	105670	Rcbtb2	-2.28461	5.77745	-9.82038	2.79398e-07	4.296e-06	6.97897
ILMN_2649846	#N/A	NA	2.28329	6.43622	9.37337	4.71362e-07	6.23623e-06	6.43096
ILMN_1229714	#N/A	NA	2.28245	8.204	8.43537	1.50693e-06	1.53097e-05	5.21198
ILMN_2747857	26568	Slc27a3	2.28155	6.66441	8.38348	1.61137e-06	1.6077e-05	5.14167
ILMN_2606693	231070	Insig1	-2.28153	5.55419	-8.57011	1.26798e-06	1.33707e-05	5.39312
ILMN_2499305	18514	Pbx1	2.27951	6.96266	11.9616	2.89144e-08	7.78606e-07	9.34854
ILMN_1231851	18605	Enpp1	-2.27918	6.9351	-9.88848	2.58424e-07	4.05535e-06	7.0607
ILMN_2618549	#N/A	NA	-2.27909	6.788	-10.2615	1.69786e-07	2.97277e-06	7.50044
ILMN_2680329	69046	Isca1	2.27856	8.93318	10.5869	1.18867e-07	2.23534e-06	7.87337
ILMN_2547942	272551	Gins2	-2.27804	6.54561	-9.52993	3.91624e-07	5.51464e-06	6.6252
ILMN_2446700	#N/A	NA	2.27797	5.61692	9.10836	6.48597e-07	7.97108e-06	6.09631
ILMN_2698757	242083	Ppm1l	2.27731	6.32834	11.5747	4.24333e-08	1.03556e-06	8.94889
ILMN_2669699	#N/A	NA	2.27723	6.23665	6.66123	1.78631e-05	0.000106614	2.61855
ILMN_2906855	16716	Ky	2.27498	5.95139	10.1952	1.82774e-07	3.12977e-06	7.4233
ILMN_2854962	72415	Sgol1	-2.27467	5.25699	-12.4322	1.83905e-08	5.60359e-07	9.81926
ILMN_2671601	80795	Selk	2.27435	9.05291	9.99042	2.30112e-07	3.72177e-06	7.18221
ILMN_1248998	170745	Xpnpep2	2.27398	5.78389	8.0525	2.48847e-06	2.23756e-05	4.68564
ILMN_2677065	78177	Ninl	2.27355	7.37246	11.1978	6.2306e-08	1.37979e-06	8.54819
ILMN_1239190	233274	Siglech	2.27226	5.73661	10.7985	9.47124e-08	1.90099e-06	8.11082
ILMN_1255779	54610	Tbc1d8	2.26882	5.923	9.64691	3.415e-07	4.99637e-06	6.76871
ILMN_1238533	97884	B3galnt2	2.26843	7.16899	12.9994	1.08654e-08	3.8607e-07	10.3656
ILMN_1216810	17919	Myo5b	2.26779	5.96788	12.493	1.73639e-08	5.37677e-07	9.87896
ILMN_1215010	#N/A	NA	-2.26722	6.40464	-9.48339	4.13703e-07	5.71154e-06	6.56772
ILMN_2522884	#N/A	NA	2.26577	7.36237	10.2905	1.64413e-07	2.89843e-06	7.53409
ILMN_2764309	56405	Dusp14	2.26569	6.9713	9.7206	3.13482e-07	4.72128e-06	6.85839
ILMN_2761720	72148	Tdrp	2.26558	6.58509	13.7315	5.66989e-09	2.31442e-07	11.0391
ILMN_2770894	53608	Map3k6	2.26541	7.24872	13.2111	8.97348e-09	3.31577e-07	10.5639
ILMN_1212836	19264	Ptprc	2.26427	5.59297	9.57823	3.70032e-07	5.27559e-06	6.68463
ILMN_3008859	13032	Ctsc	-2.26198	9.46278	-12.5739	1.60946e-08	5.08349e-07	9.95782
ILMN_3132588	320712	Abi3bp	2.26034	5.85198	9.03466	7.0969e-07	8.52452e-06	6.00191
ILMN_2648200	233011	Itpkc	2.26026	8.30811	10.5603	1.22345e-07	2.29234e-06	7.84322
ILMN_2628658	70495	Atp6ap2	-2.2585	7.71569	-8.07593	2.41209e-06	2.18847e-05	4.71835
ILMN_2889832	546546	Serpina3h	-2.25836	5.95972	-2.81846	0.014833	0.0277444	-4.28527
ILMN_2680387	242939	Cpz	2.25687	5.96578	7.01223	1.06157e-05	7.02838e-05	3.16388
ILMN_2538519	319272	A130077B15Rik	2.25662	7.96216	11.1918	6.26896e-08	1.3853e-06	8.54179
ILMN_3023230	216850	Kdm6b	2.25567	8.91252	11.5641	4.28851e-08	1.03919e-06	8.93785
ILMN_1225386	69478	2300009A05Rik	2.25531	7.84272	9.1647	6.05693e-07	7.53837e-06	6.16807
ILMN_2567559	#N/A	NA	2.25419	5.89279	10.7653	9.81287e-08	1.93929e-06	8.07379
ILMN_1230411	16211	Kpnb1	2.25414	7.87951	9.83644	2.74291e-07	4.24285e-06	6.99829
ILMN_2433848	#N/A	NA	2.25121	7.17877	10.2089	1.80019e-07	3.10959e-06	7.4392
ILMN_2631704	12630	Cfi	2.251	7.0643	7.09624	9.39498e-06	6.39586e-05	3.29195
ILMN_2663130	233571	P2ry6	-2.24915	9.28326	-7.93518	2.91166e-06	2.53283e-05	4.52084
ILMN_1219154	17750	Mt2	2.24894	7.01266	4.7907	0.000380148	0.00126438	-0.568811
ILMN_1242170	11551	Adra2a	2.24884	6.8261	5.18478	0.000191734	0.000720466	0.140963
ILMN_1258715	20133	Rrm1	-2.2473	7.3911	-12.1091	2.50503e-08	7.03083e-07	9.49785
ILMN_3127391	18162	Npr3	-2.24574	5.09028	-15.0657	1.86817e-09	1.0444e-07	12.1833
ILMN_1250011	22057	Tob1	2.24429	7.98953	7.33153	6.70476e-06	4.89486e-05	3.64574
ILMN_2618148	77619	Prelid2	-2.24341	5.8713	-10.1996	1.81883e-07	3.12484e-06	7.42841
ILMN_2491392	67623	Tm7sf3	2.24234	7.573	8.69511	1.08223e-06	1.17865e-05	5.55932
ILMN_2719811	16768	Lag3	2.24169	5.71692	9.89894	2.55354e-07	4.01944e-06	7.07321
ILMN_1256996	17133	Maff	2.24092	6.44777	8.50412	1.37952e-06	1.42976e-05	5.30467
ILMN_2592925	23945	Mgll	2.24078	6.15	9.35011	4.84621e-07	6.37068e-06	6.40188
ILMN_2671767	55978	Ift20	2.24026	8.2171	10.1277	1.97127e-07	3.30463e-06	7.34418
ILMN_2606619	73149	Clec4a3	2.23992	5.59084	6.19183	3.67646e-05	0.000190087	1.86309
ILMN_2593631	70218	Kif18b	-2.23895	5.08849	-11.5037	4.55815e-08	1.07663e-06	8.87427
ILMN_2652857	15953	Ifi47	2.23889	8.1848	8.20408	2.03625e-06	1.92605e-05	4.8961
ILMN_2469018	21957	Tnnt3	-2.23855	5.19934	-9.26924	5.33904e-07	6.85643e-06	6.30035
ILMN_1244953	#N/A	NA	2.23751	5.89856	5.85624	6.27506e-05	0.000290236	1.30446
ILMN_1257667	27221	Chaf1a	-2.23721	5.71041	-11.3703	5.21885e-08	1.19696e-06	8.73309
ILMN_2800051	105005	Fam84a	2.2367	6.27236	7.92358	2.95748e-06	2.56186e-05	4.50445
ILMN_2654651	21827	Thbs3	2.23651	6.31015	9.2191	5.67128e-07	7.13331e-06	6.23705
ILMN_2486573	22341	Vegfc	2.23552	8.05188	10.1444	1.93468e-07	3.26291e-06	7.36379
ILMN_2683831	17135	Mafk	2.23492	5.61322	7.92449	2.95385e-06	2.5598e-05	4.50574
ILMN_2672698	213391	Rassf4	-2.23482	5.8181	-10.6586	1.1001e-07	2.10926e-06	7.95433
ILMN_2623393	11806	Apoa1	2.23292	6.025	4.3674	0.000810929	0.00238649	-1.35064
ILMN_1214782	#N/A	NA	2.23056	6.62111	10.1624	1.89599e-07	3.21834e-06	7.38493
ILMN_1214952	12752	Cln3	-2.22952	8.07747	-10.8478	8.9879e-08	1.83623e-06	8.16555
ILMN_1251098	20042	Rps12	2.2288	11.474	11.236	5.9894e-08	1.34226e-06	8.5894
ILMN_2599794	11812	Apoc1	2.22713	7.879	5.00776	0.000260079	0.000923314	-0.175545
ILMN_2667994	13421	Dnase1l3	2.22601	5.77713	8.45573	1.46794e-06	1.49801e-05	5.23949
ILMN_2751603	18689	Phxr4	2.22576	5.8682	7.5288	5.08025e-06	3.93806e-05	3.93679
ILMN_2639972	244416	Ppp1r3b	-2.22496	5.56379	-11.5988	4.14159e-08	1.01677e-06	8.97419
ILMN_1219106	56437	Rrad	2.22367	7.02975	10.2146	1.78882e-07	3.09516e-06	7.44583
ILMN_1242391	60455	Tmem8	-2.22307	5.76018	-9.55425	3.8059e-07	5.39248e-06	6.65514
ILMN_1228522	23892	Grem1	-2.22301	5.07242	-15.0482	1.89459e-09	1.05078e-07	12.1688
ILMN_2735961	279572	Tlr13	-2.22289	7.6744	-8.65301	1.14133e-06	1.22422e-05	5.50353
ILMN_2607022	19262	Ptpra	2.22257	7.28007	7.26009	7.42248e-06	5.3114e-05	3.53908
ILMN_2897214	68016	Murc	-2.21966	4.96261	-16.0311	8.83012e-10	5.93667e-08	12.9511
ILMN_2933022	27276	Plekhb1	2.21898	6.40342	10.6302	1.13426e-07	2.16066e-06	7.92236
ILMN_2447373	19299	Abcd3	2.21871	6.42581	9.08334	6.68681e-07	8.14974e-06	6.06433
ILMN_1257281	76983	Scfd1	2.21823	7.11707	7.33754	6.64793e-06	4.85854e-05	3.65467
ILMN_2677056	56398	Chp1	2.21781	9.97322	12.949	1.13763e-08	3.98034e-07	10.318
ILMN_1219869	16168	Il15	-2.21773	5.2445	-9.14324	6.21666e-07	7.70919e-06	6.14078
ILMN_1230357	16438	Itpr1	2.2175	9.53126	10.5381	1.25315e-07	2.34161e-06	7.81814
ILMN_1244145	230099	Car9	2.21749	6.50215	9.22572	5.6262e-07	7.10546e-06	6.24542
ILMN_1257771	#N/A	NA	2.21612	10.4623	15.3031	1.54769e-09	9.25601e-08	12.3765
ILMN_2774640	12144	Blm	-2.21609	5.72752	-10.0986	2.0367e-07	3.3873e-06	7.31
ILMN_2483493	#N/A	NA	2.21491	5.72932	3.2957	0.00598859	0.0127797	-3.38467
ILMN_1256328	21873	Tjp2	2.21479	8.01323	13.9773	4.58862e-09	1.97081e-07	11.2577
ILMN_2589477	226414	Dars	-2.21468	7.07733	-9.25187	5.45173e-07	6.96204e-06	6.27845
ILMN_2604029	16598	Klf2	2.21412	10.6575	8.30988	1.77297e-06	1.73125e-05	5.04139
ILMN_2754220	240832	Tor1aip2	2.21391	7.02541	9.55664	3.79524e-07	5.38389e-06	6.65809
ILMN_2610234	16168	Il15	-2.21168	7.0447	-8.87735	8.61629e-07	9.87538e-06	5.79844
ILMN_2675337	#N/A	NA	2.21144	6.93804	12.3138	2.0579e-08	6.05682e-07	9.70238
ILMN_2793329	14870	Gstp1	2.211	5.97748	10.6073	1.16272e-07	2.20061e-06	7.89645
ILMN_1232041	23849	Klf6	2.2108	8.58375	12.0945	2.54069e-08	7.11152e-07	9.48314
ILMN_1259473	14156	Fen1	-2.20781	7.92805	-12.8666	1.22677e-08	4.2064e-07	10.2397
ILMN_2689401	68279	Mcoln2	-2.20775	5.65914	-10.3148	1.60054e-07	2.8509e-06	7.5622
ILMN_1241756	18028	Nfib	2.20773	9.34821	12.3931	1.90839e-08	5.73996e-07	9.78079
ILMN_2733524	106582	Nrm	-2.20714	8.33382	-12.1185	2.48256e-08	6.97727e-07	9.50723
ILMN_2638958	12301	Cacybp	2.20666	6.16549	7.22899	7.75998e-06	5.49556e-05	3.49244
ILMN_2760254	211577	Mrgprf	2.2063	7.63669	7.47226	5.49802e-06	4.19084e-05	3.85388
ILMN_2692696	27226	Pla2g7	2.20612	6.6257	5.80507	6.81751e-05	0.000310852	1.21791
ILMN_2713673	69574	Cmbl	2.20537	6.208	9.69878	3.21514e-07	4.77667e-06	6.83189
ILMN_1250907	17216	Mcm2	-2.20402	6.50382	-11.2748	5.75509e-08	1.29824e-06	8.63104
ILMN_2745212	#N/A	NA	-2.20278	11.1536	-10.6936	1.05956e-07	2.0541e-06	7.99358
ILMN_1237817	23890	Gpr34	-2.20189	5.07639	-13.1072	9.85326e-09	3.53155e-07	10.467
ILMN_2626779	53610	Nono	2.20185	5.97743	12.6233	1.53673e-08	4.90366e-07	10.0059
ILMN_2660551	16797	Lat	2.20158	5.64173	9.64579	3.41948e-07	4.99637e-06	6.76733
ILMN_2701233	14164	Fgf1	2.20012	7.49341	8.9308	8.0643e-07	9.37857e-06	5.86788
ILMN_1253259	76742	Snx27	-2.20002	5.9154	-10.7516	9.9572e-08	1.96404e-06	8.05853
ILMN_1241910	66413	Psmd6	2.19998	6.22752	8.95456	7.83118e-07	9.20108e-06	5.89865
ILMN_2695344	171095	Il17rc	2.19966	6.58225	8.28031	1.84269e-06	1.78231e-05	5.00091
ILMN_2982829	234911	Mmp27	-2.19924	5.00753	-13.9397	4.73849e-09	2.02671e-07	11.2245
ILMN_1238547	11839	Areg	2.19659	6.41216	7.75945	3.69504e-06	3.05907e-05	4.27082
ILMN_2924419	#N/A	NA	2.19634	9.19281	13.2342	8.78904e-09	3.26974e-07	10.5854
ILMN_2688653	13836	Epha2	2.19529	6.59715	6.82023	1.40832e-05	8.7958e-05	2.86763
ILMN_1237197	18186	Nrp1	-2.19412	9.02132	-10.9171	8.35247e-08	1.73571e-06	8.24215
ILMN_1229993	30045	Dnajc12	-2.19317	5.39426	-10.9302	8.23821e-08	1.71885e-06	8.25654
ILMN_2820703	380713	Scarf1	-2.19301	5.77393	-9.52503	3.93887e-07	5.53354e-06	6.61916
ILMN_1251011	#N/A	NA	2.19264	5.25494	4.07859	0.00137631	0.00373208	-1.89354
ILMN_2947292	53608	Map3k6	2.19182	7.09657	12.959	1.1273e-08	3.95092e-07	10.3274
ILMN_2764580	64099	Parvg	-2.19008	6.282	-8.14078	2.21342e-06	2.04846e-05	4.80855
ILMN_2592253	#N/A	NA	2.18773	10.3893	12.7242	1.39901e-08	4.60509e-07	10.1034
ILMN_1234641	77744	Bora	-2.18722	5.19956	-11.6564	3.90955e-08	9.79673e-07	9.03429
ILMN_1248830	319170	Hist1h2an	-2.18546	8.81966	-7.38921	6.17926e-06	4.58607e-05	3.73135
ILMN_2622856	71898	Apol9b	2.18543	5.95376	8.40211	1.57301e-06	1.57802e-05	5.16695
ILMN_2446405	18214	Ddr2	2.1845	9.01398	8.51839	1.35455e-06	1.41028e-05	5.32383
ILMN_2589871	12487	Cd28	-2.18397	5.83916	-8.99059	7.49133e-07	8.8932e-06	5.94518
ILMN_1260033	67443	Map1lc3b	2.18285	8.69092	11.45	4.81239e-08	1.12124e-06	8.81767
ILMN_2942551	269016	Sh3rf2	2.18272	5.75809	8.35012	1.68259e-06	1.66183e-05	5.09629
ILMN_2747811	12931	Crlf1	-2.18093	5.22243	-6.62521	1.88607e-05	0.000111085	2.56163
ILMN_2971486	66136	Znrd1	2.17958	7.33321	9.34423	4.88035e-07	6.39512e-06	6.39452
ILMN_1254000	56228	Ube2j1	2.17902	6.76615	9.89487	2.56542e-07	4.03197e-06	7.06835
ILMN_2657431	#N/A	NA	2.17758	6.10512	7.8655	3.19877e-06	2.72273e-05	4.42215
ILMN_2998976	14745	Lpar1	2.17748	5.94047	6.31437	3.03624e-05	0.000162669	2.06322
ILMN_2536590	109828	C7	2.17632	5.09222	9.32566	4.98987e-07	6.49725e-06	6.37125
ILMN_2444594	12560	Cdh3	2.1759	5.96044	11.1526	6.52855e-08	1.43287e-06	8.49943
ILMN_2537869	#N/A	NA	2.17528	7.51168	9.62445	3.50564e-07	5.08614e-06	6.74126
ILMN_2872851	73720	Cst6	2.17379	5.91245	10.1966	1.82505e-07	3.12977e-06	7.42484
ILMN_2744492	215819	Nhsl1	2.17128	6.97404	9.24849	5.47396e-07	6.97312e-06	6.27418
ILMN_3133352	22256	Ung	-2.17011	6.4441	-10.8925	8.57189e-08	1.76704e-06	8.21506
ILMN_1248791	#N/A	NA	2.1683	5.86419	10.7417	1.00629e-07	1.97921e-06	8.04749
ILMN_2686865	192199	Rspo1	2.16784	5.7301	12.6819	1.45508e-08	4.73659e-07	10.0626
ILMN_1254837	#N/A	NA	-2.16661	5.99733	-7.86112	3.21781e-06	2.7378e-05	4.41593
ILMN_3153753	12297	Cacnb3	2.16599	7.5132	8.88252	8.56119e-07	9.82316e-06	5.80517
ILMN_2690839	69524	Esam	2.16565	10.6075	11.0616	7.17709e-08	1.53647e-06	8.40055
ILMN_1227951	14538	Gcnt2	2.16556	10.01	14.2312	3.70073e-09	1.70524e-07	11.4796
ILMN_3160771	17470	Cd200	2.16446	6.16484	7.78488	3.56902e-06	2.98235e-05	4.30723
ILMN_1223979	72155	Cenpn	-2.16442	5.10763	-10.691	1.06252e-07	2.05637e-06	7.99066
ILMN_1259100	170741	Pilrb1	2.16328	6.32487	7.39812	6.10199e-06	4.54433e-05	3.74455
ILMN_1255311	69257	Elf2	2.16146	5.65096	7.75963	3.69414e-06	3.05907e-05	4.27107
ILMN_1217353	19725	Rfx2	2.16097	7.00758	9.40343	4.54802e-07	6.0824e-06	6.46845
ILMN_2736168	19063	Ppt1	-2.16003	7.58201	-12.7967	1.30828e-08	4.41958e-07	10.173
ILMN_2624713	328329	Mast4	2.15962	8.3655	11.764	3.5125e-08	8.97794e-07	9.14589
ILMN_3073406	104681	Slc16a6	-2.15948	5.61116	-9.52735	3.92814e-07	5.52382e-06	6.62202
ILMN_2705848	26378	Decr2	-2.15904	5.4749	-11.4712	4.71041e-08	1.09997e-06	8.84001
ILMN_1227642	382406	Poc1b	-2.15896	7.10455	-10.8348	9.1124e-08	1.85672e-06	8.15118
ILMN_2594525	18194	Nsdhl	-2.15849	5.96416	-9.5737	3.72004e-07	5.30003e-06	6.67906
ILMN_2635801	66566	Ntpcr	-2.15684	9.26272	-13.6851	5.90301e-09	2.3673e-07	10.9974
ILMN_3136540	#N/A	NA	2.15683	10.8673	13.7387	5.63453e-09	2.30915e-07	11.0456
ILMN_2589403	18146	Npdc1	2.15663	5.93107	11.436	4.88139e-08	1.13346e-06	8.80282
ILMN_1224005	11501	Adam8	-2.15636	6.53136	-8.13693	2.22472e-06	2.05704e-05	4.80321
ILMN_2683698	14362	Fzd1	2.15521	5.88993	8.96818	7.70082e-07	9.08423e-06	5.91626
ILMN_2885277	18113	Nnmt	2.1547	9.82017	7.12072	9.06791e-06	6.22885e-05	3.32911
ILMN_2727847	545156	Kalrn	2.15158	5.74841	9.39544	4.59143e-07	6.11785e-06	6.45849
ILMN_2621544	18074	Nid2	2.1515	8.3768	8.25782	1.89767e-06	1.82093e-05	4.97006
ILMN_2685318	74053	Grip1	2.15065	5.61074	10.7167	1.03365e-07	2.02141e-06	8.01946
ILMN_2490758	#N/A	NA	2.15054	5.99411	3.18331	0.00741518	0.015335	-3.59846
ILMN_3043669	20491	Sla	-2.15042	5.092	-7.95747	2.82569e-06	2.47638e-05	4.55228
ILMN_2512204	#N/A	NA	2.15033	6.52161	6.66091	1.78718e-05	0.000106635	2.61804
ILMN_1216871	18826	Lcp1	-2.14977	7.95932	-8.03791	2.53732e-06	2.26958e-05	4.66524
ILMN_2990229	78372	Snrnp25	-2.14944	7.93356	-14.3329	3.39851e-09	1.59994e-07	11.5675
ILMN_2770686	230737	Gnl2	2.149	6.83428	10.3082	1.61234e-07	2.86202e-06	7.55452
ILMN_1246824	278507	Wfikkn2	2.14823	5.80308	10.8217	9.24089e-08	1.87133e-06	8.13655
ILMN_2728889	330222	Sdk1	2.1479	5.96903	8.18977	2.07492e-06	1.95544e-05	4.87636
ILMN_2966632	109672	Cyb5a	2.14776	9.19945	12.244	2.19986e-08	6.39233e-07	9.633
ILMN_2714278	269633	Wdr86	2.14763	6.12055	5.15084	0.000203209	0.000755578	0.0805815
ILMN_3152792	#N/A	NA	-2.14746	6.3069	-8.081	2.39591e-06	2.17716e-05	4.72542
ILMN_2770979	107587	Osr2	2.14558	6.35453	8.39707	1.5833e-06	1.58585e-05	5.1601
ILMN_2952275	11846	Arg1	-2.14519	10.326	-8.61532	1.19716e-06	1.27601e-05	5.45343
ILMN_2765224	57278	Bcam	2.14519	6.57926	7.95732	2.82629e-06	2.47638e-05	4.55206
ILMN_2842338	108995	Tbc1d10c	2.14436	6.42926	11.0631	7.16606e-08	1.5357e-06	8.40216
ILMN_1238346	217203	Tmem106a	-2.14418	7.38982	-6.06143	4.51693e-05	0.00022298	1.64786
ILMN_1217032	#N/A	NA	2.14389	6.14127	7.34959	6.53535e-06	4.78987e-05	3.67258
ILMN_2944666	15959	Ifit3	2.1412	8.31199	8.83268	9.10853e-07	1.02792e-05	5.74016
ILMN_2832658	76252	Atp6v0e2	2.13971	6.50148	8.91195	8.2545e-07	9.5326e-06	5.84343
ILMN_2701631	69982	Spink2	2.13895	5.65616	7.6672	4.19357e-06	3.39262e-05	4.13802
ILMN_2649408	#N/A	NA	-2.13866	5.24145	-9.41989	4.45998e-07	6.01715e-06	6.48893
ILMN_3084087	117198	Ivns1abp	-2.13815	6.7472	-6.65028	1.81603e-05	0.000107793	2.60126
ILMN_2632008	237542	Osbpl8	-2.13738	5.10645	-6.65967	1.79052e-05	0.000106741	2.61608
ILMN_1235042	64450	Gpr85	-2.13706	5.25419	-9.70077	3.20774e-07	4.77262e-06	6.8343
ILMN_1213443	56397	Morf4l2	2.1367	6.11717	8.33444	1.7172e-06	1.69065e-05	5.07492
ILMN_1218123	11629	Aif1	2.13654	5.28584	8.921	8.16258e-07	9.45545e-06	5.85518
ILMN_1247185	#N/A	NA	2.13633	5.78181	7.01898	1.05117e-05	6.97601e-05	3.17421
ILMN_2977624	20133	Rrm1	-2.13564	7.50291	-12.1664	2.37018e-08	6.76756e-07	9.55543
ILMN_2538152	#N/A	NA	2.13511	5.91884	9.61097	3.56126e-07	5.13744e-06	6.72476
ILMN_2680424	93762	Smarca5	2.134	5.90008	9.95976	2.38262e-07	3.80867e-06	7.14576
ILMN_2946466	30948	Bin1	-2.13279	8.58452	-13.1585	9.40794e-09	3.44394e-07	10.5149
ILMN_2675464	81702	Ankrd17	2.13259	6.21385	8.1361	2.22714e-06	2.05836e-05	4.80207
ILMN_2776619	16998	Ltbp3	2.13258	9.68187	9.91777	2.49927e-07	3.95215e-06	7.09571
ILMN_1214180	78560	Adgra3	2.13163	6.64047	6.36329	2.81457e-05	0.000153123	2.14254
ILMN_2666864	11937	Atp2a1	-2.13056	6.47457	-9.80305	2.8502e-07	4.36614e-06	6.9581
ILMN_1235122	76890	Memo1	-2.12964	6.65164	-8.93313	8.04114e-07	9.36566e-06	5.8709
ILMN_2893926	21877	Tk1	-2.12961	5.17449	-10.8207	9.25066e-08	1.87133e-06	8.13544
ILMN_2729162	55942	Sertad1	2.12916	8.95217	13.7214	5.71974e-09	2.32095e-07	11.03
ILMN_1225570	20703	Serpina1d	2.12898	6.58909	3.55855	0.00363911	0.00839132	-2.88309
ILMN_2993221	54403	Slc4a4	2.12837	6.85824	6.48698	2.32707e-05	0.00013138	2.34162
ILMN_2653567	80837	Rhoj	2.1254	9.7473	10.6223	1.14399e-07	2.17316e-06	7.91343
ILMN_2449412	20288	Msr1	-2.12496	6.28065	-7.7297	3.84854e-06	3.15568e-05	4.22811
ILMN_1227814	#N/A	NA	2.12378	8.84206	8.19003	2.07422e-06	1.95544e-05	4.87671
ILMN_2674720	56351	Ptges3	2.12359	8.083	11.9518	2.91943e-08	7.85116e-07	9.33851
ILMN_3106592	53901	Rcan2	2.12328	6.7623	9.42686	4.42325e-07	5.98288e-06	6.4976
ILMN_2531581	270106	Rpl13	2.12066	9.28064	11.8976	3.07857e-08	8.1408e-07	9.28324
ILMN_1214150	14702	Gng2	-2.12051	7.42564	-7.72465	3.87526e-06	3.17001e-05	4.22085
ILMN_2822850	12406	Serpinh1	2.11978	8.9548	10.5361	1.25597e-07	2.34475e-06	7.81579
ILMN_1247740	329739	Fam102b	2.1191	6.58701	10.615	1.15303e-07	2.18427e-06	7.9052
ILMN_2660519	70021	Nt5dc2	-2.11761	7.45079	-5.67185	8.47431e-05	0.000371564	0.990953
ILMN_2975250	20753	Sprr1a	2.11659	6.83561	4.76068	0.000400832	0.00132492	-0.623626
ILMN_1250910	69834	Rab43	2.11628	7.61652	9.59408	3.63232e-07	5.20335e-06	6.70406
ILMN_1221494	327900	Ubtd2	2.11495	5.94311	8.16874	2.1332e-06	1.99302e-05	4.84729
ILMN_1246268	108645	Mat2b	-2.11398	5.92381	-8.66591	1.12286e-06	1.21199e-05	5.52065
ILMN_2900653	17873	Gadd45b	2.11387	9.0851	10.1546	1.91255e-07	3.23577e-06	7.37583
ILMN_2644315	105445	Dock9	2.11248	6.29489	12.1761	2.34815e-08	6.73758e-07	9.56515
ILMN_1232458	69183	C1qtnf2	2.11216	6.43763	9.82862	2.76764e-07	4.26641e-06	6.98889
ILMN_1253819	19088	Prkar2b	-2.11187	6.34986	-11.3101	5.5505e-08	1.26177e-06	8.66881
ILMN_1239754	108954	Ppp1r15b	2.11101	5.79084	10.3994	1.45819e-07	2.65011e-06	7.65965
ILMN_2427454	18145	Npc1	-2.11017	10.26	-10.7859	9.59961e-08	1.91555e-06	8.09675
ILMN_2527381	13030	Ctsb	-2.10948	6.72657	-5.04802	0.000242564	0.000875792	-0.103211
ILMN_3103904	19266	Ptprd	2.10928	6.88432	6.09488	4.28364e-05	0.000213953	1.70328
ILMN_2497526	170707	Usp48	2.10903	6.90185	8.6914	1.08731e-06	1.18347e-05	5.55441
ILMN_1220360	22249	Unc13b	2.10684	7.05132	9.36682	4.75059e-07	6.2683e-06	6.42277
ILMN_2868280	67880	Dcxr	-2.10665	7.40716	-8.14077	2.21344e-06	2.04846e-05	4.80854
ILMN_3073899	18724	Pira11	-2.10521	6.23937	-6.92146	1.2126e-05	7.79834e-05	3.02444
ILMN_2624827	106795	Tcf19	-2.10475	5.99292	-8.1996	2.04827e-06	1.93481e-05	4.88992
ILMN_2605935	#N/A	NA	-2.10462	5.88088	-8.48497	1.41381e-06	1.4565e-05	5.27891
ILMN_2465985	#N/A	NA	2.10398	5.63037	3.86744	0.00203707	0.00514898	-2.29404
ILMN_2674966	242050	Igsf10	2.1032	5.20772	11.0295	7.4223e-08	1.58073e-06	8.36547
ILMN_2953807	620807	Mup6	2.10305	6.08847	4.7512	0.00040761	0.00134258	-0.64097
ILMN_2548010	74318	Hopx	2.10304	6.90071	10.1129	2.00427e-07	3.34419e-06	7.3268
ILMN_2669912	18186	Nrp1	-2.10239	8.92598	-12.6086	1.55804e-08	4.94654e-07	9.99155
ILMN_2566321	#N/A	NA	2.10218	6.0092	8.0468	2.50744e-06	2.24872e-05	4.67767
ILMN_2543006	107568	Wwp1	-2.10191	5.22725	-8.41438	1.54827e-06	1.55835e-05	5.18358
ILMN_2525605	#N/A	NA	-2.10146	11.3268	-11.1161	6.7807e-08	1.46871e-06	8.45987
ILMN_2677882	66860	Tanc1	2.10099	6.40481	10.4848	1.32803e-07	2.4614e-06	7.75744
ILMN_2491526	72739	Zkscan3	2.10065	6.2228	11.9055	3.05478e-08	8.0987e-07	9.29132
ILMN_1243507	211949	Spsb4	-2.09997	5.85056	-6.25582	3.32604e-05	0.00017487	1.96785
ILMN_2690203	71750	R3hdm2	2.09887	6.93941	8.16746	2.1368e-06	1.99458e-05	4.84552
ILMN_2737517	12750	Clk4	2.09878	7.62879	7.37258	6.32615e-06	4.66313e-05	3.70671
ILMN_1231910	66889	Rnf128	-2.09835	5.10419	-13.1528	9.45591e-09	3.45536e-07	10.5097
ILMN_2787209	18025	Nfe2l3	2.09749	6.01471	9.62127	3.51869e-07	5.09629e-06	6.73737
ILMN_2525025	399603	Fam84b	2.09718	6.22583	7.95144	2.84868e-06	2.49069e-05	4.54378
ILMN_2921303	22172	Tyms-ps	-2.09652	7.34606	-11.8373	3.26702e-08	8.4454e-07	9.22136
ILMN_2430220	83921	Tmem2	-2.09651	8.25508	-8.55125	1.29885e-06	1.36539e-05	5.36789
ILMN_1251229	72318	Cyth4	-2.09648	5.82284	-6.20699	3.59009e-05	0.000186474	1.88795
ILMN_1234445	#N/A	NA	2.0963	6.15792	11.3911	5.10937e-08	1.17974e-06	8.75521
ILMN_2895568	78977	Popdc3	-2.09617	4.98126	-13.9881	4.54638e-09	1.95675e-07	11.2672
ILMN_3006123	27053	Asns	-2.09511	7.32088	-6.86964	1.30892e-05	8.31662e-05	2.94434
ILMN_1218380	319176	Hist2h2ac	-2.09312	11.1391	-11.8371	3.26765e-08	8.4454e-07	9.22116
ILMN_2718204	20256	Clec11a	2.09264	6.76264	6.08798	4.3307e-05	0.000215885	1.69186
ILMN_1233857	17219	Mcm6	-2.09247	7.39577	-11.3497	5.3298e-08	1.21969e-06	8.71115
ILMN_2671923	17084	Ly86	-2.09243	9.47121	-7.38337	6.23041e-06	4.61425e-05	3.7227
ILMN_2860674	70248	Dazap1	2.09222	6.99981	8.22784	1.97368e-06	1.87723e-05	4.92885
ILMN_2665715	103140	Gstt3	2.09183	8.11754	11.3367	5.40153e-08	1.23473e-06	8.6972
ILMN_1255960	66442	Spc25	-2.0911	5.36466	-7.40144	6.0735e-06	4.5282e-05	3.74946
ILMN_2857957	23945	Mgll	2.09085	6.91193	9.86272	2.66153e-07	4.155e-06	7.02983
ILMN_2532099	#N/A	NA	2.08776	6.59755	9.47577	4.1744e-07	5.74064e-06	6.55829
ILMN_1245987	15387	Hnrnpk	-2.08664	7.99246	-7.93775	2.9016e-06	2.52622e-05	4.52447
ILMN_1257855	236920	Stard8	-2.08338	7.32879	-7.92916	2.93536e-06	2.54699e-05	4.51233
ILMN_2943135	14262	Fmo3	2.08337	5.49169	7.81654	3.41843e-06	2.88345e-05	4.35246
ILMN_2466601	104082	Wdr7	-2.08291	6.36717	-10.7138	1.03686e-07	2.02576e-06	8.01622
ILMN_3152241	104681	Slc16a6	-2.08225	6.09521	-10.4529	1.37521e-07	2.53061e-06	7.72093
ILMN_2762026	18538	Pcna	2.08208	6.56016	8.02787	2.57156e-06	2.29471e-05	4.65118
ILMN_1239143	66925	Sdhd	2.0808	7.38649	8.86555	8.74344e-07	9.97664e-06	5.78307
ILMN_1246785	232431	Gprc5a	2.07996	7.22304	8.13483	2.2309e-06	2.06091e-05	4.8003
ILMN_2604794	67126	Atp5e	2.07935	7.00964	5.89705	5.87519e-05	0.000275456	1.37321
ILMN_2645333	#N/A	NA	-2.07895	5.45515	-7.7348	3.82174e-06	3.14122e-05	4.23544
ILMN_1239314	14235	Foxm1	-2.07854	5.1939	-10.814	9.31641e-08	1.88093e-06	8.12804
ILMN_2804251	66118	Sarnp	2.07759	5.68443	11.3527	5.31357e-08	1.21733e-06	8.71433
ILMN_2451529	72821	Scn2b	2.07731	6.12018	9.08091	6.70667e-07	8.16912e-06	6.06122
ILMN_2511456	74511	Lrrc17	2.076	5.53642	8.77634	9.77252e-07	1.08375e-05	5.66635
ILMN_2594521	18194	Nsdhl	-2.07524	5.8664	-8.57804	1.25524e-06	1.32635e-05	5.40372
ILMN_2682788	16478	Jund	2.07446	7.86958	6.68222	1.73078e-05	0.000103963	2.65163
ILMN_1221429	56772	Mllt11	-2.07371	6.38217	-11.5055	4.54945e-08	1.07581e-06	8.87626
ILMN_1232181	319565	Syne2	2.07327	5.63859	5.0006	0.000263326	0.000932429	-0.188416
ILMN_2739250	72549	Reep4	-2.07296	6.42234	-11.6168	4.06749e-08	1.01186e-06	8.99301
ILMN_2750740	71436	Flrt3	2.07237	6.5394	9.90561	2.53417e-07	3.99506e-06	7.08119
ILMN_2427096	381822	1190002F15Rik	-2.0723	5.38486	-8.59854	1.22294e-06	1.29889e-05	5.43108
ILMN_2764549	234595	Slc38a7	-2.07207	5.97824	-7.56269	4.84611e-06	3.79084e-05	3.98629
ILMN_1247553	20363	Sepp1	2.07182	9.49943	9.83694	2.74133e-07	4.24285e-06	6.99889
ILMN_2737163	20775	Sqle	-2.07178	8.66262	-8.42818	1.52096e-06	1.54142e-05	5.20225
ILMN_2804523	235584	Dusp7	-2.07076	7.89172	-8.93283	8.0441e-07	9.36566e-06	5.87051
ILMN_2536053	545487	Gm14439	2.06971	6.64461	7.73807	3.80469e-06	3.13095e-05	4.24013
ILMN_2771349	58520	0610007P14Rik	-2.06952	7.92925	-10.4888	1.32232e-07	2.45525e-06	7.76195
ILMN_2527341	268373	Ppia	2.06946	10.0681	8.95481	7.82876e-07	9.20108e-06	5.89897
ILMN_3052632	13819	Epas1	-2.06933	5.07759	-11.5262	4.45572e-08	1.06307e-06	8.89797
ILMN_3008238	60455	Tmem8	-2.06913	5.92958	-8.67868	1.10489e-06	1.19637e-05	5.53757
ILMN_2737758	19280	Ptprs	2.06817	7.46834	11.8003	3.38863e-08	8.7143e-07	9.18329
ILMN_2467429	#N/A	NA	2.06798	5.36867	4.05376	0.00144094	0.00387182	-1.9405
ILMN_2821788	102920	Cenpi	-2.06786	5.03827	-8.78039	9.72305e-07	1.07951e-05	5.67168
ILMN_2558125	70999	Naa40	-2.0673	6.87035	-10.2669	1.68775e-07	2.95759e-06	7.50669
ILMN_1235230	53318	Pdlim3	2.06729	6.96518	9.06775	6.81533e-07	8.25261e-06	6.04436
ILMN_2721399	13041	Ctsw	2.06713	6.10833	8.29057	1.81816e-06	1.76356e-05	5.01497
ILMN_2741726	27756	Lsm2	-2.06613	7.07468	-9.92822	2.46966e-07	3.91648e-06	7.10819
ILMN_2611501	27061	Bcap31	2.06547	7.50574	9.27759	5.28575e-07	6.80074e-06	6.31086
ILMN_1257724	101401	Adamts9	2.06537	8.18138	8.8905	8.47679e-07	9.74262e-06	5.81556
ILMN_1238982	17930	Myom2	-2.06476	4.90942	-12.987	1.0989e-08	3.89116e-07	10.3539
ILMN_2604224	20356	Sema5a	2.06417	6.92406	5.04139	0.00024536	0.000883717	-0.115104
ILMN_2474515	240185	9430020K01Rik	2.06416	5.62748	10.8329	9.13079e-08	1.85804e-06	8.14907
ILMN_2520635	213541	Ythdf2	-2.06413	5.30746	-10.6391	1.12344e-07	2.14601e-06	7.93238
ILMN_2446559	22163	Tnfrsf4	2.06394	6.0752	8.34857	1.68598e-06	1.66278e-05	5.09418
ILMN_2828492	228730	Kiz	2.06182	8.41506	12.6673	1.475e-08	4.76528e-07	10.0484
ILMN_1237224	239217	Kctd12	2.06182	6.52826	7.92202	2.96372e-06	2.5661e-05	4.50224
ILMN_2509623	207165	Bptf	2.0616	6.48234	10.5574	1.22725e-07	2.29738e-06	7.83998
ILMN_1215644	13666	Eif2ak3	2.0597	7.07437	9.41038	4.51061e-07	6.05723e-06	6.4771
ILMN_2854004	20728	Spic	2.05801	5.80178	8.16057	2.15632e-06	2.01097e-05	4.83598
ILMN_2648080	208628	Kntc1	-2.05764	5.64018	-8.5211	1.34985e-06	1.40896e-05	5.32748
ILMN_2520249	15530	Hspg2	2.05721	9.29898	10.1229	1.98174e-07	3.31465e-06	7.33864
ILMN_2522863	14633	Gli2	2.05591	6.36722	10.6727	1.08355e-07	2.08842e-06	7.97017
ILMN_2662036	73635	Ptges3l	-2.05482	5.5854	-11.3351	5.41029e-08	1.23536e-06	8.69551
ILMN_2961221	24059	Slco2a1	2.05481	6.91459	8.29299	1.81243e-06	1.75987e-05	5.01828
ILMN_1235934	12229	Btk	-2.05372	7.67849	-6.42873	2.54446e-05	0.000140907	2.24813
ILMN_1230152	240913	Adamts4	2.05359	7.02179	8.98767	7.51826e-07	8.91488e-06	5.94142
ILMN_1244906	11764	Ap1b1	-2.05322	9.59269	-15.1413	1.75903e-09	1.00804e-07	12.2451
ILMN_2500997	30926	Glrx3	2.05232	7.74788	6.92226	1.21119e-05	7.79411e-05	3.02567
ILMN_2726412	13982	Esr1	2.05183	5.81214	9.71946	3.13895e-07	4.72217e-06	6.85701
ILMN_2742599	18032	Nfix	2.05163	9.88732	10.1409	1.94226e-07	3.27258e-06	7.35969
ILMN_2484707	22171	Tyms	-2.05151	7.79606	-12.082	2.57163e-08	7.17858e-07	9.47055
ILMN_2543417	#N/A	NA	-2.05142	5.77936	-8.92329	8.13957e-07	9.44497e-06	5.85814
ILMN_1251968	100008567	Gm14964	2.05136	6.45311	8.10929	2.30763e-06	2.11166e-05	4.76481
ILMN_2773037	15001	H2-Oa	2.05088	5.71204	10.6754	1.08046e-07	2.08521e-06	7.97316
ILMN_1250030	104445	Cdc42ep1	2.04974	6.95153	10.1443	1.93494e-07	3.26291e-06	7.36365
ILMN_2770759	12566	Cdk2	-2.04831	5.8666	-8.12115	2.27166e-06	2.08545e-05	4.7813
ILMN_2993745	11625	Ahsg	2.0478	7.44112	3.17154	0.00758304	0.0156191	-3.6208
ILMN_2426818	218460	Wdr41	-2.04699	5.62976	-10.2301	1.75815e-07	3.05235e-06	7.46393
ILMN_1231873	56334	Tmed2	2.04648	6.92065	5.35204	0.000144317	0.000570749	0.436359
ILMN_2633377	17215	Mcm3	-2.04565	5.75945	-10.6857	1.06852e-07	2.06603e-06	7.98478
ILMN_2715304	67602	Necap1	-2.04561	5.34359	-11.8604	3.19346e-08	8.34429e-07	9.24508
ILMN_1252136	319173	Hist1h2af	-2.04497	11.3605	-10.1862	1.8463e-07	3.14958e-06	7.41273
ILMN_1244409	97487	Cmtm4	-2.04448	6.25206	-9.49465	4.08241e-07	5.67099e-06	6.58165
ILMN_1235583	52036	Ppp6r3	2.04016	6.21025	8.58936	1.23729e-06	1.30968e-05	5.41883
ILMN_2647594	16000	Igf1	-2.03977	6.36992	-8.28735	1.82582e-06	1.77015e-05	5.01056
ILMN_2744478	214345	Lrrc1	2.03778	6.95619	8.38121	1.61613e-06	1.61088e-05	5.13858
ILMN_1224076	67238	Fam220a	2.03692	6.50402	11.5127	4.51672e-08	1.07177e-06	8.88379
ILMN_1216788	235504	Slc17a5	-2.03675	6.09727	-9.60387	3.59094e-07	5.17285e-06	6.71607
ILMN_1218266	17268	Meis1	2.03593	8.95356	8.54467	1.3098e-06	1.37412e-05	5.35909
ILMN_1224637	15220	Foxq1	2.03506	6.73645	8.69714	1.07947e-06	1.17689e-05	5.562
ILMN_2759756	76117	Arhgap15	-2.03465	5.13333	-12.1297	2.45562e-08	6.92728e-07	9.51858
ILMN_1255871	16949	Loxl1	2.03403	11.5925	9.54685	3.83912e-07	5.42833e-06	6.64604
ILMN_2821850	59027	Nampt	2.03324	7.46085	6.82213	1.40436e-05	8.77639e-05	2.87059
ILMN_2646631	18028	Nfib	2.03296	8.72502	8.95511	7.8259e-07	9.20108e-06	5.89936
ILMN_1218312	72080	Sapcd2	-2.03084	5.09173	-12.4923	1.73759e-08	5.37677e-07	9.87824
ILMN_2678521	80290	Gpr146	-2.03075	7.32621	-11.3786	5.17481e-08	1.19218e-06	8.74193
ILMN_1259174	20259	Scin	2.02907	6.87664	3.13634	0.0081081	0.0165468	-3.68757
ILMN_3051608	67171	Dram2	-2.0288	8.31376	-11.5075	4.54024e-08	1.07487e-06	8.87838
ILMN_2678421	76477	Pcolce2	2.02833	6.11862	6.26731	3.26693e-05	0.000172645	1.98661
ILMN_1244790	59079	Erbb2ip	2.02824	7.14152	8.81993	9.2544e-07	1.03982e-05	5.7235
ILMN_2461783	74577	Glb1l	2.02815	6.54223	9.76619	2.97387e-07	4.51523e-06	6.91361
ILMN_2729458	15926	Idh1	-2.02698	9.01897	-9.65721	3.37429e-07	4.95498e-06	6.78127
ILMN_3150996	12144	Blm	-2.02523	5.78448	-7.89372	3.07901e-06	2.64486e-05	4.46219
ILMN_2683374	56495	Asna1	-2.02517	8.34362	-10.3151	1.60007e-07	2.8509e-06	7.56251
ILMN_2676127	224024	Scarf2	2.02493	9.82852	9.70454	3.19373e-07	4.76121e-06	6.83889
ILMN_1243652	21345	Tagln	-2.02346	5.47109	-7.96731	2.78865e-06	2.45161e-05	4.56613
ILMN_1242413	71345	Ano9	2.02321	5.68371	9.30134	5.13727e-07	6.65548e-06	6.34073
ILMN_2691460	68202	Ndufa5	2.02254	6.73801	5.75188	7.43387e-05	0.000333923	1.12759
ILMN_2491859	117160	Ttyh2	-2.02232	6.68273	-7.38788	6.19085e-06	4.59251e-05	3.72938
ILMN_1243602	109042	Prkcdbp	2.02232	8.3873	10.0725	2.0974e-07	3.46864e-06	7.27925
ILMN_2538615	#N/A	NA	-2.02085	5.15388	-7.64509	4.32338e-06	3.4717e-05	4.10604
ILMN_2641613	20588	Smarcc1	-2.02065	5.4847	-9.47903	4.15837e-07	5.72242e-06	6.56232
ILMN_2537782	#N/A	NA	2.02063	9.63756	7.38332	6.23083e-06	4.61425e-05	3.72263
ILMN_1233905	56298	Atl2	2.02019	6.05042	9.45039	4.30163e-07	5.88022e-06	6.52683
ILMN_3113571	237175	Adgrg2	2.02017	6.02024	10.7888	9.57012e-08	1.91151e-06	8.09997
ILMN_2542048	100040320	Gm2710	2.01943	6.34764	6.01522	4.86155e-05	0.000237513	1.57103
ILMN_1226745	76742	Snx27	-2.01802	6.46576	-10.9638	7.95179e-08	1.66761e-06	8.2935
ILMN_2814484	68713	Ifitm1	2.01777	5.43822	9.12583	6.34955e-07	7.81276e-06	6.1186
ILMN_2634235	224109	Nrros	-2.01734	8.96247	-6.52801	2.18575e-05	0.000124806	2.40721
ILMN_1217842	23821	Bace1	2.01686	7.86468	11.72	3.66946e-08	9.30847e-07	9.10034
ILMN_1242399	68024	Hist1h2bc	2.01625	10.5949	6.99342	1.09115e-05	7.1811e-05	3.13507
ILMN_1224012	230163	Aldob	2.01604	5.78956	5.67334	8.45353e-05	0.000370899	0.993513
ILMN_2493747	76299	Erp44	2.01535	5.81145	7.07461	9.69421e-06	6.54757e-05	3.25908
ILMN_2638337	19647	Rbbp6	2.0127	6.20752	8.06879	2.43511e-06	2.20403e-05	4.70839
ILMN_2702547	75124	Nxnl2	2.01248	6.01077	9.79084	2.89054e-07	4.41151e-06	6.94338
ILMN_1213364	15528	Hspe1	2.01218	8.18408	7.75564	3.71435e-06	3.07383e-05	4.26535
ILMN_1244135	67771	Arpc5	-2.01211	8.33199	-8.46047	1.45901e-06	1.49409e-05	5.24589
ILMN_2724785	16498	Kcnab2	-2.01211	7.84593	-8.37151	1.63655e-06	1.62729e-05	5.1254
ILMN_2784580	12501	Cd3e	2.01147	5.75663	9.25187	5.45168e-07	6.96204e-06	6.27846
ILMN_2768026	110006	Gusb	-2.01114	7.61938	-5.55576	0.000102639	0.000432763	0.79122
ILMN_2686244	213391	Rassf4	-2.01025	7.50917	-7.5092	5.22109e-06	4.02751e-05	3.9081
ILMN_2525289	77422	C330018D20Rik	-2.00997	5.37272	-9.9408	2.43454e-07	3.87062e-06	7.12319
ILMN_2771095	99738	Kcnc4	2.0097	5.66916	5.28632	0.000161285	0.000624881	0.320728
ILMN_2505185	#N/A	NA	2.00962	5.99504	10.3733	1.50053e-07	2.70318e-06	7.62971
ILMN_1247312	16648	Kpna3	2.00856	6.89322	6.97111	1.12736e-05	7.35824e-05	3.10085
ILMN_2635491	100715	Papd4	-2.00769	6.73348	-8.95395	7.83715e-07	9.20284e-06	5.89785
ILMN_1224768	98878	Ehd4	-2.00739	10.0419	-14.2513	3.63861e-09	1.68978e-07	11.4971
ILMN_1241298	15109	Hal	-2.00735	6.55484	-7.11086	9.19813e-06	6.29308e-05	3.31416
ILMN_2544305	18113	Nnmt	2.00699	10.0873	6.39517	2.67941e-05	0.000147058	2.19404
ILMN_2687547	20324	Sdpr	2.00658	9.30862	9.1362	6.27006e-07	7.75204e-06	6.13181
ILMN_1223082	319622	Itpripl2	-2.00646	6.83139	-10.0727	2.09689e-07	3.46864e-06	7.27951
ILMN_1239729	16561	Kif1b	2.00638	7.91622	10.3791	1.49103e-07	2.69225e-06	7.63635
ILMN_1231568	63830	Kcnq1ot1	2.0057	6.93123	8.07802	2.4054e-06	2.18386e-05	4.72127
ILMN_1249235	#N/A	NA	2.00548	10.2207	11.0689	7.12261e-08	1.52958e-06	8.40851
ILMN_1218051	544963	Iqgap2	-2.00477	7.56321	-6.5788	2.02333e-05	0.000117521	2.48806
ILMN_2649091	18799	Plcd1	2.00386	7.92588	9.6147	3.54578e-07	5.11911e-06	6.72933
ILMN_3145814	70155	Ogfrl1	-2.00358	7.02327	-9.06525	6.83617e-07	8.26811e-06	6.04116
ILMN_2596851	16796	Lasp1	-2.00349	5.03284	-10.2432	1.73276e-07	3.01847e-06	7.47915
ILMN_1212975	28199	Dcaf11	2.00313	6.04727	8.79563	9.53946e-07	1.06429e-05	5.69168
ILMN_2769285	20359	Sema6b	-2.00311	5.16786	-11.4712	4.71043e-08	1.09997e-06	8.84
ILMN_3128992	21940	Cd27	2.0028	5.80666	8.05021	2.49607e-06	2.24243e-05	4.68244
ILMN_2948272	67629	Spc24	2.00244	7.60973	9.95288	2.40133e-07	3.82374e-06	7.13757
ILMN_2467596	70686	Dusp16	2.00057	7.73928	9.241	5.52354e-07	7.01612e-06	6.26473
ILMN_1236821	384281	Gatc	-2.00027	5.91804	-9.89634	2.56113e-07	4.0283e-06	7.0701
ILMN_2437513	30935	Tor3a	1.99974	7.87918	6.44633	2.47658e-05	0.00013819	2.27643
ILMN_1258357	27261	Dok3	-1.99972	8.431	-7.08562	9.54059e-06	6.46078e-05	3.27583
ILMN_2588227	14268	Fn1	1.998	7.03565	5.1243	0.000212682	0.000784702	0.0332617
ILMN_2645865	67198	Spats2l	1.99732	5.74204	9.70627	3.18734e-07	4.75635e-06	6.84099
ILMN_1254555	#N/A	NA	1.99682	5.68453	6.65693	1.79792e-05	0.000107089	2.61176
ILMN_2978040	17885	Myh8	-1.99598	5.18391	-9.38675	4.63911e-07	6.16142e-06	6.44766
ILMN_2658687	17001	Ltc4s	-1.99483	6.70209	-7.48278	5.41758e-06	4.14417e-05	3.86934
ILMN_2759079	19012	Ppap2a	1.99335	9.60728	12.1273	2.4614e-08	6.92728e-07	9.51614
ILMN_2937320	#N/A	NA	1.99162	7.96964	10.7031	1.04873e-07	2.03735e-06	8.00432
ILMN_2649550	14283	Fosl1	1.99102	6.53766	8.36225	1.65631e-06	1.64139e-05	5.1128
ILMN_2672798	66998	Psmd5	-1.99031	5.53705	-10.9603	7.98084e-08	1.67029e-06	8.28969
ILMN_2759108	67880	Dcxr	-1.98953	7.16241	-8.67679	1.10754e-06	1.19797e-05	5.53507
ILMN_3111744	14245	Lpin1	-1.98952	5.71948	-8.04822	2.5027e-06	2.24643e-05	4.67966
ILMN_2628657	70495	Atp6ap2	-1.98902	7.41715	-7.21477	7.91963e-06	5.58532e-05	3.47109
ILMN_2737710	21844	Tiam1	1.98863	7.53368	10.0583	2.13108e-07	3.51304e-06	7.26258
ILMN_2769330	12511	Cd6	1.98801	5.47285	9.40305	4.55005e-07	6.0824e-06	6.46798
ILMN_2705849	26378	Decr2	-1.98714	5.31976	-10.2851	1.65393e-07	2.91072e-06	7.52787
ILMN_2868981	216565	Ehbp1	1.98642	6.0368	10.0892	2.05833e-07	3.415e-06	7.29894
ILMN_1230271	11737	Anp32a	1.98582	7.30211	9.19664	5.82723e-07	7.30553e-06	6.20861
ILMN_2625681	14423	Galnt1	-1.98548	6.47533	-10.1269	1.97295e-07	3.30463e-06	7.34329
ILMN_1255833	11820	App	-1.98535	7.98421	-6.60452	1.946e-05	0.000113866	2.52886
ILMN_2608768	#N/A	NA	1.98533	5.75308	2.9513	0.0115277	0.0223591	-4.03687
ILMN_3157764	57437	Golga7	-1.98407	6.82757	-7.16307	8.53038e-06	5.92558e-05	3.39318
ILMN_1244600	69227	Selt	-1.98336	6.32234	-9.97926	2.33044e-07	3.75001e-06	7.16895
ILMN_1229680	71436	Flrt3	1.9825	6.39125	9.71623	3.15073e-07	4.7248e-06	6.85309
ILMN_2749327	217430	Pqlc3	1.98231	7.37995	9.38054	4.67356e-07	6.20317e-06	6.4399
ILMN_2692110	21781	Tfdp1	-1.98131	7.94918	-12.3983	1.89912e-08	5.73391e-07	9.78585
ILMN_2678547	18777	Lypla1	-1.98086	6.27829	-7.71446	3.92982e-06	3.20826e-05	4.20618
ILMN_2619952	17384	Mmp10	-1.98068	5.5327	-6.17806	3.75685e-05	0.000193514	1.84047
ILMN_1231472	240328	F830016B08Rik	1.98026	5.4008	8.54261	1.31324e-06	1.37703e-05	5.35633
ILMN_1232081	109624	Cald1	1.97952	5.90352	9.33271	4.94798e-07	6.46316e-06	6.38009
ILMN_1245780	319504	Nrcam	-1.97935	5.01516	-8.57526	1.2597e-06	1.33038e-05	5.4
ILMN_1230100	12345	Capzb	-1.97776	5.16466	-10.9971	7.6781e-08	1.62345e-06	8.33008
ILMN_1253075	78825	Desi2	-1.97769	5.7709	-9.97823	2.33316e-07	3.75001e-06	7.16773
ILMN_1248039	#N/A	NA	1.97671	12.1058	11.1919	6.26878e-08	1.3853e-06	8.54182
ILMN_2602581	66355	Gmpr	-1.97655	6.34433	-6.85145	1.34463e-05	8.48298e-05	2.91613
ILMN_2625680	14423	Galnt1	-1.97619	6.46028	-7.76115	3.6865e-06	3.0557e-05	4.27325
ILMN_2592519	15216	Hfe	-1.97596	6.23337	-6.69393	1.7006e-05	0.00010269	2.67005
ILMN_2890019	93726	Rnase2a	-1.97589	5.1369	-2.9628	0.0112785	0.0219498	-4.01526
ILMN_2658908	20315	Cxcl12	-1.97502	8.42576	-4.15288	0.0012002	0.0033152	-1.75328
ILMN_1258452	#N/A	NA	1.97433	9.53437	8.32236	1.7444e-06	1.71382e-05	5.05843
ILMN_2826881	17865	Mybl2	-1.97397	5.03111	-11.0157	7.53018e-08	1.5971e-06	8.3504
ILMN_2776047	13798	En1	-1.97373	4.91282	-12.0216	2.72718e-08	7.46095e-07	9.40942
ILMN_2806291	67136	Kbtbd4	-1.97306	5.94454	-7.4317	5.82019e-06	4.38603e-05	3.79415
ILMN_2562109	107568	Wwp1	-1.97248	6.28489	-4.78901	0.000381281	0.00126722	-0.571889
ILMN_2657867	16541	Napsa	1.97176	6.30677	5.59191	9.66743e-05	0.000413145	0.85362
ILMN_2606436	56419	Diap3	-1.97101	5.41517	-9.45425	4.28197e-07	5.86505e-06	6.53162
ILMN_1250942	12566	Cdk2	-1.97041	5.21904	-10.5344	1.25831e-07	2.34698e-06	7.81384
ILMN_1221874	#N/A	NA	1.96869	7.52365	7.98364	2.72823e-06	2.40613e-05	4.58912
ILMN_2761205	80888	Hspb8	1.96615	11.5065	10.1176	1.99355e-07	3.33039e-06	7.33241
ILMN_2492447	66573	Dzip1	1.96567	5.9239	10.1312	1.96339e-07	3.29469e-06	7.34837
ILMN_1245469	56187	Rabggta	-1.96416	6.18239	-8.45695	1.46562e-06	1.49639e-05	5.24114
ILMN_2812215	269608	Plekhg5	1.96416	6.56652	7.48054	5.43463e-06	4.15175e-05	3.86605
ILMN_2988191	75869	Arl5b	1.96406	6.10303	7.27396	7.27702e-06	5.2255e-05	3.55983
ILMN_2942573	67903	Gipc1	-1.96367	6.97749	-6.40711	2.63054e-05	0.000144895	2.2133
ILMN_2688966	329941	Col8a2	1.96308	5.48693	7.31173	6.89596e-06	5.00342e-05	3.61624
ILMN_1228469	11812	Apoc1	1.96298	6.74143	4.66712	0.000473154	0.00152598	-0.79512
ILMN_2692554	320365	Fry	1.96196	7.18645	6.27199	3.24322e-05	0.00017148	1.99423
ILMN_2740159	67106	Zbtb8os	1.96177	5.78522	7.81454	3.42776e-06	2.88794e-05	4.3496
ILMN_2622801	212531	Sh3bgrl2	-1.96164	5.72779	-7.37122	6.33834e-06	4.67044e-05	3.70469
ILMN_2511913	22418	Wnt5a	1.96146	7.48516	8.44699	1.48453e-06	1.51269e-05	5.2277
ILMN_3137920	20338	Sel1l	1.96112	7.03824	7.31751	6.8396e-06	4.97037e-05	3.62485
ILMN_1256883	19361	Rad51	-1.96075	4.90233	-13.8492	5.12146e-09	2.14154e-07	11.1442
ILMN_1252594	#N/A	NA	1.9606	5.59858	8.80931	9.37783e-07	1.05139e-05	5.7096
ILMN_2659960	80877	Lrba	1.96037	7.86076	13.2843	8.40393e-09	3.16077e-07	10.6319
ILMN_2921526	12340	Capza1	-1.96032	6.62549	-8.49992	1.38696e-06	1.43531e-05	5.29903
ILMN_1217786	108670	Epsti1	1.96003	5.58413	7.35889	6.44982e-06	4.73771e-05	3.6864
ILMN_3079919	66395	Ahnak	1.95975	10.4783	8.67301	1.11284e-06	1.20307e-05	5.53005
ILMN_2647856	102871	D330045A20Rik	-1.95905	4.86027	-13.6245	6.22284e-09	2.49071e-07	10.9429
ILMN_2595612	269951	Idh2	1.95797	9.54476	9.51185	4.00048e-07	5.58058e-06	6.60289
ILMN_1228561	11783	Apaf1	-1.95768	5.50928	-8.70828	1.06443e-06	1.16358e-05	5.57671
ILMN_1239726	30927	Snai3	1.95702	6.17523	9.70723	3.18379e-07	4.75635e-06	6.84215
ILMN_1240883	19822	Rnf4	-1.95673	7.63499	-11.9852	2.82552e-08	7.64852e-07	9.37255
ILMN_1232278	18648	Pgam1	1.95651	6.49839	6.36052	2.82669e-05	0.000153706	2.13805
ILMN_2865285	14276	Folr2	-1.956	6.86616	-7.88582	3.11203e-06	2.66877e-05	4.451
ILMN_1239346	243655	Klre1	1.95591	5.48929	7.28489	7.1645e-06	5.15548e-05	3.57618
ILMN_2723860	18746	Pkm	-1.95535	7.80535	-12.619	1.54288e-08	4.90598e-07	10.0017
ILMN_2635631	20350	Sema3f	1.95534	8.18307	11.5898	4.1793e-08	1.02358e-06	8.96474
ILMN_1256927	69640	Fam83g	1.95505	6.56265	5.81864	6.669e-05	0.000305738	1.2409
ILMN_2781784	107587	Osr2	1.95493	6.04123	8.67057	1.11627e-06	1.20614e-05	5.52683
ILMN_2960308	15528	Hspe1	1.95438	8.44971	7.28149	7.19925e-06	5.17687e-05	3.5711
ILMN_2526875	214403	Gm4788	1.95429	9.16948	9.69495	3.22944e-07	4.78669e-06	6.82724
ILMN_2615855	53379	Hnrnpa2b1	-1.95404	9.0593	-7.29752	7.0368e-06	5.08672e-05	3.59504
ILMN_2812164	266632	Irak4	-1.95401	5.8703	-9.63522	3.46186e-07	5.0404e-06	6.75443
ILMN_2702141	54483	Mefv	1.9539	5.11974	7.57291	4.77778e-06	3.75308e-05	4.00119
ILMN_2604080	13006	Smc3	1.9538	6.71239	7.39671	6.11419e-06	4.54433e-05	3.74245
ILMN_3112185	56205	Ensa	-1.95334	6.31404	-9.96934	2.35683e-07	3.77871e-06	7.15716
ILMN_2764588	29817	Igfbp7	1.95255	12.4837	11.872	3.15699e-08	8.29485e-07	9.25704
ILMN_2602352	68774	Ms4a6d	-1.95247	8.58944	-5.00074	0.000263265	0.000932373	-0.188175
ILMN_2822552	327900	Ubtd2	1.95242	7.91663	9.30608	5.10816e-07	6.62194e-06	6.34669
ILMN_1232768	#N/A	NA	1.95226	5.75578	6.17664	3.76524e-05	0.000193856	1.83814
ILMN_2793844	74178	Stk40	1.95209	7.31073	10.4344	1.4032e-07	2.56832e-06	7.69986
ILMN_2606295	14528	Gch1	1.95171	10.2054	7.6421	4.34124e-06	3.47925e-05	4.10171
ILMN_2633942	212503	Paox	-1.95143	7.08835	-6.9398	1.18035e-05	7.63387e-05	3.0527
ILMN_3161105	#N/A	NA	1.95092	8.48484	9.68902	3.25177e-07	4.8146e-06	6.82002
ILMN_2665609	66898	Baiap2l1	1.95034	6.75049	10.447	1.38411e-07	2.54243e-06	7.71419
ILMN_2455501	20479	Vps4b	1.9503	6.00095	9.08982	6.6342e-07	8.11051e-06	6.07261
ILMN_1234068	67054	Paics	1.94745	5.94957	8.01712	2.60872e-06	2.31832e-05	4.63612
ILMN_2762380	224794	Enpp4	1.94687	7.68762	7.89025	3.09347e-06	2.65507e-05	4.45728
ILMN_2774646	17874	Myd88	1.94684	8.13783	10.6336	1.13011e-07	2.15475e-06	7.92619
ILMN_2526382	#N/A	NA	-1.94576	5.85042	-8.01376	2.62045e-06	2.32674e-05	4.63141
ILMN_2706562	59056	Evc	1.94572	6.5176	7.14639	8.738e-06	6.03852e-05	3.36797
ILMN_2737686	78767	Efcab11	-1.94535	4.85258	-14.9131	2.11149e-09	1.12538e-07	12.0574
ILMN_2871945	58217	Trem1	1.94503	5.80131	7.41164	5.98684e-06	4.48044e-05	3.76453
ILMN_2968731	18105	Nqo2	-1.94449	7.75217	-10.3793	1.4907e-07	2.69225e-06	7.63659
ILMN_1223011	#N/A	NA	1.94439	5.54032	5.67179	8.47509e-05	0.000371564	0.990858
ILMN_2776651	118445	Klf16	1.94402	6.07977	9.03454	7.09789e-07	8.52452e-06	6.00176
ILMN_2707510	11865	Arntl	1.94383	7.14151	9.01936	7.23125e-07	8.65436e-06	5.98224
ILMN_1219786	378462	Morn2	1.94328	5.97262	8.16815	2.13488e-06	1.99369e-05	4.84646
ILMN_2703267	18008	Nes	-1.94289	5.29892	-12.1686	2.36522e-08	6.76756e-07	9.55761
ILMN_1233545	77889	Lbh	-1.94287	6.75866	-8.87314	8.6614e-07	9.905e-06	5.79296
ILMN_2640248	16776	Lama5	1.94258	6.71742	7.69044	4.06159e-06	3.30273e-05	4.17158
ILMN_2531520	381201	Ap5b1	-1.94235	6.14416	-8.7418	1.02049e-06	1.12391e-05	5.62093
ILMN_2471166	217353	Tmc6	1.94025	8.23469	10.6722	1.08416e-07	2.08842e-06	7.96959
ILMN_2672997	98710	Rabif	-1.94011	6.1465	-8.12487	2.2605e-06	2.07891e-05	4.78647
ILMN_1231573	66222	Serpinb1a	1.93998	6.74568	5.74347	7.53664e-05	0.000337729	1.11327
ILMN_1224021	66815	Ccdc109b	1.93997	7.29337	9.04619	6.99738e-07	8.43334e-06	6.01672
ILMN_2633805	94067	Mrpl43	-1.93979	7.34277	-10.4005	1.45636e-07	2.64913e-06	7.66096
ILMN_2759792	50724	Sap30l	1.93958	6.6574	9.55803	3.78903e-07	5.38389e-06	6.6598
ILMN_1220586	100715	Papd4	-1.93944	6.6618	-8.84196	9.00375e-07	1.02206e-05	5.7523
ILMN_2840514	239743	Klhl6	-1.93816	7.71396	-10.2019	1.81419e-07	3.12329e-06	7.43109
ILMN_3149944	75458	Cklf	-1.93768	8.14672	-9.04545	7.0037e-07	8.43601e-06	6.01577
ILMN_2783010	67804	Snx2	-1.9375	11.5002	-13.7239	5.70719e-09	2.32095e-07	11.0323
ILMN_2733277	192287	Slc25a36	-1.93716	6.37544	-8.70882	1.0637e-06	1.1634e-05	5.57743
ILMN_1228165	71310	Tbc1d9	-1.93617	5.64852	-7.94587	2.87011e-06	2.50308e-05	4.53592
ILMN_2621596	19188	Psme2	1.9352	8.42665	9.54168	3.86251e-07	5.45765e-06	6.63967
ILMN_2592815	14677	Gnai1	1.93337	6.23034	5.27138	0.000165428	0.000636854	0.294356
ILMN_2639360	224022	Slc7a4	1.93322	7.49343	7.99807	2.67602e-06	2.36587e-05	4.60939
ILMN_2734340	74732	Stx11	1.93282	8.52332	6.79252	1.46755e-05	9.10492e-05	2.82447
ILMN_3162337	21899	Tlr6	-1.93281	6.23125	-8.77442	9.796e-07	1.08526e-05	5.66384
ILMN_2600190	14621	Gjb4	1.9328	6.03016	4.77785	0.000388862	0.00129117	-0.592261
ILMN_1228608	67628	Anp32b	-1.932	5.60136	-8.26315	1.88447e-06	1.81147e-05	4.97738
ILMN_1233813	268996	Ss18	1.93187	7.31376	8.3078	1.77778e-06	1.73338e-05	5.03854
ILMN_2894450	69024	Snx15	-1.93183	7.50599	-9.24687	5.4846e-07	6.97802e-06	6.27215
ILMN_2744121	#N/A	NA	-1.93154	7.41603	-8.05736	2.47241e-06	2.22603e-05	4.69244
ILMN_2757368	76737	Creld2	1.93146	9.40905	5.71122	7.94456e-05	0.000352705	1.05828
ILMN_2788984	52538	Acaa2	1.93035	8.46364	12.9343	1.15302e-08	4.02051e-07	10.304
ILMN_2636832	109754	Cyb5r3	-1.92872	6.49124	-7.00679	1.07004e-05	7.06707e-05	3.15555
ILMN_2513778	217353	Tmc6	1.92871	8.18295	12.6549	1.49213e-08	4.80399e-07	10.0364
ILMN_2423282	668253	Dleu2	1.92769	7.00819	9.12766	6.33544e-07	7.81166e-06	6.12093
ILMN_1248397	66993	Smarcd3	1.9266	6.40334	9.6563	3.37787e-07	4.95669e-06	6.78016
ILMN_1255376	68098	Rchy1	1.92609	7.18244	6.13918	3.99404e-05	0.000202487	1.77646
ILMN_2787871	67849	Cdca5	-1.92588	5.33693	-11.2289	6.03348e-08	1.3492e-06	8.58175
ILMN_2797061	11472	Actn2	-1.92574	5.27699	-7.24406	7.59442e-06	5.40062e-05	3.51506
ILMN_2538281	#N/A	NA	1.92553	5.78466	7.46167	5.58029e-06	4.23942e-05	3.8383
ILMN_2892441	14860	Gsta4	1.9251	6.89674	9.14257	6.22172e-07	7.71081e-06	6.13992
ILMN_1247947	59010	Sqrdl	1.92467	7.75973	8.69102	1.08783e-06	1.18347e-05	5.5539
ILMN_2795078	54445	Unc93b1	-1.92459	9.13323	-7.30252	6.98693e-06	5.056e-05	3.6025
ILMN_2526918	226652	Arhgap30	-1.92403	5.2371	-7.94109	2.88861e-06	2.51705e-05	4.52917
ILMN_2771559	79196	Osbpl5	1.92401	6.91961	9.97969	2.3293e-07	3.75001e-06	7.16946
ILMN_1240380	217463	Snx13	-1.92364	5.13737	-11.171	6.40537e-08	1.4109e-06	8.51932
ILMN_3006739	21416	Tcf7l2	1.92358	5.58807	9.48149	4.14632e-07	5.71347e-06	6.56537
ILMN_2662191	75475	Oplah	1.92247	6.61923	7.88098	3.13247e-06	2.67951e-05	4.44413
ILMN_3113437	83921	Tmem2	-1.92207	7.32627	-6.49539	2.29732e-05	0.00012995	2.35508
ILMN_2712994	231042	Nupl2	-1.92187	6.05936	-10.3036	1.62048e-07	2.86904e-06	7.54925
ILMN_2702703	108037	Shmt2	-1.92073	5.09603	-10.2011	1.81589e-07	3.1236e-06	7.43011
ILMN_2506428	16716	Ky	1.92003	5.77578	8.15482	2.17274e-06	2.02359e-05	4.82802
ILMN_3137980	22701	Zfp41	-1.92	5.24342	-11.1229	6.73345e-08	1.4628e-06	8.46717
ILMN_1259754	19822	Rnf4	-1.9197	6.52348	-9.53477	3.89398e-07	5.48704e-06	6.63117
ILMN_2461871	107767	Scamp1	-1.91949	5.81295	-10.2964	1.63344e-07	2.887e-06	7.54092
ILMN_2692399	66548	Adamtsl5	-1.91948	5.43358	-7.46635	5.54374e-06	4.21784e-05	3.84519
ILMN_1221311	78339	Ttyh3	-1.91935	6.20524	-7.91097	3.00817e-06	2.59485e-05	4.48662
ILMN_2742068	13009	Csrp3	-1.91873	4.88735	-12.0501	2.65271e-08	7.32539e-07	9.43824
ILMN_1220397	209683	Ttc28	1.91824	6.93986	9.01769	7.24607e-07	8.66202e-06	5.98009
ILMN_2519673	22371	Vwf	-1.91755	5.29556	-8.64554	1.15216e-06	1.2352e-05	5.49362
ILMN_1255416	110454	Ly6a	1.91751	10.4213	3.30372	0.00589806	0.0126154	-3.3694
ILMN_2627041	20312	Cx3cl1	1.91736	6.55388	8.51483	1.36072e-06	1.41456e-05	5.31906
ILMN_1244312	#N/A	NA	1.91391	10.0305	9.20127	5.79473e-07	7.27364e-06	6.21447
ILMN_2955020	225471	Ticam2	-1.91363	5.6958	-9.17394	5.98945e-07	7.46794e-06	6.17982
ILMN_1230586	22029	Traf1	1.91359	5.4669	8.7624	9.94465e-07	1.10054e-05	5.64804
ILMN_2640122	73078	Pmpcb	1.91301	7.11687	8.25314	1.90931e-06	1.8304e-05	4.96364
ILMN_2790735	213464	Rbbp5	-1.91073	6.32182	-9.52135	3.95595e-07	5.54776e-06	6.61462
ILMN_3072427	16181	Il1rn	1.91056	6.5296	5.36113	0.000142122	0.000563474	0.452309
ILMN_2657356	16881	Lig1	-1.91024	5.06452	-12.2588	2.16899e-08	6.31156e-07	9.6477
ILMN_2975295	243753	2010107G12Rik	1.90995	5.90415	8.27505	1.85538e-06	1.79144e-05	4.99371
ILMN_2778289	20310	Cxcl2	1.90971	10.534	8.66318	1.12674e-06	1.2149e-05	5.51703
ILMN_2634777	207181	Rbms3	1.90872	8.82268	8.04386	2.51727e-06	2.25458e-05	4.67357
ILMN_2741096	21859	Timp3	1.90868	11.0779	12.1556	2.39517e-08	6.78731e-07	9.54452
ILMN_1236888	19387	Rangap1	-1.90843	5.16479	-9.51982	3.96307e-07	5.55397e-06	6.61274
ILMN_1243908	20405	Sh3gl1	-1.90827	7.23229	-11.1159	6.78208e-08	1.46871e-06	8.45966
ILMN_2719888	27041	G3bp1	-1.90795	6.72518	-6.06498	4.49154e-05	0.000222073	1.65375
ILMN_1257505	56045	Samhd1	1.90792	5.49197	9.06944	6.80123e-07	8.24524e-06	6.04654
ILMN_1213001	217353	Tmc6	1.90753	8.08735	9.48205	4.14358e-07	5.71347e-06	6.56606
ILMN_2641816	57277	Slurp1	1.90751	5.50635	5.37809	0.000138118	0.00055135	0.482044
ILMN_2926842	399558	Flrt2	1.90723	7.93084	6.44658	2.47564e-05	0.00013819	2.27683
ILMN_1222760	68490	Zfp579	1.90617	8.64614	10.2583	1.70388e-07	2.97486e-06	7.49674
ILMN_1219080	245857	Ssh3	-1.90613	6.11564	-7.22955	7.75376e-06	5.49305e-05	3.49328
ILMN_1221177	12578	Cdkn2a	-1.90559	5.16055	-8.72714	1.03946e-06	1.14226e-05	5.60161
ILMN_1216211	66997	Psmd12	1.90529	6.78049	5.98002	5.14268e-05	0.000248124	1.5123
ILMN_2708681	108075	Ltbp4	1.90513	5.83583	7.91844	2.97802e-06	2.57208e-05	4.49719
ILMN_2718189	69993	Chn2	1.90502	7.14156	8.18178	2.09687e-06	1.96891e-05	4.86532
ILMN_1258270	23928	Lamc3	1.90479	5.77866	7.25867	7.43753e-06	5.31847e-05	3.53695
ILMN_3008361	73230	Bmper	1.90444	7.80805	6.29462	3.13088e-05	0.000166567	2.03111
ILMN_2772077	51800	Bok	1.90357	8.85226	9.64634	3.41726e-07	4.99637e-06	6.76801
ILMN_1251206	27377	Yme1l1	1.90356	6.85129	9.58474	3.67225e-07	5.2392e-06	6.6926
ILMN_2845991	17346	Mknk1	-1.90322	8.69691	-10.707	1.04442e-07	2.03475e-06	8.00862
ILMN_2711410	67037	Pmf1	-1.90218	5.20233	-9.25505	5.43092e-07	6.95273e-06	6.28246
ILMN_1252830	17532	Mras	1.90187	6.85436	9.34689	4.86488e-07	6.38605e-06	6.39784
ILMN_1258376	52150	Kcnk6	-1.90114	7.88122	-8.43044	1.51654e-06	1.53845e-05	5.20531
ILMN_2629982	76987	Hdhd2	-1.90079	5.84846	-9.17966	5.94816e-07	7.42095e-06	6.18707
ILMN_2596324	28040	D6Wsu163e	-1.9001	7.00407	-11.2036	6.19329e-08	1.37386e-06	8.55446
ILMN_2655015	17025	Alad	1.89935	10.3368	13.1864	9.17442e-09	3.36444e-07	10.541
ILMN_2514522	#N/A	NA	1.89934	10.1481	9.92783	2.47078e-07	3.91648e-06	7.10772
ILMN_2649828	26413	Mapk1	-1.89911	6.24666	-10.5662	1.21565e-07	2.27981e-06	7.84991
ILMN_1229008	19167	Psma3	1.89897	7.13516	7.18044	8.31982e-06	5.80019e-05	3.41939
ILMN_2627441	67245	Peli1	1.8981	7.4659	11.8462	3.23836e-08	8.40759e-07	9.23054
ILMN_2981169	15958	Ifit2	1.89777	6.67846	6.47332	2.37621e-05	0.000133641	2.31974
ILMN_2571492	#N/A	NA	1.89719	5.26873	7.02257	1.04568e-05	6.9441e-05	3.17969
ILMN_2489360	71853	Pdia6	1.89718	7.56057	7.52785	5.087e-06	3.9418e-05	3.9354
ILMN_2541823	382406	Poc1b	-1.89675	5.71055	-9.97119	2.35189e-07	3.77421e-06	7.15935
ILMN_2717667	223775	Pim3	1.89633	9.73331	8.79167	9.58682e-07	1.06848e-05	5.68648
ILMN_2789047	66140	Ska2	-1.89631	5.37467	-10.7332	1.01545e-07	1.99341e-06	8.03802
ILMN_2507494	51875	Tmem141	-1.89556	8.26521	-11.1734	6.38968e-08	1.40895e-06	8.52188
ILMN_2774882	66147	Necap2	-1.89535	9.87252	-13.4423	7.3034e-09	2.82962e-07	10.7772
ILMN_1258394	234734	Aars	-1.89308	9.01955	-10.1049	2.02215e-07	3.36856e-06	7.3175
ILMN_2665359	170755	Sgk3	-1.89233	5.5629	-8.31157	1.76906e-06	1.7298e-05	5.0437
ILMN_3143483	56743	Lat2	-1.89184	9.26063	-5.92777	5.5919e-05	0.000264617	1.42482
ILMN_2878021	67972	Atp2b1	-1.89172	6.31614	-8.58006	1.25201e-06	1.32362e-05	5.40642
ILMN_2971479	60599	Trp53inp1	1.89094	6.50536	8.83573	9.07395e-07	1.0274e-05	5.74415
ILMN_1236459	212503	Paox	-1.89023	6.87215	-7.21271	7.94303e-06	5.59438e-05	3.46799
ILMN_2817151	68185	Coa4	-1.88849	7.12628	-7.68707	4.08043e-06	3.31543e-05	4.16672
ILMN_2536649	#N/A	NA	1.88824	10.8905	9.47455	4.18043e-07	5.74509e-06	6.55678
ILMN_2681670	330192	Vps37b	1.88788	8.74856	7.61325	4.51785e-06	3.58448e-05	4.05988
ILMN_2676524	319772	C130050O18Rik	-1.88757	5.16476	-9.59917	3.61073e-07	5.18991e-06	6.71031
ILMN_2685769	217882	Cep170b	1.88681	8.68907	8.80071	9.47913e-07	1.06083e-05	5.69833
ILMN_2770183	51793	Ddah2	1.88595	8.07314	8.90324	8.344e-07	9.60981e-06	5.83212
ILMN_2713285	14199	Fhl1	1.88588	9.81324	8.86189	8.7833e-07	1.00166e-05	5.7783
ILMN_2751539	53378	Sdcbp	-1.88534	9.71866	-6.34383	2.90063e-05	0.000156873	2.11103
ILMN_2918882	93695	Gpnmb	-1.88474	5.83649	-6.00963	4.90511e-05	0.000239357	1.56171
ILMN_2599412	100087	Kti12	1.8843	7.03924	5.32004	0.000152332	0.00059694	0.38013
ILMN_2950422	72948	Tppp	1.88351	5.81373	9.06875	6.80696e-07	8.24733e-06	6.04565
ILMN_2628281	50880	Scly	-1.88218	6.4859	-9.08869	6.64333e-07	8.11117e-06	6.07117
ILMN_2624749	102334	Ankrd10	1.88209	7.26994	9.73373	3.08752e-07	4.67743e-06	6.87432
ILMN_2684260	105837	Mtbp	-1.88182	5.81603	-6.81444	1.42049e-05	8.85133e-05	2.85862
ILMN_3154007	54161	Copg1	-1.88174	6.10751	-9.72428	3.12149e-07	4.71425e-06	6.86286
ILMN_2955362	234664	Nae1	1.88159	5.95822	9.06098	6.87192e-07	8.30646e-06	6.03569
ILMN_2981542	17150	Mfap2	1.88151	7.44729	8.27223	1.86224e-06	1.79447e-05	4.98984
ILMN_2791952	55927	Hes6	-1.88118	7.22094	-9.8626	2.66188e-07	4.155e-06	7.0297
ILMN_1235697	68043	N6amt2	-1.88067	7.25547	-8.79739	9.51856e-07	1.0634e-05	5.69398
ILMN_2759088	70113	Odf3b	1.88025	5.6293	11.4648	4.74092e-08	1.10584e-06	8.83327
ILMN_1228320	18636	Cfp	-1.88018	10.9018	-11.7068	3.71809e-08	9.42023e-07	9.08662
ILMN_2771754	14194	Fh1	1.88	6.21524	8.49432	1.39695e-06	1.44394e-05	5.29149
ILMN_2813284	110616	Atxn3	-1.87971	6.11896	-8.7291	1.03691e-06	1.14016e-05	5.60419
ILMN_1236599	27041	G3bp1	-1.87966	5.52626	-6.45634	2.43885e-05	0.000136615	2.2925
ILMN_2694758	76740	Efr3a	-1.8779	6.41789	-8.42136	1.53439e-06	1.55107e-05	5.19303
ILMN_2693185	70503	Ddo	1.87774	5.93916	8.53679	1.32305e-06	1.3852e-05	5.34852
ILMN_1240719	80752	Fam20c	-1.87765	6.22249	-8.37634	1.62634e-06	1.61949e-05	5.13196
ILMN_2428301	12747	Clk1	1.87745	8.78841	6.28548	3.17574e-05	0.000168431	2.01622
ILMN_2822477	26930	Ppnr	1.87687	5.35332	7.76529	3.6657e-06	3.04582e-05	4.27918
ILMN_2527419	19166	Psma2	1.87504	6.14045	8.07165	2.42584e-06	2.19757e-05	4.71239
ILMN_2671689	66142	Cox7b	1.87338	6.27886	6.23565	3.43251e-05	0.000179687	1.9349
ILMN_2757268	67046	Tbc1d7	-1.87321	6.85577	-10.5079	1.29504e-07	2.40894e-06	7.78375
ILMN_1227993	57257	Vav3	-1.87279	7.20725	-7.17964	8.32936e-06	5.80488e-05	3.41819
ILMN_2901284	27360	Add3	1.87275	9.68133	8.06771	2.4386e-06	2.20539e-05	4.70689
ILMN_2467190	81913	Bambi-ps1	-1.87267	5.7472	-7.42865	5.84517e-06	4.39693e-05	3.78965
ILMN_1234223	104759	Pld4	-1.87239	8.94517	-6.49327	2.30477e-05	0.000130264	2.35169
ILMN_2424690	19718	Rfc2	-1.87239	7.18328	-9.29219	5.19398e-07	6.72048e-06	6.32922
ILMN_2846255	66522	Pgpep1	-1.87201	7.08775	-8.74898	1.01135e-06	1.11622e-05	5.63038
ILMN_1239860	380773	Slirp	1.87191	8.32677	5.07984	0.000229597	0.000834982	-0.0461917
ILMN_2920849	18727	Pira4	-1.87188	7.15675	-6.57067	2.04844e-05	0.000118712	2.47514
ILMN_2721337	14381	G6pdx	-1.87033	7.08205	-11.5724	4.2529e-08	1.03667e-06	8.94654
ILMN_1241293	12741	Cldn5	-1.8697	6.85718	-7.80406	3.47699e-06	2.92213e-05	4.33464
ILMN_2810539	#N/A	NA	1.86938	9.1173	9.91676	2.50212e-07	3.95362e-06	7.09451
ILMN_1248740	20350	Sema3f	1.86926	8.7193	11.8336	3.27887e-08	8.46376e-07	9.21759
ILMN_2684261	105837	Mtbp	-1.86773	5.55987	-9.93001	2.46465e-07	3.91546e-06	7.11032
ILMN_2762255	232910	Ap2s1	-1.86749	10.7784	-14.1914	3.82659e-09	1.73784e-07	11.4451
ILMN_2703585	14467	Gbas	-1.86725	6.34484	-7.97612	2.75589e-06	2.42709e-05	4.57853
ILMN_1248563	12348	Car11	1.86646	6.82815	8.01647	2.61098e-06	2.31933e-05	4.63521
ILMN_2617433	11461	Actb	-1.86598	11.6425	-8.61423	1.19881e-06	1.27622e-05	5.45199
ILMN_2774701	268470	Ube2z	1.86558	5.87932	7.20858	7.99028e-06	5.61805e-05	3.46177
ILMN_1250399	21351	Taldo1	1.86493	5.69709	10.0478	2.15645e-07	3.5435e-06	7.25019
ILMN_1235173	#N/A	NA	1.86449	9.59756	7.21407	7.92766e-06	5.58738e-05	3.47002
ILMN_2736071	#N/A	NA	1.86412	6.27702	5.73073	7.69507e-05	0.000343705	1.09157
ILMN_1254015	#N/A	NA	-1.86362	7.59164	-9.41983	4.46029e-07	6.01715e-06	6.48886
ILMN_2721761	17936	Nab1	1.86347	7.83243	7.49902	5.29587e-06	4.07449e-05	3.89318
ILMN_2598775	76205	Stard3nl	-1.86298	7.7063	-12.2343	2.22053e-08	6.43422e-07	9.62328
ILMN_1219407	73420	Ccsap	-1.86251	5.00543	-10.595	1.17827e-07	2.22187e-06	7.88256
ILMN_1215703	68135	Eif3h	1.86248	6.10065	8.90741	8.30106e-07	9.56738e-06	5.83753
ILMN_1218950	12757	Clta	1.86221	6.10869	7.4019	6.06961e-06	4.5282e-05	3.75013
ILMN_1213090	#N/A	NA	1.86211	7.32144	11.6294	4.01647e-08	1.0028e-06	9.00617
ILMN_2622671	14081	Acsl1	-1.86087	5.65908	-8.61403	1.19911e-06	1.27622e-05	5.45172
ILMN_2517041	18140	Uhrf1	-1.86082	7.55517	-6.76202	1.53581e-05	9.46848e-05	2.77683
ILMN_2616196	20666	Sox11	-1.86077	4.96761	-10.9292	8.24626e-08	1.71885e-06	8.25552
ILMN_1239858	235567	Dnajc13	-1.85893	7.43672	-10.8319	9.14128e-08	1.85834e-06	8.14787
ILMN_2637630	215751	Ginm1	1.85753	9.98011	11.7655	3.50734e-08	8.97794e-07	9.14742
ILMN_2747196	12521	Cd82	1.85727	9.73057	9.64291	3.43097e-07	5.00251e-06	6.76382
ILMN_2874084	230099	Car9	1.85717	7.69317	8.13304	2.2362e-06	2.06245e-05	4.79781
ILMN_1249838	93790	Nipa2	-1.85711	7.6366	-10.3536	1.53352e-07	2.75298e-06	7.60696
ILMN_2730909	245607	Gprasp2	1.85686	5.5814	9.01408	7.27822e-07	8.69035e-06	5.97545
ILMN_1250001	67749	Mgarp	-1.8565	5.6607	-2.99056	0.0106987	0.0210064	-3.96303
ILMN_1235932	18595	Pdgfra	1.85537	8.69669	6.20581	3.59673e-05	0.000186716	1.88602
ILMN_2657031	278279	Tmtc2	1.85514	5.88693	8.06575	2.44495e-06	2.20904e-05	4.70416
ILMN_2727472	16392	Isl1	1.85475	6.13419	8.91206	8.25337e-07	9.5326e-06	5.84358
ILMN_2773496	110355	Adrbk1	1.85437	5.45953	8.55086	1.29948e-06	1.36539e-05	5.36738
ILMN_1246953	78512	3300005D01Rik	-1.8539	5.27189	-7.25049	7.52489e-06	5.36416e-05	3.52471
ILMN_2725781	27409	Abcg5	1.85349	5.44299	6.8273	1.39362e-05	8.72605e-05	2.87863
ILMN_2852533	269378	Ahcy	1.85349	6.59192	6.06143	4.51695e-05	0.00022298	1.64786
ILMN_2670713	76884	Cyfip2	1.85339	5.99098	7.51487	5.17994e-06	4.00477e-05	3.9164
ILMN_2854811	12994	Csn3	-1.85259	4.88964	-6.06797	4.47028e-05	0.000221181	1.65871
ILMN_2593787	217826	Kcnk13	-1.85236	6.99722	-6.90119	1.24936e-05	8.0047e-05	2.99315
ILMN_2970623	66336	Cenpp	-1.85175	5.06395	-10.3446	1.54874e-07	2.77304e-06	7.59662
ILMN_2685759	240641	Kif20b	-1.85144	5.0978	-9.42365	4.4401e-07	5.99778e-06	6.49362
ILMN_1243179	69608	Sec24d	1.85106	7.40585	8.06389	2.45101e-06	2.21172e-05	4.70156
ILMN_2710698	56636	Fgf21	-1.85105	5.2086	-5.28364	0.000162019	0.00062678	0.316007
ILMN_2675523	67554	Slc25a30	-1.85062	5.52484	-7.89739	3.0638e-06	2.634e-05	4.46739
ILMN_2447846	20683	Sp1	1.85018	6.16403	9.10028	6.5501e-07	8.03071e-06	6.08599
ILMN_1253625	#N/A	NA	1.84996	8.08749	7.70008	4.00814e-06	3.26313e-05	4.18548
ILMN_2702193	67622	Mxra7	1.84944	7.17423	7.94696	2.86589e-06	2.50289e-05	4.53746
ILMN_2659408	19696	Rel	1.84939	5.73256	9.72379	3.12328e-07	4.71425e-06	6.86226
ILMN_2782964	18605	Enpp1	-1.84919	6.91624	-5.8465	6.3747e-05	0.000293626	1.28801
ILMN_1237364	26561	Mmp23	1.84788	8.66102	7.74853	3.75061e-06	3.09636e-05	4.25516
ILMN_1237644	18438	P2rx4	-1.84705	7.95466	-8.16968	2.13057e-06	1.99146e-05	4.84859
ILMN_2617335	66046	Ndufb5	1.84621	7.91857	7.19543	8.14249e-06	5.70362e-05	3.44198
ILMN_2604226	20356	Sema5a	1.84574	7.43492	5.01141	0.000258436	0.000919386	-0.168972
ILMN_2594031	223649	Nrbp2	1.84567	7.75066	8.98811	7.51422e-07	8.91488e-06	5.94198
ILMN_1227033	69163	Mrpl44	-1.84565	6.51351	-9.70952	3.17535e-07	4.75101e-06	6.84494
ILMN_2840958	21827	Thbs3	1.84537	5.3958	10.0496	2.15213e-07	3.54206e-06	7.25229
ILMN_1217254	226255	Atrnl1	1.84478	5.80666	10.2813	1.661e-07	2.92067e-06	7.52341
ILMN_2901409	245386	Tmem255a	1.84438	6.09258	7.8807	3.13367e-06	2.67951e-05	4.44373
ILMN_1239588	#N/A	NA	-1.84375	6.40414	-10.0287	2.20347e-07	3.60924e-06	7.2276
ILMN_2613422	16428	Itk	1.8436	5.51799	7.56112	4.85668e-06	3.79766e-05	3.984
ILMN_2635633	74255	Smu1	1.84308	6.53203	8.27725	1.85006e-06	1.7885e-05	4.99672
ILMN_2775307	16782	Lamc2	1.84292	5.93522	8.77873	9.74328e-07	1.08117e-05	5.6695
ILMN_2597710	16905	Lmna	1.84289	9.28129	9.48619	4.12338e-07	5.69713e-06	6.57118
ILMN_1233595	27395	Mrpl15	-1.84277	6.12416	-9.6871	3.25902e-07	4.81665e-06	6.81769
ILMN_2986978	319757	Smo	1.84145	7.66011	8.41137	1.55431e-06	1.56289e-05	5.1795
ILMN_2918977	72925	March1	-1.84126	5.89733	-7.35551	6.48072e-06	4.75322e-05	3.68138
ILMN_2590779	225912	Cyb561a3	1.84125	8.04745	11.543	4.38087e-08	1.04921e-06	8.91564
ILMN_2993314	56620	Clec4n	-1.84088	8.51359	-6.43557	2.51787e-05	0.000140054	2.25912
ILMN_1235423	12614	Celsr1	1.83833	5.56332	10.2578	1.70476e-07	2.97486e-06	7.49619
ILMN_1250757	66139	Tmem8c	-1.8383	4.8901	-13.0253	1.06122e-08	3.77724e-07	10.3901
ILMN_2592285	27401	Skp2	-1.83813	5.3101	-9.84039	2.73053e-07	4.237e-06	7.00303
ILMN_1218136	#N/A	NA	1.83799	5.50201	9.52293	3.9486e-07	5.54123e-06	6.61657
ILMN_2447712	#N/A	NA	1.83784	6.03128	6.31719	3.02298e-05	0.000162211	2.0678
ILMN_1233449	226695	Ifi205	1.83729	8.57734	9.46151	4.24537e-07	5.81878e-06	6.54062
ILMN_3028981	26400	Map2k7	-1.83722	5.43505	-9.07509	6.75449e-07	8.21277e-06	6.05377
ILMN_1235891	#N/A	NA	1.83617	6.44846	5.74784	7.48303e-05	0.000335985	1.12072
ILMN_3107156	11744	Anxa11	1.83511	9.69209	11.2826	5.70912e-08	1.28928e-06	8.63941
ILMN_1243921	#N/A	NA	1.83498	5.40661	8.41583	1.54538e-06	1.55619e-05	5.18555
ILMN_2710211	#N/A	NA	1.83401	5.42248	6.824	1.40046e-05	8.75871e-05	2.8735
ILMN_2822825	230904	Fbxo2	1.83365	7.03358	9.99511	2.28893e-07	3.70789e-06	7.18776
ILMN_3104349	12345	Capzb	-1.83364	8.67916	-8.51218	1.36535e-06	1.41866e-05	5.3155
ILMN_2725286	70495	Atp6ap2	-1.83348	7.80407	-7.84161	3.304e-06	2.80071e-05	4.38819
ILMN_1238542	66469	Fam213b	-1.83316	7.15869	-9.0311	7.12794e-07	8.55061e-06	5.99733
ILMN_2619983	15529	Sdc2	1.83274	8.67755	10.6178	1.14961e-07	2.17981e-06	7.9083
ILMN_2714678	208084	Pif1	-1.82984	5.2883	-9.5024	4.04524e-07	5.63077e-06	6.59123
ILMN_2543809	#N/A	NA	-1.82955	5.44998	-8.45865	1.46242e-06	1.49535e-05	5.24344
ILMN_2902979	14102	Fas	1.8294	8.58339	8.13373	2.23414e-06	2.06204e-05	4.79878
ILMN_2778655	22329	Vcam1	1.82932	10.2999	7.82799	3.36569e-06	2.84714e-05	4.36878
ILMN_3161066	54197	Rnf5	-1.82881	7.83585	-9.76764	2.96892e-07	4.51104e-06	6.91535
ILMN_2642417	17294	Mest	-1.82815	5.10233	-7.9037	3.03783e-06	2.61575e-05	4.47632
ILMN_2734882	66570	Cenpm	-1.82776	4.8811	-13.1198	9.74193e-09	3.51615e-07	10.4788
ILMN_2604333	18162	Npr3	-1.82773	4.96643	-11.9839	2.8292e-08	7.64852e-07	9.37119
ILMN_2612125	102098	Arhgef18	1.82736	7.90463	10.0969	2.04041e-07	3.39074e-06	7.30809
ILMN_2691261	68342	Ndufb10	1.82689	8.43934	5.10423	0.000220149	0.000806469	-0.00257108
ILMN_1246517	170733	Klra17	1.82678	5.45064	6.28365	3.1848e-05	0.000168869	2.01324
ILMN_1259018	69069	1810011H11Rik	-1.82675	5.16715	-7.99133	2.70026e-06	2.38423e-05	4.59993
ILMN_2982200	68537	Mrpl13	1.82612	6.70971	6.78367	1.48702e-05	9.20626e-05	2.81066
ILMN_1246353	#N/A	NA	1.82602	5.39513	5.5696	0.000100311	0.000425328	0.815136
ILMN_2441534	22092	Rsph1	1.82588	6.0852	9.00801	7.33265e-07	8.73507e-06	5.96764
ILMN_2730797	27376	Slc25a10	-1.82583	6.3448	-9.21955	5.66818e-07	7.13331e-06	6.23763
ILMN_2871628	19099	Mapk8ip1	1.82494	6.53374	8.38546	1.60725e-06	1.60436e-05	5.14436
ILMN_2748880	#N/A	NA	1.82451	5.11417	7.39636	6.11717e-06	4.54491e-05	3.74194
ILMN_2649392	108101	Fermt3	-1.82419	7.48023	-6.74082	1.58521e-05	9.70903e-05	2.74366
ILMN_2713039	67515	Ttc33	-1.82373	5.98211	-7.67518	4.14775e-06	3.36084e-05	4.14955
ILMN_2761109	29876	Clic4	1.82337	12.1466	9.53906	3.87439e-07	5.46692e-06	6.63646
ILMN_1229238	56428	Mtch2	-1.82297	8.76029	-11.0994	6.89959e-08	1.49259e-06	8.44172
ILMN_1213985	69953	2810025M15Rik	-1.82241	8.96967	-10.0614	2.12377e-07	3.5046e-06	7.26618
ILMN_2697552	18578	Pde4b	1.82203	5.60888	7.9629	2.8052e-06	2.46217e-05	4.55992
ILMN_1216920	67501	Ccdc50	-1.82181	6.90367	-10.0444	2.16482e-07	3.55442e-06	7.24613
ILMN_2963634	192196	Luc7l2	1.82132	5.96735	7.15698	8.60553e-06	5.96501e-05	3.38398
ILMN_1225406	56221	Ccl24	-1.82063	6.59059	-4.3487	0.000838949	0.00245759	-1.38558
ILMN_2606072	15463	Agfg1	-1.82049	6.84968	-8.02016	2.59817e-06	2.31194e-05	4.64037
ILMN_2594807	99650	4933434E20Rik	1.82048	7.09479	8.06465	2.44854e-06	2.21132e-05	4.70261
ILMN_2771815	59029	Psmd14	1.82022	8.40259	6.85152	1.34448e-05	8.48298e-05	2.91624
ILMN_1233554	66923	Pbrm1	1.82005	6.25604	7.13221	8.91856e-06	6.14473e-05	3.34652
ILMN_2648937	55983	Pdzrn3	1.82002	5.61085	7.24801	7.55163e-06	5.38135e-05	3.52099
ILMN_2796400	66147	Necap2	-1.81956	8.5716	-11.8782	3.13781e-08	8.25502e-07	9.26339
ILMN_2440066	24100	Tpra1	-1.81919	6.61395	-7.90507	3.03222e-06	2.61231e-05	4.47826
ILMN_1252762	228775	Trib3	-1.81908	4.94406	-11.2872	5.68211e-08	1.28601e-06	8.64436
ILMN_2502860	#N/A	NA	1.81901	6.64504	9.12693	6.34106e-07	7.81166e-06	6.12
ILMN_2448213	20541	Slc8a1	1.81881	5.77255	10.1393	1.94561e-07	3.27553e-06	7.35789
ILMN_2644415	23969	Pacsin1	1.8186	5.47593	7.28235	7.19048e-06	5.17237e-05	3.57238
ILMN_2610156	18007	Neo1	1.81816	8.69222	8.2985	1.79947e-06	1.75121e-05	5.02582
ILMN_2714787	68763	1110038B12Rik	-1.81762	8.17393	-8.09492	2.35203e-06	2.14666e-05	4.74482
ILMN_1214396	14782	Gsr	1.81742	8.2568	9.59676	3.62093e-07	5.19843e-06	6.70735
ILMN_2977056	21952	Tnni1	-1.81738	5.04966	-11.1232	6.73091e-08	1.4628e-06	8.46756
ILMN_3091003	109225	Ms4a7	-1.81711	8.44753	-4.82122	0.000360258	0.00120887	-0.513188
ILMN_2983714	69928	Apitd1	-1.81677	5.25124	-10.4488	1.38129e-07	2.53952e-06	7.71632
ILMN_2834065	71988	Esco2	-1.8165	4.96089	-10.1744	1.87075e-07	3.18181e-06	7.39896
ILMN_1253947	#N/A	NA	1.81535	6.53617	8.46925	1.44264e-06	1.48101e-05	5.25773
ILMN_1254622	66425	Pcp4l1	-1.81479	4.95739	-12.6653	1.47779e-08	4.76528e-07	10.0465
ILMN_2700550	320209	Ddx11	-1.8147	6.03086	-9.32411	4.9991e-07	6.50515e-06	6.36932
ILMN_1213426	227298	Fam134a	1.81392	8.8604	9.37449	4.70736e-07	6.23623e-06	6.43235
ILMN_2939517	#N/A	NA	1.81392	5.63704	7.03506	1.02682e-05	6.85199e-05	3.19878
ILMN_1228498	76130	Las1l	1.81374	5.6985	7.79488	3.52068e-06	2.94875e-05	4.32154
ILMN_2600022	#N/A	NA	1.81313	5.7435	5.78506	7.04281e-05	0.000319075	1.18398
ILMN_2623280	18414	Osmr	1.81296	8.51876	7.1904	8.20158e-06	5.7372e-05	3.4344
ILMN_2721439	13008	Csrp2	1.81256	11.1069	9.0506	6.95974e-07	8.40274e-06	6.02238
ILMN_2448002	69089	Oxa1l	-1.8116	6.72609	-9.40404	4.54473e-07	6.0824e-06	6.4692
ILMN_1240136	#N/A	NA	1.81131	5.8097	9.16587	6.04829e-07	7.53218e-06	6.16957
ILMN_1237033	#N/A	NA	1.8102	8.93149	9.71012	3.17312e-07	4.75101e-06	6.84567
ILMN_2898944	66606	Lrrc57	-1.80942	6.67582	-6.1609	3.85962e-05	0.000197224	1.81225
ILMN_2685055	67246	2810474O19Rik	1.8086	6.1578	6.22557	3.48708e-05	0.0001817	1.9184
ILMN_2549473	667034	Pnp2	1.80827	6.19497	5.52242	0.000108483	0.000453255	0.733522
ILMN_2608429	11972	Atp6v0d1	-1.8082	8.83352	-8.82371	9.21088e-07	1.0366e-05	5.72844
ILMN_2451795	70999	Naa40	-1.80746	7.29493	-9.38984	4.62208e-07	6.14674e-06	6.45151
ILMN_2813487	18626	Per1	1.80666	6.76616	5.62129	9.20962e-05	0.000397211	0.904191
ILMN_2758198	20322	Sord	-1.80654	6.68879	-8.34896	1.68513e-06	1.66274e-05	5.0947
ILMN_2614494	14085	Fah	1.80635	9.15892	8.94839	7.89104e-07	9.25241e-06	5.89066
ILMN_1237208	16783	Lamp1	-1.80602	11.3734	-13.697	5.84203e-09	2.35202e-07	11.0082
ILMN_2595857	654824	Ankrd37	-1.80545	6.42263	-4.66147	0.000477942	0.00153876	-0.805522
ILMN_2646203	12567	Cdk4	-1.80502	5.70397	-9.36552	4.75794e-07	6.27066e-06	6.42115
ILMN_2631813	67242	Gemin6	-1.80468	6.23393	-8.18201	2.09623e-06	1.96891e-05	4.86564
ILMN_3042112	#N/A	NA	-1.80441	5.12199	-8.45869	1.46236e-06	1.49535e-05	5.24348
ILMN_1228919	70356	St13	1.80414	8.01816	7.55279	4.91326e-06	3.83316e-05	3.97185
ILMN_2576336	328801	Zfp414	-1.80375	5.61468	-9.51659	3.97819e-07	5.56757e-06	6.60875
ILMN_2598420	106583	Scaf8	1.80374	5.89689	7.8747	3.15917e-06	2.69571e-05	4.43522
ILMN_2655555	108143	Taf9	1.80343	5.67142	6.98904	1.09816e-05	7.22034e-05	3.12836
ILMN_2761487	93684	Sep15	1.80319	5.49689	6.98502	1.10464e-05	7.25133e-05	3.12219
ILMN_2670344	16980	Lrrn2	1.80308	5.44956	8.36172	1.65745e-06	1.64173e-05	5.11208
ILMN_3095624	216850	Kdm6b	1.80182	6.97885	7.62797	4.4268e-06	3.52857e-05	4.08124
ILMN_2484465	50493	Txnrd1	1.8016	5.752	5.55317	0.000103081	0.00043421	0.786748
ILMN_1254924	67903	Gipc1	-1.80158	6.04971	-9.1189	6.40329e-07	7.87417e-06	6.10976
ILMN_1246295	66609	Cryzl1	1.8013	6.12965	5.61833	9.2547e-05	0.000398737	0.899101
ILMN_2966104	56213	Htra1	1.80068	8.6201	8.08151	2.39426e-06	2.17663e-05	4.72614
ILMN_2591425	60596	Gucy1a3	1.80062	7.785	4.04457	0.00146566	0.0039272	-1.9579
ILMN_1235811	68659	Fam198b	-1.79962	6.93613	-7.09283	9.44147e-06	6.42326e-05	3.28678
ILMN_2742928	18301	Fxyd5	-1.79906	8.62438	-8.12774	2.25192e-06	2.07194e-05	4.79046
[truncated: 10,095 more rows]
