# Supplementary material for: Embryonic mesothelial-derived hepatic lineage of quiescent and heterogenous scar-orchestrating cells defined but suppressed by WT1
Source: Nat Commun. 2019 Oct 15;10:4688. doi: 10.1038/s41467-019-12701-9 (PMC6794268; doi:10.1038/s41467-019-12701-9)
Supplement: Supplementary file 9 — Supplementary Data 6 [file 41467_2019_12701_MOESM9_ESM.csv]

ensembl_id	gene_short_name	Plus_FPKM	WTHigh_FPKM	log2_fold_change	p_value	q_value
ENSMUSG00000017004	Svs5	0	0.44616	Inf	5.00E-05	0.00024532
ENSMUSG00000025219	Fgf8	0	0.392703	Inf	5.00E-05	0.00024532
ENSMUSG00000027445	Cst9	0	5.7262	Inf	5.00E-05	0.00024532
ENSMUSG00000027446	9230104L09Rik	0	0.316882	Inf	5.00E-05	0.00024532
ENSMUSG00000027913	Crct1	0	0.308088	Inf	5.00E-05	0.00024532
ENSMUSG00000030049	Gkn2	0	0.361346	Inf	5.00E-05	0.00024532
ENSMUSG00000031760	Mt3	0	0.371414	Inf	5.00E-05	0.00024532
ENSMUSG00000040258	Nxph4	0	0.560871	Inf	5.00E-05	0.00024532
ENSMUSG00000045608	Dbx2	0	1.56524	Inf	5.00E-05	0.00024532
ENSMUSG00000045761	Fam179a	0	0.677347	Inf	5.00E-05	0.00024532
ENSMUSG00000046093	Hpcal4	0	0.558492	Inf	5.00E-05	0.00024532
ENSMUSG00000046203	Sprr2g	0	0.442423	Inf	5.00E-05	0.00024532
ENSMUSG00000054215	Sprr2k	0	0.525015	Inf	5.00E-05	0.00024532
ENSMUSG00000054958	Nt5c1a	0	4.81894	Inf	5.00E-05	0.00024532
ENSMUSG00000079092	Prl2c2	0	0.807364	Inf	5.00E-05	0.00024532
ENSMUSG00000085389	1700003M07Rik	0	1.81173	Inf	5.00E-05	0.00024532
ENSMUSG00000085419	Gm11734	0	0.841178	Inf	5.00E-05	0.00024532
ENSMUSG00000086283	2810433D01Rik	0	0.824017	Inf	5.00E-05	0.00024532
ENSMUSG00000091650	Apol11a	0	8.89212	Inf	5.00E-05	0.00024532
ENSMUSG00000096078	Ighv1-62-2	0	0.639657	Inf	5.00E-05	0.00024532
ENSMUSG00000096225	Lhx8	0	1.85474	Inf	5.00E-05	0.00024532
ENSMUSG00000097515	1700040D17Rik	0	0.508999	Inf	5.00E-05	0.00024532
ENSMUSG00000100437	Gm29152	0	0.998453	Inf	5.00E-05	0.00024532
ENSMUSG00000101199	Gm9687	0	0.336432	Inf	5.00E-05	0.00024532
ENSMUSG00000103939	Ighv3-4	0	3.88527	Inf	5.00E-05	0.00024532
ENSMUSG00000106754	Gm43101	0	1.73068	Inf	5.00E-05	0.00024532
ENSMUSG00000108814	Gm44766	0	0.39888	Inf	5.00E-05	0.00024532
ENSMUSG00000109145	Gm20744	0	1.53962	Inf	5.00E-05	0.00024532
ENSMUSG00000109508	Gm44956	0	0.281095	Inf	5.00E-05	0.00024532
ENSMUSG00000076821	Trav8n-2	0	0.432553	Inf	1.00E-04	0.000467924
ENSMUSG00000091297	Gm8439	0	0.36557	Inf	1.00E-04	0.000467924
ENSMUSG00000096506	CR974586.5	0	0.830505	Inf	1.00E-04	0.000467924
ENSMUSG00000110599	RP23-91H23.1	0	1.41244	Inf	6.00E-04	0.00239878
ENSMUSG00000043903	Gm22	0	0.788282	Inf	9.00E-04	0.00345379
ENSMUSG00000089229	Gm25043	0	2.28154	Inf	0.00105	0.00395434
ENSMUSG00000093541	Gm20660	0	0.888019	Inf	0.0013	0.00479364
ENSMUSG00000102394	Gm37575	0	0.523778	Inf	0.002	0.00701216
ENSMUSG00000071680	Gm7123	0	1.35553	Inf	0.0031	0.0103189
ENSMUSG00000082157	Gm12038	0	2.05531	Inf	0.00355	0.0116527
ENSMUSG00000088752	Mir1934	0	78.0537	Inf	0.00785	0.0233901
ENSMUSG00000076902	Traj27	0	708.691	Inf	0.01155	0.032672
ENSMUSG00000073821	8030451A03Rik	0	1.0876	Inf	0.0156	0.0423034
ENSMUSG00000045545	Krt14	0.0336866	171.299	12.3121	0.00095	0.00362016
ENSMUSG00000030077	Chl1	0.0199728	89.0383	12.1222	0.00015	0.000680764
ENSMUSG00000053519	Kcnip1	0.00169121	4.77323	11.4627	0.00725	0.0218447
ENSMUSG00000040026	Saa3	12.8137	22959.1	10.8072	5.00E-05	0.00024532
ENSMUSG00000051279	Gdf6	0.0270796	38.3381	10.4674	2.00E-04	0.000882358
ENSMUSG00000060962	Dmkn	1.02069	1268.92	10.2798	5.00E-05	0.00024532
ENSMUSG00000001131	Timp1	0.757147	932.365	10.2661	0.0011	0.00412521
ENSMUSG00000091694	Apol11b	0.0269041	23.3552	9.7617	0.00025	0.00108368
ENSMUSG00000025348	Itga7	0.113653	65.8646	9.17872	5.00E-05	0.00024532
ENSMUSG00000085139	A730046J19Rik	0.0132352	5.72955	8.7579	0.01745	0.0466428
ENSMUSG00000027520	Zdbf2	0.0135689	5.28674	8.60593	5.00E-05	0.00024532
ENSMUSG00000026494	Kif26b	0.0119155	4.38882	8.52485	5.00E-05	0.00024532
ENSMUSG00000061048	Cdh3	0.263166	95.9641	8.51038	5.00E-05	0.00024532
ENSMUSG00000020684	Rasl10b	0.0351259	12.7285	8.50131	5.00E-05	0.00024532
ENSMUSG00000029334	Prkg2	0.0782524	28.0993	8.48818	5.00E-05	0.00024532
ENSMUSG00000008658	Rbfox1	0.0145282	4.52055	8.2815	0.0087	0.0255309
ENSMUSG00000029377	Ereg	0.0494149	14.4505	8.19195	5.00E-05	0.00024532
ENSMUSG00000045725	Prr15	0.357954	97.4353	8.08853	0.00995	0.028625
ENSMUSG00000029168	Dpysl5	0.0372885	10.0015	8.06727	0.00035	0.00146407
ENSMUSG00000028364	Tnc	0.0339243	8.47062	7.964	5.00E-05	0.00024532
ENSMUSG00000001506	Col1a1	2.34084	580.369	7.9538	5.00E-05	0.00024532
ENSMUSG00000029371	Cxcl5	0.641708	151.116	7.87953	5.00E-05	0.00024532
ENSMUSG00000029661	Col1a2	4.02243	891.9	7.79267	5.00E-05	0.00024532
ENSMUSG00000002020	Ltbp2	0.328337	72.6264	7.78917	5.00E-05	0.00024532
ENSMUSG00000035606	Ky	0.00829096	1.78008	7.74619	0.00305	0.0101819
ENSMUSG00000039058	Ak5	0.0735036	14.8737	7.66073	0.00335	0.0110591
ENSMUSG00000029108	Pcdh7	0.229081	44.0338	7.58661	5.00E-05	0.00024532
ENSMUSG00000040016	Ptger3	0.198434	37.8137	7.5741	5.00E-05	0.00024532
ENSMUSG00000037411	Serpine1	2.40756	457.351	7.56959	5.00E-05	0.00024532
ENSMUSG00000032936	Camkv	0.0188463	3.5558	7.55975	1.00E-04	0.000467924
ENSMUSG00000042357	Gjb5	0.240788	45.4117	7.55915	5.00E-05	0.00024532
ENSMUSG00000058153	Sez6l	0.0309266	5.79978	7.55101	5.00E-05	0.00024532
ENSMUSG00000021950	Anxa8	0.926144	168.704	7.50904	5.00E-05	0.00024532
ENSMUSG00000049436	Upk1b	2.23399	391.875	7.45463	5.00E-05	0.00024532
ENSMUSG00000028583	Pdpn	2.09759	361.245	7.4281	5.00E-05	0.00024532
ENSMUSG00000056427	Slit3	0.458106	78.6614	7.42383	5.00E-05	0.00024532
ENSMUSG00000036136	Fam110c	0.25801	43.7801	7.4067	5.00E-05	0.00024532
ENSMUSG00000052135	Foxo6	0.132943	22.4242	7.39811	5.00E-05	0.00024532
ENSMUSG00000060212	Pcnx2	0.21362	35.6906	7.38435	5.00E-05	0.00024532
ENSMUSG00000089961	Gm16567	7.56454	1262.34	7.38263	5.00E-05	0.00024532
ENSMUSG00000030732	Chrdl2	0.0430152	7.05613	7.35789	2.00E-04	0.000882358
ENSMUSG00000063430	Wscd2	0.0226929	3.64119	7.32603	5.00E-05	0.00024532
ENSMUSG00000048988	Elfn1	0.00976241	1.56505	7.32476	0.01755	0.046859
ENSMUSG00000062345	Serpinb2	2.28794	365.208	7.31852	5.00E-05	0.00024532
ENSMUSG00000018919	Tm4sf5	0.224927	35.0453	7.28362	5.00E-05	0.00024532
ENSMUSG00000026043	Col3a1	14.0374	2058.5	7.19617	5.00E-05	0.00024532
ENSMUSG00000037852	Cpe	5.96838	872.826	7.19221	5.00E-05	0.00024532
ENSMUSG00000039313	AF529169	0.0133519	1.93173	7.1767	6.00E-04	0.00239878
ENSMUSG00000018648	Dusp14	0.495779	71.2052	7.16614	5.00E-05	0.00024532
ENSMUSG00000033063	Cntnap3	0.0195766	2.74827	7.13325	0.00175	0.00623487
ENSMUSG00000013584	Aldh1a2	0.973855	136.246	7.12829	5.00E-05	0.00024532
ENSMUSG00000001119	Col6a1	2.2669	316.635	7.12596	5.00E-05	0.00024532
ENSMUSG00000026976	Pax8	0.00223519	0.30485	7.09156	5.00E-05	0.00024532
ENSMUSG00000048915	Efna5	0.323716	43.6794	7.07608	5.00E-05	0.00024532
ENSMUSG00000090084	Srpx	0.233222	31.4062	7.0732	5.00E-05	0.00024532
ENSMUSG00000044646	Zbtb7c	0.234358	31.5055	7.07075	5.00E-05	0.00024532
ENSMUSG00000024059	Clip4	0.0745731	10.02	7.07001	5.00E-05	0.00024532
ENSMUSG00000038521	C1s1	4.83286	648.059	7.06711	5.00E-05	0.00024532
ENSMUSG00000006014	Prg4	7.70455	1029.68	7.06227	5.00E-05	0.00024532
ENSMUSG00000003665	Has1	1.28548	171.551	7.06019	5.00E-05	0.00024532
ENSMUSG00000001555	Fkbp10	0.551952	72.5571	7.03843	5.00E-05	0.00024532
ENSMUSG00000063011	Msln	4.18701	549.746	7.0367	5.00E-05	0.00024532
ENSMUSG00000069378	Prdm6	0.0861468	11.197	7.0221	5.00E-05	0.00024532
ENSMUSG00000039542	Ncam1	0.102868	13.3221	7.01689	5.00E-05	0.00024532
ENSMUSG00000053522	Lgals7	1.1949	151.931	6.99038	0.00015	0.000680764
ENSMUSG00000090231	Cfb	11.6387	1426.62	6.93752	5.00E-05	0.00024532
ENSMUSG00000020241	Col6a2	1.9129	232.618	6.92606	5.00E-05	0.00024532
ENSMUSG00000032549	Rab6b	0.239826	29.0744	6.92162	5.00E-05	0.00024532
ENSMUSG00000016458	Wt1	0.888868	107.695	6.92077	5.00E-05	0.00024532
ENSMUSG00000031906	Smpd3	0.692042	81.934	6.88746	5.00E-05	0.00024532
ENSMUSG00000028370	Pappa	0.0305637	3.59169	6.8767	5.00E-05	0.00024532
ENSMUSG00000027500	Stmn2	0.47367	55.5095	6.87271	5.00E-05	0.00024532
ENSMUSG00000037418	Best1	0.218859	25.5511	6.86724	5.00E-05	0.00024532
ENSMUSG00000032334	Loxl1	0.952118	110.931	6.86431	5.00E-05	0.00024532
ENSMUSG00000027797	Dclk1	0.113345	12.967	6.83798	5.00E-05	0.00024532
ENSMUSG00000108228	6430584L05Rik	0.0226247	2.55214	6.81767	0.00165	0.00591514
ENSMUSG00000046056	Sbsn	0.98624	111.192	6.8169	5.00E-05	0.00024532
ENSMUSG00000038670	Mybpc2	0.0657169	7.40648	6.81638	5.00E-05	0.00024532
ENSMUSG00000046719	Nxph3	0.0416303	4.68421	6.81403	1.00E-04	0.000467924
ENSMUSG00000029419	Gm996	0.0033368	0.374378	6.80989	0.01825	0.0484968
ENSMUSG00000041556	Fbxo2	0.0739057	8.17965	6.79021	5.00E-05	0.00024532
ENSMUSG00000004098	Col5a3	0.241129	26.524	6.78135	5.00E-05	0.00024532
ENSMUSG00000031673	Cdh11	0.591522	63.9504	6.75638	5.00E-05	0.00024532
ENSMUSG00000043110	Lrrn4	1.59494	171.9	6.75192	5.00E-05	0.00024532
ENSMUSG00000026840	Lamc3	0.876397	92.3983	6.72014	5.00E-05	0.00024532
ENSMUSG00000044017	Adgrd1	1.35888	143.246	6.71993	5.00E-05	0.00024532
ENSMUSG00000032537	Ephb1	0.203875	21.3756	6.71214	5.00E-05	0.00024532
ENSMUSG00000012428	Steap4	2.34718	245.408	6.70811	5.00E-05	0.00024532
ENSMUSG00000027408	Cpxm1	0.441311	45.8532	6.69908	5.00E-05	0.00024532
ENSMUSG00000037681	Esyt3	0.197666	20.2443	6.67831	5.00E-05	0.00024532
ENSMUSG00000041741	Pde3a	0.0822772	8.24282	6.6465	5.00E-05	0.00024532
ENSMUSG00000006931	P3h4	1.97403	197.419	6.64397	5.00E-05	0.00024532
ENSMUSG00000021091	Serpina3n	5.5398	545.612	6.6219	5.00E-05	0.00024532
ENSMUSG00000020607	Fam84a	0.22257	21.7091	6.6079	5.00E-05	0.00024532
ENSMUSG00000019230	Lhx9	0.114354	11.0985	6.60071	5.00E-05	0.00024532
ENSMUSG00000049122	Frmd3	0.0125224	1.20017	6.58258	0.0091	0.0264789
ENSMUSG00000047420	Fam180a	0.419731	39.6917	6.56323	5.00E-05	0.00024532
ENSMUSG00000036856	Wnt4	0.262489	24.6499	6.55318	5.00E-05	0.00024532
ENSMUSG00000054793	Cadm4	0.607728	56.46	6.53766	5.00E-05	0.00024532
ENSMUSG00000062309	Rpp25	0.299028	27.7432	6.53571	5.00E-05	0.00024532
ENSMUSG00000042428	Mgat3	0.237055	21.9847	6.53513	5.00E-05	0.00024532
ENSMUSG00000035373	Ccl7	1.97927	183.132	6.53177	5.00E-05	0.00024532
ENSMUSG00000109564	Muc16	0.726946	66.4141	6.5135	5.00E-05	0.00024532
ENSMUSG00000068699	Flnc	0.189878	17.2831	6.50815	5.00E-05	0.00024532
ENSMUSG00000060882	Kcnd2	0.028317	2.57621	6.50744	0.00055	0.00221514
ENSMUSG00000023039	Krt7	2.21099	200.406	6.50209	5.00E-05	0.00024532
ENSMUSG00000028262	Clca3a2	0.0871718	7.84505	6.49178	5.00E-05	0.00024532
ENSMUSG00000036510	Cdh8	0.00712691	0.641156	6.49125	0.00045	0.00183921
ENSMUSG00000052613	Pcdh15	0.0582683	5.19579	6.47849	5.00E-05	0.00024532
ENSMUSG00000025885	Myo5b	1.29346	114.991	6.47415	5.00E-05	0.00024532
ENSMUSG00000002289	Angptl4	0.702905	62.0653	6.46431	5.00E-05	0.00024532
ENSMUSG00000020469	Myl7	1.43259	126.071	6.45947	5.00E-05	0.00024532
ENSMUSG00000040152	Thbs1	5.61579	492.963	6.45585	5.00E-05	0.00024532
ENSMUSG00000040612	Ildr2	0.455264	39.8244	6.45081	5.00E-05	0.00024532
ENSMUSG00000024529	Lox	0.750983	65.073	6.43713	5.00E-05	0.00024532
ENSMUSG00000031298	Adgrg2	0.167903	14.4949	6.43177	5.00E-05	0.00024532
ENSMUSG00000042757	Tmem108	0.422521	36.088	6.41635	5.00E-05	0.00024532
ENSMUSG00000086040	Wipf3	0.332199	28.3714	6.41624	5.00E-05	0.00024532
ENSMUSG00000034813	Grip1	0.0564693	4.82262	6.41621	5.00E-05	0.00024532
ENSMUSG00000032584	Mst1r	0.655851	56.0012	6.41595	5.00E-05	0.00024532
ENSMUSG00000028782	Adgrb2	0.149644	12.7462	6.41239	5.00E-05	0.00024532
ENSMUSG00000020627	Klhl29	0.0532178	4.4855	6.39721	5.00E-05	0.00024532
ENSMUSG00000056900	Usp13	0.0269753	2.27088	6.39547	1.00E-04	0.000467924
ENSMUSG00000031965	Tbx20	0.0748966	6.18282	6.36722	5.00E-05	0.00024532
ENSMUSG00000054675	Tmem119	1.08775	88.8473	6.35191	5.00E-05	0.00024532
ENSMUSG00000036098	Myrf	1.90816	153.755	6.3323	5.00E-05	0.00024532
ENSMUSG00000003469	Phyhip	0.103436	8.29344	6.32516	5.00E-05	0.00024532
ENSMUSG00000027827	Kcnab1	0.646717	51.4869	6.31493	5.00E-05	0.00024532
ENSMUSG00000038725	Pkhd1l1	1.24237	98.8238	6.3137	5.00E-05	0.00024532
ENSMUSG00000032368	Zic1	0.0291328	2.2933	6.29864	5.00E-05	0.00024532
ENSMUSG00000021087	Rtn1	0.715994	55.4861	6.27604	5.00E-05	0.00024532
ENSMUSG00000034612	Chst11	0.658626	50.8277	6.27001	5.00E-05	0.00024532
ENSMUSG00000025105	Bnc1	0.344397	26.475	6.26441	5.00E-05	0.00024532
ENSMUSG00000037157	Il22ra1	0.091496	6.97671	6.25269	5.00E-05	0.00024532
ENSMUSG00000026109	Tmeff2	0.253295	19.1947	6.24374	5.00E-05	0.00024532
ENSMUSG00000030074	Gxylt2	0.19452	14.7096	6.2407	5.00E-05	0.00024532
ENSMUSG00000029869	Ephb6	0.361408	27.0927	6.22813	5.00E-05	0.00024532
ENSMUSG00000040690	Col16a1	0.799856	59.8568	6.22563	5.00E-05	0.00024532
ENSMUSG00000023886	Smoc2	1.59937	118.87	6.21574	5.00E-05	0.00024532
ENSMUSG00000035916	Ptprq	0.0500912	3.70524	6.20887	5.00E-05	0.00024532
ENSMUSG00000042734	Ttc9	0.168065	12.2959	6.19301	5.00E-05	0.00024532
ENSMUSG00000017002	Slpi	77.5737	5599.22	6.17351	5.00E-05	0.00024532
ENSMUSG00000031274	Col4a5	0.442697	31.9459	6.17317	5.00E-05	0.00024532
ENSMUSG00000035930	Chst4	0.554127	39.9851	6.1731	5.00E-05	0.00024532
ENSMUSG00000067586	S1pr3	0.185308	13.3474	6.1705	5.00E-05	0.00024532
ENSMUSG00000029816	Gpnmb	0.353388	24.8875	6.13803	5.00E-05	0.00024532
ENSMUSG00000072625	Gdf2	0.180617	12.6538	6.1305	5.00E-05	0.00024532
ENSMUSG00000020911	Krt19	7.69317	530.47	6.10755	5.00E-05	0.00024532
ENSMUSG00000031273	Col4a6	0.237283	16.2526	6.09792	5.00E-05	0.00024532
ENSMUSG00000039252	Lgi2	0.131004	8.94754	6.09381	5.00E-05	0.00024532
ENSMUSG00000043635	Adamts3	0.0662276	4.50478	6.08788	5.00E-05	0.00024532
ENSMUSG00000020810	Cygb	0.97132	65.705	6.07991	5.00E-05	0.00024532
ENSMUSG00000032327	Stra6	0.0554474	3.73847	6.07519	5.00E-05	0.00024532
ENSMUSG00000097336	Fendrr	0.12997	8.71436	6.06714	3.00E-04	0.00127367
ENSMUSG00000032289	Thsd4	0.692914	46.3865	6.06488	5.00E-05	0.00024532
ENSMUSG00000027978	Prss12	0.358139	23.9366	6.06255	5.00E-05	0.00024532
ENSMUSG00000052957	Gas1	4.98288	329.288	6.04623	5.00E-05	0.00024532
ENSMUSG00000102752	Gm7694	0.344131	22.6876	6.0428	5.00E-05	0.00024532
ENSMUSG00000020848	Doc2b	0.0181302	1.19033	6.03682	0.00035	0.00146407
ENSMUSG00000038486	Sv2a	0.198556	12.8676	6.01805	5.00E-05	0.00024532
ENSMUSG00000006724	Cyp27b1	0.0556978	3.58854	6.00963	5.00E-05	0.00024532
ENSMUSG00000029231	Pdgfra	0.672376	43.217	6.00619	5.00E-05	0.00024532
ENSMUSG00000032374	Plod2	1.08732	69.8361	6.00512	5.00E-05	0.00024532
ENSMUSG00000002565	Scin	0.105487	6.76886	6.00378	5.00E-05	0.00024532
ENSMUSG00000036412	Arsi	0.0892379	5.71908	6.00198	5.00E-05	0.00024532
ENSMUSG00000045667	Smtnl2	0.452663	28.9463	5.9988	5.00E-05	0.00024532
ENSMUSG00000047330	Kcne4	0.0816504	5.2061	5.9946	5.00E-05	0.00024532
ENSMUSG00000034839	Larp6	0.0587578	3.74329	5.99338	5.00E-05	0.00024532
ENSMUSG00000027220	Syt13	0.0183886	1.1649	5.98525	0.0013	0.00479364
ENSMUSG00000021373	Cap2	0.0435362	2.74369	5.97776	5.00E-05	0.00024532
ENSMUSG00000026837	Col5a1	1.09086	68.746	5.97774	5.00E-05	0.00024532
ENSMUSG00000027574	Nkain4	5.86674	369.518	5.97694	5.00E-05	0.00024532
ENSMUSG00000041734	Kirrel	0.325938	20.5182	5.97616	5.00E-05	0.00024532
ENSMUSG00000044177	Wfikkn2	0.0585426	3.67911	5.97373	5.00E-05	0.00024532
ENSMUSG00000000402	Egfl6	0.21841	13.7088	5.97192	5.00E-05	0.00024532
ENSMUSG00000031340	Gabre	0.0391246	2.44906	5.96801	5.00E-05	0.00024532
ENSMUSG00000010154	Spire2	0.106453	6.66298	5.96788	0.00185	0.00654359
ENSMUSG00000021396	Nxnl2	0.176069	11.0002	5.96525	5.00E-05	0.00024532
ENSMUSG00000019124	Scrn1	0.623443	38.9087	5.96369	0.00015	0.000680764
ENSMUSG00000003452	Bicd1	0.512028	31.9152	5.96188	5.00E-05	0.00024532
ENSMUSG00000015627	Gata5	0.192087	11.963	5.96068	5.00E-05	0.00024532
ENSMUSG00000050982	Apol10a	0.0379285	2.35634	5.95712	5.00E-05	0.00024532
ENSMUSG00000023224	Serping1	16.1228	999.557	5.95412	5.00E-05	0.00024532
ENSMUSG00000022098	Bmp1	1.02985	63.5312	5.94697	5.00E-05	0.00024532
ENSMUSG00000061451	Tmem151a	1.38209	85.2368	5.94656	5.00E-05	0.00024532
ENSMUSG00000026051	1500015O10Rik	0.138241	8.50911	5.94375	6.00E-04	0.00239878
ENSMUSG00000022203	Efs	0.141947	8.59156	5.91949	5.00E-05	0.00024532
ENSMUSG00000032875	Arhgef17	0.386194	23.2371	5.91096	5.00E-05	0.00024532
ENSMUSG00000063727	Tnfrsf11b	0.694554	41.6366	5.90562	5.00E-05	0.00024532
ENSMUSG00000045136	Tubb2b	0.458511	27.4835	5.90547	5.00E-05	0.00024532
ENSMUSG00000024304	Cdh2	0.186652	11.1273	5.89761	5.00E-05	0.00024532
ENSMUSG00000038319	Kcnh2	0.0442884	2.61789	5.88533	5.00E-05	0.00024532
ENSMUSG00000064246	Chil1	10.283	607.453	5.88444	5.00E-05	0.00024532
ENSMUSG00000055653	Gpc3	5.14218	302.229	5.87712	5.00E-05	0.00024532
ENSMUSG00000038473	Nos1ap	0.635028	37.1763	5.87142	5.00E-05	0.00024532
ENSMUSG00000035105	Egln3	1.74698	102.101	5.86899	5.00E-05	0.00024532
ENSMUSG00000036545	Adamts2	0.908174	52.9993	5.86686	5.00E-05	0.00024532
ENSMUSG00000031284	Pak3	0.0418664	2.41739	5.85151	5.00E-05	0.00024532
ENSMUSG00000032033	Barx2	0.0256036	1.47567	5.84887	0.00685	0.0208186
ENSMUSG00000026343	Gpr39	0.191446	11.0321	5.84863	5.00E-05	0.00024532
ENSMUSG00000044734	Serpinb1a	1.52767	87.9838	5.84783	5.00E-05	0.00024532
ENSMUSG00000020734	Grin2c	0.0524973	3.01545	5.84399	5.00E-05	0.00024532
ENSMUSG00000020363	Gfpt2	5.21233	298.9	5.84159	5.00E-05	0.00024532
ENSMUSG00000022756	Slc7a4	0.283871	16.1208	5.82755	5.00E-05	0.00024532
ENSMUSG00000042985	Upk3b	5.38341	303.554	5.81729	5.00E-05	0.00024532
ENSMUSG00000022015	Tnfsf11	0.0826638	4.62755	5.80685	5.00E-05	0.00024532
ENSMUSG00000029381	Shroom3	0.84321	46.7528	5.79302	5.00E-05	0.00024532
ENSMUSG00000026344	Lypd1	0.558568	30.9403	5.79161	5.00E-05	0.00024532
ENSMUSG00000042812	Foxf1	0.404158	22.3284	5.78782	0.0107	0.0305274
ENSMUSG00000022132	Cldn10	0.519555	28.0631	5.75525	5.00E-05	0.00024532
ENSMUSG00000024727	Trpm6	0.0162361	0.873967	5.7503	2.00E-04	0.000882358
ENSMUSG00000017009	Sdc4	16.8191	898.932	5.74004	5.00E-05	0.00024532
ENSMUSG00000051048	P4ha3	0.0496991	2.64127	5.73187	5.00E-05	0.00024532
ENSMUSG00000056481	Cd248	0.956218	50.7418	5.72969	5.00E-05	0.00024532
ENSMUSG00000032487	Ptgs2	5.87697	308.055	5.71197	5.00E-05	0.00024532
ENSMUSG00000004885	Crabp2	0.254643	13.3461	5.71179	5.00E-05	0.00024532
ENSMUSG00000019831	Wasf1	0.133463	6.97843	5.70839	5.00E-05	0.00024532
ENSMUSG00000050315	Synpo2	0.189512	9.87384	5.70325	5.00E-05	0.00024532
ENSMUSG00000038067	Csf3	0.148228	7.71579	5.70193	5.00E-05	0.00024532
ENSMUSG00000046733	Gprc5a	1.2531	65.0424	5.69781	5.00E-05	0.00024532
ENSMUSG00000071341	Egr4	0.0439129	2.27916	5.69772	0.00015	0.000680764
ENSMUSG00000038086	Hspb2	0.355176	18.3513	5.6912	0.0088	0.0257742
ENSMUSG00000031517	Gpm6a	7.38908	380.449	5.68617	5.00E-05	0.00024532
ENSMUSG00000043333	Rhbdl2	0.150712	7.70376	5.6757	5.00E-05	0.00024532
ENSMUSG00000036218	Pdzrn4	0.00957225	0.489073	5.67505	0.00885	0.025882
ENSMUSG00000022340	Sybu	0.0429542	2.18943	5.67161	5.00E-05	0.00024532
ENSMUSG00000026817	Ak1	0.477762	23.9845	5.64967	5.00E-05	0.00024532
ENSMUSG00000091243	Vgll3	0.243894	12.217	5.64649	5.00E-05	0.00024532
ENSMUSG00000031070	Mrgprf	0.286326	14.3093	5.64315	5.00E-05	0.00024532
ENSMUSG00000024481	Lvrn	0.220716	10.8262	5.61619	5.00E-05	0.00024532
ENSMUSG00000026070	Il18r1	1.42563	69.9241	5.61612	5.00E-05	0.00024532
ENSMUSG00000075410	Gm11744	0.313921	15.294	5.60642	0.00015	0.000680764
ENSMUSG00000031574	Star	1.01302	49.2186	5.60248	5.00E-05	0.00024532
ENSMUSG00000037060	Prkcdbp	1.33837	65.0075	5.60206	5.00E-05	0.00024532
ENSMUSG00000032997	Chpf	0.997199	48.1071	5.59222	5.00E-05	0.00024532
ENSMUSG00000037579	Kcnh3	0.0671127	3.23365	5.59044	5.00E-05	0.00024532
ENSMUSG00000018500	Adora2b	0.214685	10.3272	5.58808	5.00E-05	0.00024532
ENSMUSG00000027996	Sfrp2	1.18116	56.2224	5.57287	5.00E-05	0.00024532
ENSMUSG00000051076	Vtcn1	0.292254	13.8976	5.57147	5.00E-05	0.00024532
ENSMUSG00000042804	Gpr153	0.271775	12.8682	5.56526	5.00E-05	0.00024532
ENSMUSG00000005836	Gata6	1.73954	81.8366	5.55597	5.00E-05	0.00024532
ENSMUSG00000072591	5930412G12Rik	0.0140354	0.659739	5.55475	0.001	0.0037886
ENSMUSG00000006958	Chrd	0.252141	11.8519	5.55474	5.00E-05	0.00024532
ENSMUSG00000025321	Itgb8	0.288825	13.5419	5.55109	5.00E-05	0.00024532
ENSMUSG00000096883	Shisa8	0.0880252	4.11883	5.54818	5.00E-05	0.00024532
ENSMUSG00000091393	5330438I03Rik	0.169111	7.88596	5.54324	2.00E-04	0.000882358
ENSMUSG00000038132	Rbm24	0.0159398	0.734052	5.52518	0.0145	0.0397604
ENSMUSG00000021318	Gli3	0.0571865	2.62944	5.52293	5.00E-05	0.00024532
ENSMUSG00000003534	Ddr1	2.66349	122.304	5.52101	5.00E-05	0.00024532
ENSMUSG00000030905	Crym	0.290796	13.3402	5.51963	5.00E-05	0.00024532
ENSMUSG00000037379	Spon2	0.531159	23.9547	5.49502	5.00E-05	0.00024532
ENSMUSG00000078532	Nkain1	0.0614732	2.77115	5.49438	0.00085	0.00328441
ENSMUSG00000022123	Scel	0.0672429	3.02095	5.48948	5.00E-05	0.00024532
ENSMUSG00000036596	Cpz	0.214207	9.61446	5.48813	5.00E-05	0.00024532
ENSMUSG00000024076	Vit	0.216259	9.70301	5.4876	5.00E-05	0.00024532
ENSMUSG00000021381	Barx1	0.216154	9.6773	5.48448	5.00E-05	0.00024532
ENSMUSG00000026285	Pdcd1	0.0795976	3.55808	5.48223	5.00E-05	0.00024532
ENSMUSG00000038600	Atp6v0a4	0.451018	20.0829	5.47664	5.00E-05	0.00024532
ENSMUSG00000040703	Cyp2s1	1.64323	72.9755	5.4728	5.00E-05	0.00024532
ENSMUSG00000026479	Lamc2	0.720453	31.9427	5.47044	5.00E-05	0.00024532
ENSMUSG00000024500	Ppp2r2b	0.286393	12.6717	5.46748	5.00E-05	0.00024532
ENSMUSG00000033295	Ptprf	1.58847	69.1271	5.44354	5.00E-05	0.00024532
ENSMUSG00000029378	Areg	0.121362	5.25963	5.43757	5.00E-05	0.00024532
ENSMUSG00000020838	Slc6a4	0.258325	11.1759	5.43506	5.00E-05	0.00024532
ENSMUSG00000036995	Asap3	0.337076	14.5494	5.43174	5.00E-05	0.00024532
ENSMUSG00000015405	Ace2	0.143895	6.18702	5.42616	5.00E-05	0.00024532
ENSMUSG00000028965	Tnfrsf9	0.177593	7.59346	5.41811	5.00E-05	0.00024532
ENSMUSG00000029675	Eln	4.04423	172.753	5.4167	5.00E-05	0.00024532
ENSMUSG00000026443	Lrrn2	0.0368979	1.55882	5.40077	5.00E-05	0.00024532
ENSMUSG00000028600	Podn	1.8202	76.7219	5.39747	5.00E-05	0.00024532
ENSMUSG00000070867	Trabd2b	0.0788359	3.31184	5.39263	5.00E-05	0.00024532
ENSMUSG00000062661	Ncs1	0.0703103	2.92293	5.37754	5.00E-05	0.00024532
ENSMUSG00000006360	Crip1	56.0657	2328.3	5.37602	5.00E-05	0.00024532
ENSMUSG00000028871	Rspo1	1.83704	76.0475	5.37144	5.00E-05	0.00024532
ENSMUSG00000031112	Stk26	1.87674	76.6401	5.3518	5.00E-05	0.00024532
ENSMUSG00000038193	Hand2	0.132185	5.39155	5.35007	5.00E-05	0.00024532
ENSMUSG00000042485	Mustn1	0.773931	31.4519	5.3448	5.00E-05	0.00024532
ENSMUSG00000027015	Cybrd1	0.440041	17.8092	5.33884	5.00E-05	0.00024532
ENSMUSG00000087259	2610035D17Rik	0.0523908	2.10436	5.32792	5.00E-05	0.00024532
ENSMUSG00000013921	Clip3	0.305465	12.2597	5.32678	5.00E-05	0.00024532
ENSMUSG00000071984	Fndc1	3.98057	159.632	5.32563	5.00E-05	0.00024532
ENSMUSG00000027499	Pkia	0.800702	32.0919	5.3248	5.00E-05	0.00024532
ENSMUSG00000021260	Hhipl1	0.0316692	1.26489	5.31979	3.00E-04	0.00127367
ENSMUSG00000039683	Sdk1	0.120587	4.81046	5.31803	5.00E-05	0.00024532
ENSMUSG00000048644	Ctxn1	0.505737	20.1713	5.31777	5.00E-05	0.00024532
ENSMUSG00000032332	Col12a1	0.139069	5.52795	5.31288	5.00E-05	0.00024532
ENSMUSG00000026069	Il1rl1	0.177672	7.04731	5.30979	5.00E-05	0.00024532
ENSMUSG00000021553	Slc28a3	0.171797	6.78604	5.30379	5.00E-05	0.00024532
ENSMUSG00000039716	Dock3	0.261638	10.3323	5.30344	5.00E-05	0.00024532
ENSMUSG00000020122	Egfr	1.16849	45.9008	5.2958	5.00E-05	0.00024532
ENSMUSG00000033389	Arhgap44	0.441788	17.2663	5.28847	0.00265	0.00899514
ENSMUSG00000001247	Lsr	2.16714	84.5127	5.2853	5.00E-05	0.00024532
ENSMUSG00000009376	Met	0.880723	34.2234	5.28015	5.00E-05	0.00024532
ENSMUSG00000059003	Grin2a	0.00890124	0.345518	5.27861	1.00E-04	0.000467924
ENSMUSG00000000182	Fgf23	0.0489351	1.89371	5.2742	4.00E-04	0.00165347
ENSMUSG00000034573	Ptpn13	0.703378	27.2047	5.27341	5.00E-05	0.00024532
ENSMUSG00000050737	Ptges	0.341472	13.1791	5.27034	5.00E-05	0.00024532
ENSMUSG00000032271	Nnmt	2.9975	115.464	5.26754	5.00E-05	0.00024532
ENSMUSG00000043088	Il17re	0.552904	21.2368	5.26339	5.00E-05	0.00024532
ENSMUSG00000030717	Nupr1	6.97536	267.821	5.26286	5.00E-05	0.00024532
ENSMUSG00000026620	Mark1	0.109596	4.18052	5.25342	5.00E-05	0.00024532
ENSMUSG00000056679	Gpr173	0.0287779	1.08975	5.24289	0.0112	0.0317828
ENSMUSG00000022505	Emp2	1.28484	48.6525	5.24285	5.00E-05	0.00024532
ENSMUSG00000014329	Bicc1	2.35216	88.9427	5.24082	5.00E-05	0.00024532
ENSMUSG00000097872	Gm26702	0.0400925	1.50183	5.22725	5.00E-05	0.00024532
ENSMUSG00000048402	Gli2	0.043242	1.61113	5.21949	5.00E-05	0.00024532
ENSMUSG00000054203	Ifi205	1.464	54.4476	5.21689	5.00E-05	0.00024532
ENSMUSG00000109735	Gm45667	0.837643	31.1498	5.21674	5.00E-05	0.00024532
ENSMUSG00000029832	Nfe2l3	0.425878	15.8162	5.21482	5.00E-05	0.00024532
ENSMUSG00000039601	Rcan2	0.357842	13.2838	5.2142	5.00E-05	0.00024532
ENSMUSG00000055407	Map6	0.146131	5.42353	5.2139	5.00E-05	0.00024532
ENSMUSG00000025892	Gria4	0.032316	1.19042	5.20308	5.00E-05	0.00024532
ENSMUSG00000030669	Calca	0.25467	9.379	5.20273	5.00E-05	0.00024532
ENSMUSG00000004864	Mapk13	0.707444	26.0368	5.20179	5.00E-05	0.00024532
ENSMUSG00000036564	Ndrg4	0.201525	7.38988	5.19652	5.00E-05	0.00024532
ENSMUSG00000074121	Ntf5	0.0766061	2.79248	5.18794	5.00E-05	0.00024532
ENSMUSG00000019929	Dcn	44.5524	1620.48	5.18478	5.00E-05	0.00024532
ENSMUSG00000028341	Nr4a3	4.83525	175.059	5.17811	5.00E-05	0.00024532
ENSMUSG00000024998	Plce1	0.484149	17.5278	5.17805	5.00E-05	0.00024532
ENSMUSG00000039131	Gipc2	1.3762	49.6815	5.17395	5.00E-05	0.00024532
ENSMUSG00000053475	Tnfaip6	1.14332	41.2591	5.17341	5.00E-05	0.00024532
ENSMUSG00000022865	Cxadr	1.78021	64.2289	5.1731	5.00E-05	0.00024532
ENSMUSG00000001025	S100a6	44.6872	1608.96	5.17013	5.00E-05	0.00024532
ENSMUSG00000006651	Aplp1	1.61538	57.9424	5.16468	5.00E-05	0.00024532
ENSMUSG00000061535	C1qtnf7	0.4603	16.4951	5.16332	5.00E-05	0.00024532
ENSMUSG00000027848	Olfml3	0.37517	13.381	5.1565	5.00E-05	0.00024532
ENSMUSG00000035274	Tpbg	0.1578	5.62578	5.15588	5.00E-05	0.00024532
ENSMUSG00000029913	Prdm5	0.124105	4.4159	5.15307	5.00E-05	0.00024532
ENSMUSG00000021071	Trim9	0.0104729	0.371327	5.14795	0.0023	0.00793905
ENSMUSG00000030218	Mgp	15.4938	547.105	5.14206	5.00E-05	0.00024532
ENSMUSG00000023336	Wfdc1	1.09211	38.4127	5.13639	5.00E-05	0.00024532
ENSMUSG00000047747	Rnf150	0.1633	5.72562	5.13184	5.00E-05	0.00024532
ENSMUSG00000051022	Hs3st1	1.54413	54.1137	5.13112	5.00E-05	0.00024532
ENSMUSG00000025610	Map3k7cl	0.043734	1.53084	5.12942	0.004	0.0129498
ENSMUSG00000030306	Tmtc1	0.772396	26.9267	5.12355	5.00E-05	0.00024532
ENSMUSG00000022758	P2rx6	0.0997968	3.45677	5.11429	2.00E-04	0.000882358
ENSMUSG00000024940	Ltbp3	2.62039	90.7232	5.11362	5.00E-05	0.00024532
ENSMUSG00000027646	Src	1.05844	36.6374	5.11331	5.00E-05	0.00024532
ENSMUSG00000027070	Lrp2	0.163414	5.63863	5.10874	5.00E-05	0.00024532
ENSMUSG00000000308	Ckmt1	0.930155	31.9628	5.10278	5.00E-05	0.00024532
ENSMUSG00000070047	Fat1	0.353758	12.1505	5.10211	5.00E-05	0.00024532
ENSMUSG00000029847	Slc23a4	0.371978	12.7752	5.10198	5.00E-05	0.00024532
ENSMUSG00000046844	Vat1l	0.0892348	3.04173	5.09114	0.00145	0.00527826
ENSMUSG00000022636	Alcam	6.18574	210.365	5.08781	5.00E-05	0.00024532
ENSMUSG00000020473	Aebp1	5.52322	187.733	5.08703	5.00E-05	0.00024532
ENSMUSG00000006179	Prss16	0.0250409	0.850488	5.08594	0.00085	0.00328441
ENSMUSG00000030666	Calcb	0.218381	7.37644	5.07801	5.00E-05	0.00024532
ENSMUSG00000034282	Evpl	0.246521	8.32059	5.0769	5.00E-05	0.00024532
ENSMUSG00000079037	Prnp	4.10875	138.539	5.07545	5.00E-05	0.00024532
ENSMUSG00000049097	Ankrd34a	0.0763359	2.56721	5.0717	5.00E-05	0.00024532
ENSMUSG00000026822	Lcn2	8.22785	275.976	5.06788	5.00E-05	0.00024532
ENSMUSG00000026558	Uck2	1.49826	50.0412	5.06176	5.00E-05	0.00024532
ENSMUSG00000021464	Ror2	0.075219	2.51058	5.06078	5.00E-05	0.00024532
ENSMUSG00000033420	Antxr1	0.861776	28.5152	5.04828	5.00E-05	0.00024532
ENSMUSG00000028970	Abcb1b	2.2666	74.6574	5.04168	5.00E-05	0.00024532
ENSMUSG00000031089	Slc6a14	0.0454593	1.49471	5.03915	2.00E-04	0.000882358
ENSMUSG00000039787	Cercam	0.44194	14.5278	5.03882	5.00E-05	0.00024532
ENSMUSG00000028789	Azin2	0.234388	7.67329	5.03287	5.00E-05	0.00024532
ENSMUSG00000052397	Ezr	17.1497	560.179	5.02963	5.00E-05	0.00024532
ENSMUSG00000066607	6030419C18Rik	0.113863	3.70826	5.02537	5.00E-05	0.00024532
ENSMUSG00000029659	Medag	1.01907	33.1648	5.02432	5.00E-05	0.00024532
ENSMUSG00000025083	Afap1l2	0.336617	10.8934	5.0162	5.00E-05	0.00024532
ENSMUSG00000026586	Prrx1	0.30928	10.0021	5.01525	5.00E-05	0.00024532
ENSMUSG00000026185	Igfbp5	16.6397	537.552	5.01371	5.00E-05	0.00024532
ENSMUSG00000031351	Zfp185	0.587075	18.9053	5.0091	5.00E-05	0.00024532
ENSMUSG00000019027	Dnah1	0.0125081	0.401772	5.00544	5.00E-05	0.00024532
ENSMUSG00000027254	Map1a	0.112874	3.60655	4.99783	0.01555	0.0421795
ENSMUSG00000028457	Atp8b5	0.0530941	1.6835	4.98677	5.00E-05	0.00024532
ENSMUSG00000073418	C4b	11.5579	364.722	4.97984	5.00E-05	0.00024532
ENSMUSG00000041120	Nbl1	5.12104	160.791	4.9726	5.00E-05	0.00024532
ENSMUSG00000000126	Wnt9a	0.398689	12.4924	4.96964	5.00E-05	0.00024532
ENSMUSG00000036528	Ppfibp2	1.16901	36.493	4.96426	5.00E-05	0.00024532
ENSMUSG00000020695	Mrc2	0.375256	11.7083	4.96352	5.00E-05	0.00024532
ENSMUSG00000024087	Cyp1b1	0.917001	28.31	4.94825	5.00E-05	0.00024532
ENSMUSG00000027994	Ccdc109b	1.72388	53.1947	4.94755	5.00E-05	0.00024532
ENSMUSG00000026042	Col5a2	6.65053	204.306	4.94112	5.00E-05	0.00024532
ENSMUSG00000021253	Tgfb3	1.442	44.2528	4.93963	5.00E-05	0.00024532
ENSMUSG00000002900	Lamb1	1.12684	34.502	4.93633	5.00E-05	0.00024532
ENSMUSG00000026208	Des	0.468399	14.3358	4.93574	5.00E-05	0.00024532
ENSMUSG00000028128	F3	1.50415	45.8282	4.92921	5.00E-05	0.00024532
ENSMUSG00000028463	Car9	1.14087	34.7204	4.92758	5.00E-05	0.00024532
ENSMUSG00000028780	Sema3c	2.8953	87.8136	4.92266	5.00E-05	0.00024532
ENSMUSG00000003617	Cp	14.4004	436.208	4.92084	5.00E-05	0.00024532
ENSMUSG00000026193	Fn1	22.2114	672.002	4.91909	5.00E-05	0.00024532
ENSMUSG00000047040	Prr15l	1.3755	41.512	4.9155	3.00E-04	0.00127367
ENSMUSG00000096956	Snhg18	0.678932	20.4753	4.91447	5.00E-05	0.00024532
ENSMUSG00000066456	Hmgn3	1.2699	38.2947	4.91435	5.00E-05	0.00024532
ENSMUSG00000022840	Adcy5	0.0897558	2.70646	4.91426	5.00E-05	0.00024532
ENSMUSG00000024245	Tmem178	0.0935033	2.81564	4.9123	5.00E-05	0.00024532
ENSMUSG00000037784	Dzip1l	0.279079	8.40099	4.91181	5.00E-05	0.00024532
ENSMUSG00000015709	Arnt2	0.0679002	2.0374	4.90717	5.00E-05	0.00024532
ENSMUSG00000035783	Acta2	1.7301	51.895	4.90667	5.00E-05	0.00024532
ENSMUSG00000018865	Sult4a1	0.0241132	0.719807	4.89971	0.00205	0.00716568
ENSMUSG00000031239	Itm2a	0.688938	20.5145	4.89613	5.00E-05	0.00024532
ENSMUSG00000002808	Epdr1	0.336496	9.99936	4.89317	5.00E-05	0.00024532
ENSMUSG00000025746	Il6	1.91116	56.7209	4.89136	5.00E-05	0.00024532
ENSMUSG00000072812	Ahnak2	0.393744	11.6652	4.88881	5.00E-05	0.00024532
ENSMUSG00000037225	Fgf2	0.641003	18.8817	4.88051	5.00E-05	0.00024532
ENSMUSG00000060961	Slc4a4	0.666861	19.6115	4.87817	5.00E-05	0.00024532
ENSMUSG00000057719	Sh3rf2	0.142333	4.1762	4.87485	5.00E-05	0.00024532
ENSMUSG00000031099	Smarca1	0.0451641	1.32443	4.87405	5.00E-05	0.00024532
ENSMUSG00000006800	Sulf2	2.54089	74.4758	4.87336	1.00E-04	0.000467924
ENSMUSG00000028528	Dnajc6	0.126135	3.69587	4.87288	5.00E-05	0.00024532
ENSMUSG00000044393	Dsg2	1.87964	54.9856	4.87052	1.00E-04	0.000467924
ENSMUSG00000054662	Ano9	0.275246	8.04203	4.86877	5.00E-05	0.00024532
ENSMUSG00000023484	Prph	0.463955	13.5311	4.86615	5.00E-05	0.00024532
ENSMUSG00000090124	Ugt1a7c	3.29971	96.0706	4.86368	5.00E-05	0.00024532
ENSMUSG00000071656	Lrrn4cl	0.857489	24.9052	4.86019	5.00E-05	0.00024532
ENSMUSG00000018907	Alox12e	0.033124	0.953664	4.84753	0.00265	0.00899514
ENSMUSG00000079186	Gzmc	0.133202	3.81987	4.84184	5.00E-05	0.00024532
ENSMUSG00000050875	A730017C20Rik	0.0358062	1.01785	4.82918	0.00015	0.000680764
ENSMUSG00000036168	Ccdc38	0.0827488	2.35205	4.82904	0.00565	0.0175999
ENSMUSG00000024033	Rsph1	0.105813	3.00183	4.82625	5.00E-05	0.00024532
ENSMUSG00000012187	Mogat1	0.0161072	0.456338	4.82432	0.0042	0.0135303
ENSMUSG00000074676	Foxs1	0.0746429	2.10656	4.81874	2.00E-04	0.000882358
ENSMUSG00000022012	Enox1	0.0253944	0.714398	4.81414	0.00035	0.00146407
ENSMUSG00000084315	Vmn1r-ps128	0.422533	11.8762	4.81287	5.00E-05	0.00024532
ENSMUSG00000041889	Shisa4	0.37434	10.4372	4.80124	5.00E-05	0.00024532
ENSMUSG00000028063	Lmna	11.8469	330.212	4.80081	5.00E-05	0.00024532
ENSMUSG00000029868	Trpv6	0.0101829	0.282914	4.79614	0.00795	0.0236306
ENSMUSG00000035357	Pdzrn3	0.202209	5.59612	4.79051	5.00E-05	0.00024532
ENSMUSG00000085601	Gm4969	0.0215536	0.59604	4.78941	0.00665	0.0202926
ENSMUSG00000057378	Ryr3	0.0132566	0.366275	4.78815	0.001	0.0037886
ENSMUSG00000040711	Sh3pxd2b	0.725686	20.0285	4.78657	5.00E-05	0.00024532
ENSMUSG00000072214	Sep-05	0.306328	8.32584	4.76445	5.00E-05	0.00024532
ENSMUSG00000024558	Mapk4	0.0604052	1.64034	4.76318	5.00E-05	0.00024532
ENSMUSG00000022324	Matn2	0.417679	11.3293	4.76152	5.00E-05	0.00024532
ENSMUSG00000072941	Sod3	1.25553	34.0503	4.7613	5.00E-05	0.00024532
ENSMUSG00000037440	Vnn1	0.626148	16.9117	4.75537	5.00E-05	0.00024532
ENSMUSG00000031562	Dctd	0.185466	5.00528	4.75422	5.00E-05	0.00024532
ENSMUSG00000021803	Cdhr1	0.0149221	0.400105	4.74486	0.0029	0.00975423
ENSMUSG00000024912	Fosl1	1.53049	41.0034	4.74368	5.00E-05	0.00024532
ENSMUSG00000020173	Cobl	1.55305	41.5642	4.74217	5.00E-05	0.00024532
ENSMUSG00000026204	Ptprn	0.0889545	2.37814	4.74062	5.00E-05	0.00024532
ENSMUSG00000025355	Mmp19	1.63522	43.6732	4.73919	5.00E-05	0.00024532
ENSMUSG00000001773	Folh1	0.135832	3.60598	4.7305	5.00E-05	0.00024532
ENSMUSG00000035305	Ror1	0.192372	5.09316	4.72659	5.00E-05	0.00024532
ENSMUSG00000034919	Ttc22	0.0459155	1.21551	4.72644	5.00E-05	0.00024532
ENSMUSG00000072825	Cep170b	0.727044	19.2189	4.72434	5.00E-05	0.00024532
ENSMUSG00000050288	Fzd2	0.277056	7.30888	4.7214	5.00E-05	0.00024532
ENSMUSG00000020057	Dram1	1.4371	37.8166	4.71778	5.00E-05	0.00024532
ENSMUSG00000045246	Kcng4	0.021341	0.560733	4.71561	1.00E-04	0.000467924
ENSMUSG00000066113	Adamtsl1	0.693152	18.1756	4.71269	5.00E-05	0.00024532
ENSMUSG00000040584	Abcb1a	0.944733	24.662	4.70624	5.00E-05	0.00024532
ENSMUSG00000043468	Adam30	0.0317336	0.825548	4.70127	0.0021	0.00732087
ENSMUSG00000060227	Casc4	0.598598	15.5609	4.70019	5.00E-05	0.00024532
ENSMUSG00000038156	Spon1	0.653514	16.9747	4.69902	5.00E-05	0.00024532
ENSMUSG00000037280	Galnt6	1.28619	33.0614	4.68397	5.00E-05	0.00024532
ENSMUSG00000031538	Plat	1.95926	49.9489	4.67207	5.00E-05	0.00024532
ENSMUSG00000061654	Spry3	0.0188967	0.480966	4.66973	0.00795	0.0236306
ENSMUSG00000032251	Irak1bp1	0.348841	8.86339	4.66722	5.00E-05	0.00024532
ENSMUSG00000040329	Il7	0.267104	6.75602	4.6607	5.00E-05	0.00024532
ENSMUSG00000028464	Tpm2	1.77159	44.7411	4.65848	5.00E-05	0.00024532
ENSMUSG00000025586	Cpeb1	0.710387	17.9113	4.65612	5.00E-05	0.00024532
ENSMUSG00000016918	Sulf1	3.3905	85.243	4.65201	5.00E-05	0.00024532
ENSMUSG00000040852	Plekhh2	0.139156	3.49147	4.64906	5.00E-05	0.00024532
ENSMUSG00000022816	Fstl1	9.49677	237.988	4.64731	5.00E-05	0.00024532
ENSMUSG00000022415	Syngr1	0.360158	9.00756	4.64443	0.0116	0.0327897
ENSMUSG00000050558	Prokr2	0.0801918	2.00544	4.64432	5.00E-05	0.00024532
ENSMUSG00000031778	Cx3cl1	0.359205	8.97644	4.64326	5.00E-05	0.00024532
ENSMUSG00000043259	Fam13c	0.085465	2.12926	4.63888	5.00E-05	0.00024532
ENSMUSG00000039457	Ppl	0.738756	18.3936	4.63797	5.00E-05	0.00024532
ENSMUSG00000067629	Syngap1	0.673426	16.754	4.63684	5.00E-05	0.00024532
ENSMUSG00000024810	Il33	5.86975	145.484	4.63142	5.00E-05	0.00024532
ENSMUSG00000037032	Apbb1	1.86651	46.2305	4.63043	5.00E-05	0.00024532
ENSMUSG00000021994	Wnt5a	0.712236	17.6192	4.62865	5.00E-05	0.00024532
ENSMUSG00000026765	Lypd6b	0.143207	3.52907	4.62312	5.00E-05	0.00024532
ENSMUSG00000023092	Fhl1	2.70377	66.5521	4.62144	5.00E-05	0.00024532
ENSMUSG00000064272	Gpbar1	0.156755	3.85287	4.61935	5.00E-05	0.00024532
ENSMUSG00000037855	Zfp365	0.0408977	1.00489	4.61887	5.00E-05	0.00024532
ENSMUSG00000044162	Tnip3	0.749249	18.3374	4.6132	5.00E-05	0.00024532
ENSMUSG00000063767	S100a7a	0.104805	2.56289	4.61199	1.00E-04	0.000467924
ENSMUSG00000016995	Matn4	0.217313	5.31152	4.61128	5.00E-05	0.00024532
ENSMUSG00000032092	Mpzl2	1.07383	26.0593	4.60096	5.00E-05	0.00024532
ENSMUSG00000015957	Wnt11	0.740131	17.9136	4.59713	5.00E-05	0.00024532
ENSMUSG00000023046	Igfbp6	13.8986	335.304	4.59246	5.00E-05	0.00024532
ENSMUSG00000027584	Oprl1	0.0243062	0.586282	4.5922	5.00E-05	0.00024532
ENSMUSG00000029875	Ccdc184	0.0292365	0.703547	4.5888	0.0012	0.00445591
ENSMUSG00000021796	Bmpr1a	1.70348	40.913	4.58601	5.00E-05	0.00024532
ENSMUSG00000027859	Ngf	0.444745	10.669	4.5843	5.00E-05	0.00024532
ENSMUSG00000082676	Gm11843	0.471988	11.2951	4.58081	2.00E-04	0.000882358
ENSMUSG00000001827	Folr1	3.24987	77.7184	4.5798	5.00E-05	0.00024532
ENSMUSG00000051225	Fam83a	0.0429084	1.02156	4.57336	1.00E-04	0.000467924
ENSMUSG00000055717	Slain1	0.673566	16.0251	4.57237	5.00E-05	0.00024532
ENSMUSG00000026380	Tfcp2l1	0.26695	6.34903	4.5719	5.00E-05	0.00024532
ENSMUSG00000023243	Kcnk5	0.810235	19.2578	4.57096	5.00E-05	0.00024532
ENSMUSG00000015766	Eps8	0.947359	22.4765	4.56836	5.00E-05	0.00024532
ENSMUSG00000036863	Syde2	0.112903	2.67508	4.56643	5.00E-05	0.00024532
ENSMUSG00000032452	Clstn2	0.039443	0.933763	4.56522	5.00E-05	0.00024532
ENSMUSG00000027316	Gfra4	0.17284	4.08653	4.56337	5.00E-05	0.00024532
ENSMUSG00000040836	Gpr161	0.0513449	1.21348	4.56278	5.00E-05	0.00024532
ENSMUSG00000046699	Slitrk4	0.0282422	0.66598	4.55955	0.00025	0.00108368
ENSMUSG00000036437	Npy1r	0.159083	3.74473	4.55701	5.00E-05	0.00024532
ENSMUSG00000090125	Pou3f1	0.14245	3.34958	4.55546	5.00E-05	0.00024532
ENSMUSG00000021798	Ldb3	0.0564234	1.32613	4.55478	5.00E-05	0.00024532
ENSMUSG00000001739	Cldn15	4.57608	107.405	4.55281	5.00E-05	0.00024532
ENSMUSG00000024043	Arhgap28	0.244873	5.74329	4.55177	5.00E-05	0.00024532
ENSMUSG00000038732	Mboat1	0.61705	14.4525	4.54978	5.00E-05	0.00024532
ENSMUSG00000028487	Bnc2	0.39847	9.33114	4.54951	5.00E-05	0.00024532
ENSMUSG00000024253	Dync2li1	0.818258	19.09	4.54412	5.00E-05	0.00024532
ENSMUSG00000079563	Pglyrp2	0.858274	19.9625	4.53971	5.00E-05	0.00024532
ENSMUSG00000048038	Ccdc187	0.0571093	1.32717	4.53848	5.00E-05	0.00024532
ENSMUSG00000028633	Ctps	2.70693	62.541	4.53007	5.00E-05	0.00024532
ENSMUSG00000022661	Cd200	6.62114	152.921	4.52956	5.00E-05	0.00024532
ENSMUSG00000053550	Shisa7	0.06289	1.44642	4.52351	5.00E-05	0.00024532
ENSMUSG00000034903	Cobll1	2.1207	48.7689	4.52335	5.00E-05	0.00024532
ENSMUSG00000038463	Olfml2b	0.480012	11.0345	4.5228	5.00E-05	0.00024532
ENSMUSG00000049115	Agtr1a	0.991138	22.7125	4.51825	5.00E-05	0.00024532
ENSMUSG00000009281	Rarres2	20.1859	462.19	4.51707	5.00E-05	0.00024532
ENSMUSG00000040118	Cacna2d1	0.182088	4.16012	4.51392	5.00E-05	0.00024532
ENSMUSG00000006221	Hspb7	0.0985344	2.24978	4.51301	5.00E-05	0.00024532
ENSMUSG00000078247	Airn	0.290287	6.62148	4.5116	2.00E-04	0.000882358
ENSMUSG00000037979	Ccdc92	0.569172	12.9281	4.5055	5.00E-05	0.00024532
ENSMUSG00000016262	Sertad4	0.247745	5.62616	4.50522	5.00E-05	0.00024532
ENSMUSG00000062380	Tubb3	0.245531	5.56542	4.50251	0.00545	0.0170501
ENSMUSG00000006457	Actn3	0.0469587	1.06436	4.50245	1.00E-04	0.000467924
ENSMUSG00000015093	Clic3	1.07647	24.3952	4.50222	0.001	0.0037886
ENSMUSG00000006576	Slc4a3	0.542303	12.2842	4.50156	5.00E-05	0.00024532
ENSMUSG00000019856	Fam184a	0.671751	15.1333	4.49366	5.00E-05	0.00024532
ENSMUSG00000097910	5033428I22Rik	0.092087	2.0718	4.49174	5.00E-05	0.00024532
ENSMUSG00000057280	Musk	0.0455856	1.02555	4.49168	5.00E-05	0.00024532
ENSMUSG00000079445	B3gnt7	0.350987	7.86278	4.48555	5.00E-05	0.00024532
ENSMUSG00000034981	Parm1	0.203603	4.52641	4.47454	5.00E-05	0.00024532
ENSMUSG00000005045	Chd5	0.0188069	0.417385	4.47204	4.00E-04	0.00165347
ENSMUSG00000015653	Steap2	0.647381	14.3584	4.47114	5.00E-05	0.00024532
ENSMUSG00000110899	RP23-284E19.10	0.798738	17.6786	4.46813	5.00E-05	0.00024532
ENSMUSG00000030162	Olr1	0.997066	22.0094	4.46429	5.00E-05	0.00024532
ENSMUSG00000057967	Fgf18	0.391917	8.6383	4.46213	5.00E-05	0.00024532
ENSMUSG00000029082	Bst1	6.6875	146.619	4.45446	5.00E-05	0.00024532
ENSMUSG00000022231	Sema5a	0.428298	9.37713	4.45246	5.00E-05	0.00024532
ENSMUSG00000001333	Sync	0.119799	2.62205	4.45201	0.0089	0.0259972
ENSMUSG00000020940	1700023F06Rik	0.0767637	1.67982	4.45174	5.00E-05	0.00024532
ENSMUSG00000051951	Xkr4	0.0258112	0.564669	4.45133	0.0088	0.0257742
ENSMUSG00000039239	Tgfb2	1.04865	22.9217	4.45011	5.00E-05	0.00024532
ENSMUSG00000042156	Dzip1	0.370147	8.06785	4.44601	5.00E-05	0.00024532
ENSMUSG00000033722	BC034090	0.30236	6.53572	4.434	5.00E-05	0.00024532
ENSMUSG00000013419	Zfp651	0.880303	19.0155	4.43303	5.00E-05	0.00024532
ENSMUSG00000023905	Tnfrsf12a	5.35907	115.609	4.43113	5.00E-05	0.00024532
ENSMUSG00000033453	Adamts15	0.146856	3.15751	4.42631	5.00E-05	0.00024532
ENSMUSG00000064080	Fbln2	9.04231	194.158	4.4244	5.00E-05	0.00024532
ENSMUSG00000025351	Cd63	21.0031	449.927	4.42102	5.00E-05	0.00024532
ENSMUSG00000016028	Celsr1	0.220463	4.71985	4.42013	5.00E-05	0.00024532
ENSMUSG00000022485	Hoxc5	0.0458404	0.97956	4.41744	0.01725	0.0462216
ENSMUSG00000054545	Ugt1a6a	1.2168	25.9878	4.41668	0.0078	0.0232624
ENSMUSG00000004267	Eno2	0.224311	4.77409	4.41166	5.00E-05	0.00024532
ENSMUSG00000048772	Tmem53	0.53709	11.3784	4.40499	5.00E-05	0.00024532
ENSMUSG00000047181	Samd14	0.277004	5.85638	4.40203	5.00E-05	0.00024532
ENSMUSG00000032902	Slc16a1	5.86224	123.876	4.40131	5.00E-05	0.00024532
ENSMUSG00000012017	Scarf2	1.1641	24.5416	4.39794	5.00E-05	0.00024532
ENSMUSG00000021062	Rab15	0.05513	1.15991	4.39503	1.00E-04	0.000467924
ENSMUSG00000001020	S100a4	11.6048	243.514	4.39121	5.00E-05	0.00024532
ENSMUSG00000023992	Trem2	2.31087	48.4033	4.3886	5.00E-05	0.00024532
ENSMUSG00000042377	Fam83g	0.0908362	1.89932	4.38607	0.00845	0.0248979
ENSMUSG00000040809	Chil3	4.74456	99.1964	4.38594	5.00E-05	0.00024532
ENSMUSG00000074300	BC030870	0.0841814	1.75652	4.38307	0.00035	0.00146407
ENSMUSG00000046186	Cd109	0.0896052	1.86774	4.38157	5.00E-05	0.00024532
ENSMUSG00000033717	Adra2a	0.152066	3.16609	4.37994	5.00E-05	0.00024532
ENSMUSG00000035279	Ssc5d	0.149357	3.10928	4.37974	5.00E-05	0.00024532
ENSMUSG00000042262	Ccr8	0.0729397	1.51688	4.37826	0.0031	0.0103189
ENSMUSG00000027457	Snph	0.0734915	1.52553	4.37558	5.00E-05	0.00024532
ENSMUSG00000070469	Adamtsl3	0.224813	4.66595	4.37538	5.00E-05	0.00024532
ENSMUSG00000020467	Efemp1	13.5114	278.953	4.36777	5.00E-05	0.00024532
ENSMUSG00000000037	Scml2	0.0180739	0.371725	4.36225	0.00025	0.00108368
ENSMUSG00000022687	Boc	0.457548	9.40396	4.36128	5.00E-05	0.00024532
ENSMUSG00000034275	Igsf9b	0.0174013	0.357185	4.3594	5.00E-05	0.00024532
ENSMUSG00000094075	Ighv1-80	1.0392	21.295	4.35696	5.00E-05	0.00024532
ENSMUSG00000063506	Arhgap22	1.09189	22.3648	4.35633	5.00E-05	0.00024532
ENSMUSG00000035984	Nme5	0.143351	2.93496	4.35572	3.00E-04	0.00127367
ENSMUSG00000049382	Krt8	12.3739	253.284	4.35539	5.00E-05	0.00024532
ENSMUSG00000026764	Kif5c	0.080905	1.652	4.35184	5.00E-05	0.00024532
ENSMUSG00000032419	Tbx18	0.0374139	0.763209	4.35043	1.00E-04	0.000467924
ENSMUSG00000100255	Gm28196	1.1392	23.2121	4.34879	5.00E-05	0.00024532
ENSMUSG00000019139	Isyna1	7.59264	154.485	4.34672	5.00E-05	0.00024532
ENSMUSG00000025324	Atp10a	0.600594	12.1795	4.34192	5.00E-05	0.00024532
ENSMUSG00000027894	Slc6a17	0.0166968	0.338242	4.34041	1.00E-04	0.000467924
ENSMUSG00000053441	Adamts19	0.0184381	0.373109	4.33884	0.00055	0.00221514
ENSMUSG00000073652	Apol7d	5.40002	108.853	4.33327	0.0022	0.00763419
ENSMUSG00000048040	Arxes2	0.0674648	1.34597	4.31837	0.00115	0.00429383
ENSMUSG00000022594	Lynx1	0.662309	13.1335	4.30961	5.00E-05	0.00024532
ENSMUSG00000028883	Sema3a	0.247682	4.87623	4.2992	5.00E-05	0.00024532
ENSMUSG00000044006	Cilp2	0.0270384	0.530211	4.29348	5.00E-05	0.00024532
ENSMUSG00000041559	Fmod	2.2063	43.2563	4.29321	5.00E-05	0.00024532
ENSMUSG00000004473	Clec11a	0.160449	3.13262	4.28718	5.00E-05	0.00024532
ENSMUSG00000085786	Gm15987	0.0762121	1.48544	4.28472	0.0014	0.00511715
ENSMUSG00000100510	AV026068	0.394733	7.69061	4.28415	5.00E-05	0.00024532
ENSMUSG00000038354	Ankrd35	0.0369325	0.718354	4.28173	3.00E-04	0.00127367
ENSMUSG00000040794	C1qtnf4	0.0844968	1.63988	4.27855	5.00E-05	0.00024532
ENSMUSG00000021760	Gpx8	3.9156	75.8373	4.2756	5.00E-05	0.00024532
ENSMUSG00000035329	Fbxo33	14.7232	284.62	4.27287	5.00E-05	0.00024532
ENSMUSG00000040998	Npnt	0.127968	2.45618	4.26256	5.00E-05	0.00024532
ENSMUSG00000052726	Kcnt2	0.106855	2.04397	4.25764	5.00E-05	0.00024532
ENSMUSG00000031380	Vegfd	0.321283	6.13799	4.25585	5.00E-05	0.00024532
ENSMUSG00000074364	Ehd2	2.73613	52.2271	4.25459	5.00E-05	0.00024532
ENSMUSG00000109916	Gm45551	225.51	4304.31	4.25452	5.00E-05	0.00024532
ENSMUSG00000050335	Lgals3	15.9196	303.478	4.25271	5.00E-05	0.00024532
ENSMUSG00000001918	Slc1a5	6.79817	129.365	4.25016	5.00E-05	0.00024532
ENSMUSG00000021765	Fst	0.41669	7.90463	4.24565	5.00E-05	0.00024532
ENSMUSG00000010080	Epn3	0.324706	6.14395	4.24196	5.00E-05	0.00024532
ENSMUSG00000027075	Slc43a1	0.254899	4.77828	4.22849	5.00E-05	0.00024532
ENSMUSG00000003352	Cacnb3	1.9811	37.104	4.2272	5.00E-05	0.00024532
ENSMUSG00000027896	Slc16a4	0.589462	11.0353	4.22658	5.00E-05	0.00024532
ENSMUSG00000050248	Evc2	0.567874	10.5231	4.21185	5.00E-05	0.00024532
ENSMUSG00000020083	2010107G23Rik	0.379205	6.99894	4.20609	5.00E-05	0.00024532
ENSMUSG00000042340	Ctf1	1.02493	18.9168	4.20606	5.00E-05	0.00024532
ENSMUSG00000002249	Tead3	0.512985	9.46177	4.20512	5.00E-05	0.00024532
ENSMUSG00000030499	Kctd15	0.574109	10.5805	4.20394	5.00E-05	0.00024532
ENSMUSG00000066643	Wdr35	0.478707	8.78267	4.19745	5.00E-05	0.00024532
ENSMUSG00000058297	Spock2	1.36261	24.976	4.1961	5.00E-05	0.00024532
ENSMUSG00000036972	Zic4	0.0270829	0.495037	4.19208	0.00055	0.00221514
ENSMUSG00000028519	Dab1	0.202081	3.69318	4.19186	5.00E-05	0.00024532
ENSMUSG00000032024	Clmp	0.550881	10.0274	4.18606	5.00E-05	0.00024532
ENSMUSG00000021536	Adcy2	0.0380331	0.691875	4.18518	5.00E-05	0.00024532
ENSMUSG00000027895	Kcnc4	0.0562049	1.01727	4.17787	5.00E-05	0.00024532
ENSMUSG00000043079	Synpo	3.6683	66.2715	4.17521	5.00E-05	0.00024532
ENSMUSG00000060275	Nrg2	0.167516	3.0214	4.17285	5.00E-05	0.00024532
ENSMUSG00000035640	Cbarp	2.59651	46.7252	4.16955	5.00E-05	0.00024532
ENSMUSG00000005958	Ephb3	0.175871	3.15449	4.16482	5.00E-05	0.00024532
ENSMUSG00000041957	Pkp2	0.671293	12.0334	4.16396	5.00E-05	0.00024532
ENSMUSG00000036111	Lmo1	0.291045	5.18823	4.15593	5.00E-05	0.00024532
ENSMUSG00000030559	Rab38	0.269465	4.79547	4.1535	5.00E-05	0.00024532
ENSMUSG00000029061	Mmp23	1.6448	29.252	4.15255	5.00E-05	0.00024532
ENSMUSG00000026826	Nr4a2	14.7775	262.807	4.15253	5.00E-05	0.00024532
ENSMUSG00000050854	Tmem125	0.529618	9.3792	4.14644	5.00E-05	0.00024532
ENSMUSG00000026726	Cubn	0.0225207	0.39754	4.14178	0.00015	0.000680764
ENSMUSG00000023991	Foxp4	1.8942	33.3511	4.13808	5.00E-05	0.00024532
ENSMUSG00000054320	Lrrc36	0.0186348	0.32741	4.13502	8.00E-04	0.00311639
ENSMUSG00000028860	Sytl1	0.699646	12.2688	4.13222	5.00E-05	0.00024532
ENSMUSG00000041605	5730559C18Rik	0.106169	1.86124	4.13183	5.00E-05	0.00024532
ENSMUSG00000028047	Thbs3	1.45046	25.4141	4.13105	5.00E-05	0.00024532
ENSMUSG00000041609	Ccdc64	4.00907	70.0773	4.12761	5.00E-05	0.00024532
ENSMUSG00000032369	Plscr1	8.06697	140.91	4.1266	5.00E-05	0.00024532
ENSMUSG00000031561	Tenm3	0.149508	2.61056	4.12606	5.00E-05	0.00024532
ENSMUSG00000038112	AW551984	0.215451	3.75889	4.12488	5.00E-05	0.00024532
ENSMUSG00000020354	Sgcd	0.158731	2.75584	4.11783	2.00E-04	0.000882358
ENSMUSG00000021614	Vcan	1.2318	21.3686	4.11665	1.00E-04	0.000467924
ENSMUSG00000021702	Thbs4	1.03922	18.0246	4.1164	5.00E-05	0.00024532
ENSMUSG00000031343	Gabra3	0.971954	16.8445	4.11525	0.01205	0.0338616
ENSMUSG00000056220	Pla2g4a	1.51697	26.2681	4.11405	5.00E-05	0.00024532
ENSMUSG00000009731	Kcnd1	0.12184	2.10919	4.11363	5.00E-05	0.00024532
ENSMUSG00000029188	Slc34a2	0.1182	2.04494	4.11276	5.00E-05	0.00024532
ENSMUSG00000042109	Csdc2	0.0708144	1.22502	4.11261	5.00E-05	0.00024532
ENSMUSG00000097293	D630002J18Rik	0.275139	4.75923	4.1125	5.00E-05	0.00024532
ENSMUSG00000029228	Lnx1	0.978713	16.8391	4.10479	0.0023	0.00793905
ENSMUSG00000038527	C1rl	0.640035	10.98	4.10059	5.00E-05	0.00024532
ENSMUSG00000022367	Has2	0.0771992	1.32207	4.09807	5.00E-05	0.00024532
ENSMUSG00000025938	Slco5a1	0.02074	0.355145	4.09792	1.00E-04	0.000467924
ENSMUSG00000051606	2010001K21Rik	0.205205	3.50628	4.0948	0.0013	0.00479364
ENSMUSG00000023034	Nr4a1	63.439	1083.63	4.09435	5.00E-05	0.00024532
ENSMUSG00000033498	Strc	0.0280578	0.478006	4.09055	0.01175	0.0331421
ENSMUSG00000032060	Cryab	23.4808	399.785	4.08967	5.00E-05	0.00024532
ENSMUSG00000044641	Pard6b	0.994127	16.8483	4.08303	5.00E-05	0.00024532
ENSMUSG00000020427	Igfbp3	1.62672	27.54	4.08149	5.00E-05	0.00024532
ENSMUSG00000021974	Fgf9	0.343166	5.80057	4.07922	5.00E-05	0.00024532
ENSMUSG00000038119	Cdon	1.58469	26.7722	4.07846	5.00E-05	0.00024532
ENSMUSG00000021057	Akap5	0.0700437	1.18236	4.07727	5.00E-05	0.00024532
ENSMUSG00000023966	Rsph9	0.514133	8.65309	4.073	0.00945	0.0273794
ENSMUSG00000049723	Mmp12	4.10095	68.7931	4.06823	5.00E-05	0.00024532
ENSMUSG00000022479	Vdr	0.0937625	1.57282	4.0682	5.00E-05	0.00024532
ENSMUSG00000063354	Slc39a4	1.15473	19.2794	4.06144	5.00E-05	0.00024532
ENSMUSG00000034687	Fras1	0.104096	1.73101	4.05564	5.00E-05	0.00024532
ENSMUSG00000024376	Epb41l4a	0.833619	13.8023	4.04937	5.00E-05	0.00024532
ENSMUSG00000025170	Rab40b	0.644781	10.6446	4.04516	5.00E-05	0.00024532
ENSMUSG00000008136	Fhl2	0.169569	2.78698	4.03876	1.00E-04	0.000467924
ENSMUSG00000020331	Hcn2	0.0918884	1.50758	4.03621	5.00E-05	0.00024532
ENSMUSG00000020758	Itgb4	1.79014	29.347	4.03507	5.00E-05	0.00024532
ENSMUSG00000028943	Espn	0.862591	14.1362	4.03457	5.00E-05	0.00024532
ENSMUSG00000003273	Car11	1.0747	17.5624	4.03049	5.00E-05	0.00024532
ENSMUSG00000040003	Magi2	0.0568205	0.926155	4.02677	5.00E-05	0.00024532
ENSMUSG00000053219	Raet1e	0.128402	2.09075	4.02529	0.01215	0.0341035
ENSMUSG00000020325	Fstl3	0.226276	3.68411	4.02516	5.00E-05	0.00024532
ENSMUSG00000030029	Lrig1	1.08977	17.702	4.02182	5.00E-05	0.00024532
ENSMUSG00000041329	Atp1b2	0.426974	6.93519	4.02172	5.00E-05	0.00024532
ENSMUSG00000023043	Krt18	14.1838	230.213	4.02065	5.00E-05	0.00024532
ENSMUSG00000032340	Neo1	1.84533	29.9419	4.02021	5.00E-05	0.00024532
ENSMUSG00000045763	Basp1	5.17922	84.0305	4.0201	5.00E-05	0.00024532
ENSMUSG00000008193	Spib	2.85396	46.3026	4.02006	5.00E-05	0.00024532
ENSMUSG00000025909	Sntg1	0.0729993	1.18187	4.01704	5.00E-05	0.00024532
ENSMUSG00000037139	Myom3	0.0527553	0.852349	4.01406	2.00E-04	0.000882358
ENSMUSG00000027748	Trpc4	0.0314598	0.506682	4.0095	4.00E-04	0.00165347
ENSMUSG00000026308	Klhl30	0.0185408	0.298477	4.00885	0.00435	0.0139516
ENSMUSG00000035385	Ccl2	18.7904	301.483	4.00401	5.00E-05	0.00024532
ENSMUSG00000061353	Cxcl12	6.00005	96.2448	4.00366	5.00E-05	0.00024532
ENSMUSG00000034394	Lif	1.32783	21.2773	4.00218	5.00E-05	0.00024532
ENSMUSG00000018339	Gpx3	4.30581	68.9015	4.00018	5.00E-05	0.00024532
ENSMUSG00000033644	Piwil2	0.0454779	0.725876	3.99649	5.00E-05	0.00024532
ENSMUSG00000001435	Col18a1	2.068	32.9532	3.99411	5.00E-05	0.00024532
ENSMUSG00000022218	Tgm1	0.761293	12.1266	3.99358	5.00E-05	0.00024532
ENSMUSG00000024771	Lipk	0.0453698	0.719447	3.98709	0.00155	0.00560068
ENSMUSG00000017723	Wfdc2	1.24697	19.7455	3.98502	5.00E-05	0.00024532
ENSMUSG00000026205	Slc23a3	0.198282	3.13705	3.98378	5.00E-05	0.00024532
ENSMUSG00000053398	Phgdh	0.535093	8.465	3.98365	5.00E-05	0.00024532
ENSMUSG00000017969	Ptgis	30.1715	475.945	3.97954	5.00E-05	0.00024532
ENSMUSG00000038894	Irs2	2.54617	40.1443	3.9788	5.00E-05	0.00024532
ENSMUSG00000026980	Ly75	0.258244	4.05838	3.9741	5.00E-05	0.00024532
ENSMUSG00000024044	Epb41l3	1.52647	23.9593	3.97231	5.00E-05	0.00024532
ENSMUSG00000074749	Kiz	5.87737	92.2287	3.97197	5.00E-05	0.00024532
ENSMUSG00000035829	Ppp1r26	0.0724047	1.13559	3.97122	5.00E-05	0.00024532
ENSMUSG00000030889	Vwa3a	0.253125	3.95969	3.96747	5.00E-05	0.00024532
ENSMUSG00000026674	Ddr2	1.4516	22.6833	3.96591	5.00E-05	0.00024532
ENSMUSG00000051323	Pcdh19	0.109893	1.71177	3.96132	0.00055	0.00221514
ENSMUSG00000021061	Sptb	0.0878332	1.36198	3.95479	5.00E-05	0.00024532
ENSMUSG00000021214	Akr1c18	0.0784701	1.21212	3.94924	4.00E-04	0.00165347
ENSMUSG00000090104	Slmapos2	14.1577	217.577	3.94187	5.00E-05	0.00024532
ENSMUSG00000020323	Prss57	0.2619	4.00761	3.93566	5.00E-05	0.00024532
ENSMUSG00000079343	C1s2	0.143548	2.19478	3.93447	5.00E-05	0.00024532
ENSMUSG00000024675	Ms4a4c	2.87912	43.7967	3.92712	5.00E-05	0.00024532
ENSMUSG00000053646	Plxnb1	0.950538	14.4509	3.92627	5.00E-05	0.00024532
ENSMUSG00000029778	Adcyap1r1	0.123136	1.86968	3.92447	5.00E-05	0.00024532
ENSMUSG00000039007	Cpq	4.5829	69.4946	3.92257	5.00E-05	0.00024532
ENSMUSG00000028664	Ephb2	0.0926479	1.40314	3.92075	5.00E-05	0.00024532
ENSMUSG00000006342	Susd2	0.230812	3.49509	3.92054	5.00E-05	0.00024532
ENSMUSG00000030117	Gdf3	0.168376	2.5362	3.91291	5.00E-05	0.00024532
ENSMUSG00000032010	Usp2	1.63925	24.6665	3.91145	5.00E-05	0.00024532
ENSMUSG00000038059	Smim3	2.94507	44.2617	3.90968	5.00E-05	0.00024532
ENSMUSG00000016386	Mpped2	0.0245412	0.366328	3.89986	8.00E-04	0.00311639
ENSMUSG00000045031	Cetn4	0.22403	3.33335	3.89521	0.0075	0.0224805
ENSMUSG00000054640	Slc8a1	0.998276	14.845	3.8944	5.00E-05	0.00024532
ENSMUSG00000033377	Palmd	2.89078	42.8467	3.88965	5.00E-05	0.00024532
ENSMUSG00000037747	Phyhipl	0.0946408	1.40147	3.88834	5.00E-05	0.00024532
ENSMUSG00000022586	Ly6i	0.275153	4.06923	3.88645	5.00E-05	0.00024532
ENSMUSG00000045555	Mettl24	0.286446	4.21759	3.88009	5.00E-05	0.00024532
ENSMUSG00000027514	Zbp1	2.93101	43.0818	3.87761	5.00E-05	0.00024532
ENSMUSG00000035407	Kank4	0.226431	3.32747	3.87728	5.00E-05	0.00024532
ENSMUSG00000019737	Syne4	2.07141	30.4264	3.87664	5.00E-05	0.00024532
ENSMUSG00000046561	Arsj	0.0436112	0.638499	3.87191	1.00E-04	0.000467924
ENSMUSG00000029822	Osbpl3	0.925775	13.5507	3.87157	5.00E-05	0.00024532
ENSMUSG00000033579	Fa2h	0.0758162	1.10893	3.87052	1.00E-04	0.000467924
ENSMUSG00000024659	Anxa1	103.2	1508.65	3.86974	5.00E-05	0.00024532
ENSMUSG00000086320	Gm12840	798.314	11661.3	3.86863	5.00E-05	0.00024532
ENSMUSG00000001021	S100a3	0.0263505	0.383783	3.86439	0.01295	0.0360855
ENSMUSG00000101389	Ms4a4a	1.88705	27.4787	3.86411	5.00E-05	0.00024532
ENSMUSG00000072596	Ear2	3.84811	56.0187	3.86369	5.00E-05	0.00024532
ENSMUSG00000079164	Tlr5	0.304636	4.4339	3.86342	5.00E-05	0.00024532
ENSMUSG00000027489	Necab3	0.175645	2.5514	3.86056	4.00E-04	0.00165347
ENSMUSG00000094787	Ighv1-54	0.458124	6.64896	3.85932	0.0019	0.0067011
ENSMUSG00000089901	Gm8113	1.82655	26.471	3.85722	5.00E-05	0.00024532
ENSMUSG00000068115	Ninl	1.1177	16.1958	3.85701	5.00E-05	0.00024532
ENSMUSG00000031342	Gpm6b	0.46078	6.6669	3.85487	5.00E-05	0.00024532
ENSMUSG00000024640	Psat1	1.17943	17.0526	3.85383	5.00E-05	0.00024532
ENSMUSG00000035735	Dagla	0.350405	5.05413	3.85037	5.00E-05	0.00024532
ENSMUSG00000107134	Gm42528	0.129548	1.8638	3.84669	5.00E-05	0.00024532
ENSMUSG00000025854	Fam20c	1.28664	18.4911	3.84515	5.00E-05	0.00024532
ENSMUSG00000085936	2610307P16Rik	0.436272	6.23906	3.83803	5.00E-05	0.00024532
ENSMUSG00000053626	Tll1	0.214172	3.06092	3.83712	5.00E-05	0.00024532
ENSMUSG00000052609	Plekhg3	1.48829	21.178	3.83084	5.00E-05	0.00024532
ENSMUSG00000045392	Olfr1033	347.981	4918.11	3.82102	5.00E-05	0.00024532
ENSMUSG00000057751	Megf6	2.98319	41.9193	3.81269	5.00E-05	0.00024532
ENSMUSG00000110221	Gm36210	0.0477914	0.670702	3.81085	0.0064	0.0196398
ENSMUSG00000022261	Sdc2	4.50472	63.1922	3.81024	5.00E-05	0.00024532
ENSMUSG00000044674	Fzd1	1.87312	26.1685	3.80431	5.00E-05	0.00024532
ENSMUSG00000041649	Klf8	0.0878547	1.22471	3.80117	5.00E-05	0.00024532
ENSMUSG00000061171	Slc38a11	0.103128	1.43747	3.80102	5.00E-05	0.00024532
ENSMUSG00000032577	Mapkapk3	3.8031	52.8129	3.79564	5.00E-05	0.00024532
ENSMUSG00000097262	4933416M07Rik	3.23677	44.7354	3.78879	0.00025	0.00108368
ENSMUSG00000041658	Rragb	0.157207	2.16219	3.78175	5.00E-05	0.00024532
ENSMUSG00000038917	3930402G23Rik	0.0726203	0.993234	3.77369	0.00775	0.0231273
ENSMUSG00000055172	C1ra	10.9866	149.63	3.76758	5.00E-05	0.00024532
ENSMUSG00000041548	Hspb8	12.0458	163.89	3.76613	5.00E-05	0.00024532
ENSMUSG00000057092	Fxyd3	6.25139	85.011	3.7654	5.00E-05	0.00024532
ENSMUSG00000061186	Sfmbt2	0.104414	1.41943	3.76493	5.00E-05	0.00024532
ENSMUSG00000086712	AI427809	0.268982	3.64885	3.76186	5.00E-05	0.00024532
ENSMUSG00000021360	Gcnt2	3.95261	53.53	3.75947	0.00025	0.00108368
ENSMUSG00000015484	Fam163a	0.0275315	0.37212	3.75661	0.00035	0.00146407
ENSMUSG00000032373	Car12	0.0739407	0.997333	3.75363	0.00025	0.00108368
ENSMUSG00000091345	Col6a5	0.414577	5.58456	3.75173	5.00E-05	0.00024532
ENSMUSG00000048612	Myof	1.94986	26.252	3.75098	5.00E-05	0.00024532
ENSMUSG00000006369	Fbln1	4.57393	61.5313	3.74981	5.00E-05	0.00024532
ENSMUSG00000044550	Tceal3	0.0273496	0.367745	3.74911	5.00E-04	0.00202919
ENSMUSG00000055745	Ldoc1l	0.241755	3.25002	3.74883	5.00E-05	0.00024532
ENSMUSG00000030268	Bcat1	0.0957914	1.28126	3.74153	5.00E-05	0.00024532
ENSMUSG00000050957	Insl6	0.116809	1.55708	3.73662	0.00235	0.00808176
ENSMUSG00000029322	Plac8	32.2792	430.066	3.73589	5.00E-05	0.00024532
ENSMUSG00000036206	Sh3bp4	1.23321	16.3964	3.73289	5.00E-05	0.00024532
ENSMUSG00000016526	Dyrk3	0.243166	3.22351	3.72862	5.00E-05	0.00024532
ENSMUSG00000046402	Rbp1	6.01876	79.7711	3.72833	5.00E-05	0.00024532
ENSMUSG00000110605	RP24-122D14.3	5.216	69.0939	3.72754	5.00E-05	0.00024532
ENSMUSG00000045349	Sh2d5	0.0746223	0.987264	3.72576	0.00015	0.000680764
ENSMUSG00000050069	Grem2	0.515784	6.81678	3.72425	5.00E-05	0.00024532
ENSMUSG00000048485	Zbtb8b	0.0309121	0.406985	3.71873	5.00E-04	0.00202919
ENSMUSG00000031740	Mmp2	1.66556	21.9248	3.71849	5.00E-05	0.00024532
ENSMUSG00000039701	Usp53	2.06842	27.1924	3.71661	5.00E-05	0.00024532
ENSMUSG00000040428	Plekha4	0.567396	7.44851	3.71452	5.00E-05	0.00024532
ENSMUSG00000008153	Clstn3	0.204104	2.65857	3.70327	5.00E-05	0.00024532
ENSMUSG00000031861	Lpar2	0.284294	3.68511	3.69626	5.00E-05	0.00024532
ENSMUSG00000036902	Neto2	0.0646407	0.834371	3.69018	5.00E-05	0.00024532
ENSMUSG00000004791	Pgf	0.142912	1.84328	3.68908	5.00E-05	0.00024532
ENSMUSG00000027656	Wisp2	0.12159	1.56494	3.686	5.00E-05	0.00024532
ENSMUSG00000072964	Bhlhb9	0.686873	8.82247	3.68307	0.0092	0.0267262
ENSMUSG00000028862	Map3k6	1.90197	24.4165	3.68229	5.00E-05	0.00024532
ENSMUSG00000031488	Rab11fip1	2.64362	33.8489	3.67852	5.00E-05	0.00024532
ENSMUSG00000000359	Rem1	0.183454	2.34691	3.67728	5.00E-05	0.00024532
ENSMUSG00000054659	Pm20d2	0.25699	3.28621	3.67664	5.00E-05	0.00024532
ENSMUSG00000024713	Pcsk5	0.130315	1.66596	3.67628	5.00E-05	0.00024532
ENSMUSG00000057914	Cacnb2	0.221229	2.82664	3.67547	5.00E-05	0.00024532
ENSMUSG00000012819	Cdh23	0.184913	2.36144	3.67475	3.00E-04	0.00127367
ENSMUSG00000053746	Ptrh1	1.00424	12.8083	3.6729	5.00E-05	0.00024532
ENSMUSG00000085180	AI838599	2.04069	25.9652	3.66945	5.00E-05	0.00024532
ENSMUSG00000002797	Ggct	6.54126	83.1234	3.66761	5.00E-05	0.00024532
ENSMUSG00000044337	Ackr3	5.20926	65.9876	3.66304	5.00E-05	0.00024532
ENSMUSG00000102018	K230010J24Rik	0.105604	1.33764	3.66295	0.0178	0.0474296
ENSMUSG00000034532	Fbxo16	0.0732482	0.927088	3.66184	0.0039	0.01267
ENSMUSG00000036446	Lum	3.4899	44.108	3.65978	5.00E-05	0.00024532
ENSMUSG00000004105	Angptl2	0.699606	8.83705	3.65895	5.00E-05	0.00024532
ENSMUSG00000039476	Prrx2	0.194414	2.44952	3.6553	5.00E-05	0.00024532
ENSMUSG00000045659	Plekha7	0.708574	8.91645	3.65348	5.00E-05	0.00024532
ENSMUSG00000038349	Plcl1	0.423777	5.32741	3.65206	0.00105	0.00395434
ENSMUSG00000031934	Panx1	2.20358	27.6404	3.64886	5.00E-05	0.00024532
ENSMUSG00000071552	Tigit	0.432276	5.42067	3.64845	5.00E-05	0.00024532
ENSMUSG00000024098	Twsg1	9.70089	121.581	3.64766	5.00E-05	0.00024532
ENSMUSG00000052688	Rab7b	2.07221	25.9699	3.6476	5.00E-05	0.00024532
ENSMUSG00000005251	Ripk4	0.332427	4.16026	3.64557	5.00E-05	0.00024532
ENSMUSG00000039607	Rbms3	0.767898	9.58746	3.64216	5.00E-05	0.00024532
ENSMUSG00000039774	Galnt12	0.644327	8.04333	3.64193	5.00E-05	0.00024532
ENSMUSG00000048473	Sult6b2	0.0460748	0.573847	3.63862	0.001	0.0037886
ENSMUSG00000040434	Large2	0.312709	3.88109	3.63357	5.00E-05	0.00024532
ENSMUSG00000008999	Bmp7	0.208437	2.58456	3.63223	5.00E-05	0.00024532
ENSMUSG00000026062	Slc9a2	0.0254986	0.316166	3.63219	0.00015	0.000680764
ENSMUSG00000031075	Ano1	1.64985	20.4155	3.62926	5.00E-05	0.00024532
ENSMUSG00000019775	Rgs17	0.133792	1.65138	3.6256	5.00E-05	0.00024532
ENSMUSG00000028270	Gbp2	22.3944	276.198	3.62449	5.00E-05	0.00024532
ENSMUSG00000040009	Gnaz	0.0877458	1.08046	3.62217	5.00E-05	0.00024532
ENSMUSG00000031146	Plp2	5.27547	64.9507	3.62197	5.00E-05	0.00024532
ENSMUSG00000026241	Nppc	0.127428	1.56664	3.61992	0.00025	0.00108368
ENSMUSG00000010086	Rnf112	0.0603148	0.741399	3.61967	0.00015	0.000680764
ENSMUSG00000029641	Rasl11a	2.94909	36.1042	3.61382	5.00E-05	0.00024532
ENSMUSG00000032470	Mras	3.75419	45.9374	3.6131	5.00E-05	0.00024532
ENSMUSG00000038775	Vill	1.19221	14.5874	3.61301	5.00E-05	0.00024532
ENSMUSG00000024661	Fth1	778.662	9515.83	3.61126	5.00E-05	0.00024532
ENSMUSG00000007783	Cpt1c	0.803205	9.78635	3.60693	5.00E-05	0.00024532
ENSMUSG00000079017	Ifi27l2a	21.5439	261.709	3.60261	5.00E-05	0.00024532
ENSMUSG00000024206	Rfx2	0.901983	10.9426	3.60071	5.00E-05	0.00024532
ENSMUSG00000052572	Dlg2	0.196518	2.37905	3.59765	5.00E-05	0.00024532
ENSMUSG00000056367	Actr3b	0.139047	1.68008	3.59488	5.00E-05	0.00024532
ENSMUSG00000096452	Ighv1-77	0.313415	3.78542	3.5943	0.0036	0.011801
ENSMUSG00000026442	Nfasc	0.0560131	0.674769	3.59056	0.00155	0.00560068
ENSMUSG00000039405	Prss23	2.8777	34.6559	3.59011	5.00E-05	0.00024532
ENSMUSG00000033585	Ndn	0.360826	4.33533	3.58677	5.00E-05	0.00024532
ENSMUSG00000029379	Cxcl3	0.862624	10.3528	3.58515	5.00E-05	0.00024532
ENSMUSG00000042515	Mum1l1	0.0683492	0.819532	3.5838	0.00015	0.000680764
ENSMUSG00000001467	Cyp51	4.49688	53.6525	3.57665	5.00E-05	0.00024532
ENSMUSG00000030208	Emp1	10.2616	122.228	3.57424	5.00E-05	0.00024532
ENSMUSG00000008734	Gprc5b	1.75817	20.9232	3.57296	0.00075	0.00293855
ENSMUSG00000023918	Adgrf4	0.159001	1.88928	3.57073	0.00405	0.013103
ENSMUSG00000007989	Fzd3	0.109886	1.3055	3.57052	5.00E-05	0.00024532
ENSMUSG00000021123	Rdh12	0.449358	5.33775	3.5703	5.00E-05	0.00024532
ENSMUSG00000051439	Cd14	63.2524	749.354	3.56646	5.00E-05	0.00024532
ENSMUSG00000036699	Zcchc12	0.0371686	0.43979	3.56466	1.00E-04	0.000467924
ENSMUSG00000038388	Mpp6	11.1183	131.126	3.55994	5.00E-05	0.00024532
ENSMUSG00000031283	Chrdl1	0.661097	7.79489	3.55959	5.00E-05	0.00024532
ENSMUSG00000051910	Sox6	0.796282	9.36879	3.55651	5.00E-05	0.00024532
ENSMUSG00000068740	Celsr2	0.243863	2.86909	3.55645	5.00E-05	0.00024532
ENSMUSG00000032735	Ablim3	0.742825	8.71092	3.55173	5.00E-05	0.00024532
ENSMUSG00000047342	Zfp286	0.0637702	0.745048	3.54638	5.00E-05	0.00024532
ENSMUSG00000027603	Ggt7	0.0583306	0.679405	3.54195	0.00375	0.0122354
ENSMUSG00000001507	Itga3	3.65614	42.4857	3.53858	5.00E-05	0.00024532
ENSMUSG00000097448	Platr22	0.0457826	0.531817	3.53806	0.0059	0.0182915
ENSMUSG00000004371	Il11	0.0292306	0.337188	3.528	0.0052	0.0163462
ENSMUSG00000041075	Fzd7	1.62587	18.7381	3.52669	5.00E-05	0.00024532
ENSMUSG00000025929	Il17a	0.0967663	1.11405	3.52517	0.00385	0.0125221
ENSMUSG00000039217	Il18	3.3977	39.0085	3.52116	5.00E-05	0.00024532
ENSMUSG00000028339	Col15a1	1.52196	17.4417	3.51854	5.00E-05	0.00024532
ENSMUSG00000022037	Clu	106.116	1215.64	3.518	5.00E-05	0.00024532
ENSMUSG00000094027	Gm21762	0.306797	3.50971	3.516	0.0015	0.0054441
ENSMUSG00000042616	Oscp1	0.598638	6.83766	3.51375	5.00E-05	0.00024532
ENSMUSG00000034258	Mfsd7c	0.0953087	1.08808	3.51303	5.00E-05	0.00024532
ENSMUSG00000046314	Stxbp6	2.25722	25.6893	3.50855	5.00E-05	0.00024532
ENSMUSG00000068876	Cgn	0.643291	7.30177	3.5047	5.00E-05	0.00024532
ENSMUSG00000020333	Acsl6	0.0462623	0.524757	3.50374	5.00E-05	0.00024532
ENSMUSG00000031558	Slit2	0.52204	5.92142	3.50371	5.00E-05	0.00024532
ENSMUSG00000087639	Gm15512	0.705405	8.00058	3.50358	5.00E-05	0.00024532
ENSMUSG00000040594	Ranbp17	0.0585881	0.662644	3.49956	0.00085	0.00328441
ENSMUSG00000033900	Map9	0.0936198	1.05868	3.49931	5.00E-05	0.00024532
ENSMUSG00000061878	Sphk1	0.659587	7.45522	3.49862	5.00E-05	0.00024532
ENSMUSG00000056749	Nfil3	8.93569	100.782	3.49551	5.00E-05	0.00024532
ENSMUSG00000036242	3632451O06Rik	0.277476	3.10538	3.48434	5.00E-05	0.00024532
ENSMUSG00000027223	Mapk8ip1	1.02147	11.3973	3.47997	5.00E-05	0.00024532
ENSMUSG00000015568	Lpl	5.31943	59.2893	3.47843	5.00E-05	0.00024532
ENSMUSG00000029810	Tmem176b	128.532	1429.78	3.47559	5.00E-05	0.00024532
ENSMUSG00000032420	Nt5e	0.823524	9.14893	3.47372	5.00E-05	0.00024532
ENSMUSG00000047415	Gpr68	0.47534	5.27137	3.47115	0.00205	0.00716568
ENSMUSG00000028137	Celf3	0.386183	4.2738	3.46817	5.00E-05	0.00024532
ENSMUSG00000036912	Piwil4	0.0419416	0.463475	3.46604	0.00085	0.00328441
ENSMUSG00000058624	Gda	5.11902	56.4005	3.46177	5.00E-05	0.00024532
ENSMUSG00000033060	Lmo7	3.20329	35.2759	3.46106	5.00E-05	0.00024532
ENSMUSG00000030623	Prss23os	10.397	114.15	3.45669	5.00E-05	0.00024532
ENSMUSG00000038276	Asic3	0.0634724	0.69298	3.44861	0.00135	0.00495843
ENSMUSG00000074653	Lrrc31	0.105379	1.14865	3.44628	0.0025	0.00854218
ENSMUSG00000010461	Eya4	0.0588368	0.641105	3.44577	5.00E-05	0.00024532
ENSMUSG00000087166	L1td1	0.0488713	0.532304	3.44519	1.00E-04	0.000467924
ENSMUSG00000046312	AI464131	0.180146	1.95522	3.44009	5.00E-05	0.00024532
ENSMUSG00000074604	Mgst2	1.12069	12.1563	3.43924	5.00E-05	0.00024532
ENSMUSG00000070509	Rgma	0.517337	5.61068	3.439	5.00E-05	0.00024532
ENSMUSG00000003355	Fkbp11	2.65356	28.7773	3.43893	5.00E-05	0.00024532
ENSMUSG00000062184	Hs6st2	0.0766825	0.829837	3.43586	0.00075	0.00293855
ENSMUSG00000026815	Gfi1b	0.0524475	0.567163	3.43482	0.00215	0.00747657
ENSMUSG00000032352	Lrrc1	5.22786	56.4387	3.43239	5.00E-05	0.00024532
ENSMUSG00000053687	Dpep2	0.945116	10.1839	3.42966	0.01425	0.0391955
ENSMUSG00000037010	Apln	0.166175	1.78367	3.42408	5.00E-05	0.00024532
ENSMUSG00000013236	Ptprs	2.05823	22.0502	3.42132	5.00E-05	0.00024532
ENSMUSG00000054200	Ffar4	0.206257	2.20949	3.4212	5.00E-05	0.00024532
ENSMUSG00000022096	Hr	0.311181	3.33023	3.41979	1.00E-04	0.000467924
ENSMUSG00000037990	Sh3rf3	0.0722494	0.77304	3.41949	0.00085	0.00328441
ENSMUSG00000070473	Cldn3	3.93911	42.0954	3.41772	5.00E-05	0.00024532
ENSMUSG00000026090	2010300C02Rik	0.270575	2.89015	3.41704	5.00E-05	0.00024532
ENSMUSG00000022425	Enpp2	1.80493	19.2692	3.41628	5.00E-05	0.00024532
ENSMUSG00000048126	Col6a3	1.76674	18.8042	3.41189	5.00E-05	0.00024532
ENSMUSG00000032495	Lrrc2	1.27145	13.5263	3.41121	5.00E-05	0.00024532
ENSMUSG00000024620	Pdgfrb	0.332186	3.53202	3.41043	5.00E-05	0.00024532
ENSMUSG00000048332	Lhfp	10.9556	116.481	3.41036	5.00E-05	0.00024532
ENSMUSG00000072663	Spef2	0.0470036	0.498989	3.40816	5.00E-05	0.00024532
ENSMUSG00000099094	Gm19569	0.0951551	1.00657	3.40303	0.00065	0.0025813
ENSMUSG00000032358	Fam83b	0.0651807	0.689265	3.40254	5.00E-05	0.00024532
ENSMUSG00000021118	Plek2	0.142223	1.50338	3.40199	5.00E-05	0.00024532
ENSMUSG00000029596	Sdsl	0.932564	9.85091	3.40098	5.00E-05	0.00024532
ENSMUSG00000028214	Gem	10.582	111.768	3.40083	5.00E-05	0.00024532
ENSMUSG00000020592	Sdc1	5.09868	53.8312	3.40025	5.00E-05	0.00024532
ENSMUSG00000040249	Lrp1	21.7666	229.338	3.39729	5.00E-05	0.00024532
ENSMUSG00000040734	Ppp1r13l	1.55388	16.2394	3.38555	5.00E-05	0.00024532
ENSMUSG00000026187	Xrcc5	1.12676	11.759	3.38351	5.00E-05	0.00024532
ENSMUSG00000040212	Emp3	30.6082	318.793	3.38063	5.00E-05	0.00024532
ENSMUSG00000032491	Nradd	2.83229	29.497	3.38053	5.00E-05	0.00024532
ENSMUSG00000108601	Gm44645	0.045549	0.473325	3.37734	0.0081	0.0240255
ENSMUSG00000039911	Spsb1	5.98165	62.1002	3.37598	5.00E-05	0.00024532
ENSMUSG00000034910	Pygo1	0.0726766	0.753227	3.37352	5.00E-05	0.00024532
ENSMUSG00000032372	Plscr2	3.08908	31.7236	3.36031	5.00E-05	0.00024532
ENSMUSG00000056174	Col8a2	0.0825387	0.846981	3.35919	5.00E-05	0.00024532
ENSMUSG00000027864	Ptgfrn	3.45218	35.4072	3.35846	5.00E-05	0.00024532
ENSMUSG00000001473	Tubb6	6.49223	66.5738	3.35817	5.00E-05	0.00024532
ENSMUSG00000084289	Gm6977	0.259364	2.65384	3.35503	0.00285	0.00960583
ENSMUSG00000078490	Cfap74	0.0624148	0.638399	3.3545	0.00035	0.00146407
ENSMUSG00000031722	Hp	32.8399	334.848	3.34998	5.00E-05	0.00024532
ENSMUSG00000042895	Abra	0.0691681	0.703253	3.34586	0.00035	0.00146407
ENSMUSG00000024511	Rab27b	0.949892	9.65414	3.34531	5.00E-05	0.00024532
ENSMUSG00000073530	Pappa2	0.0434257	0.440996	3.34415	0.00425	0.0136689
ENSMUSG00000031596	Slc7a2	0.337086	3.42141	3.34341	5.00E-05	0.00024532
ENSMUSG00000059173	Pde1a	0.250712	2.54358	3.34275	5.00E-05	0.00024532
ENSMUSG00000021175	Cdca7l	0.432456	4.38182	3.34091	5.00E-05	0.00024532
ENSMUSG00000055235	Wdr86	0.156726	1.58642	3.33945	5.00E-05	0.00024532
ENSMUSG00000043822	Adamtsl5	1.5656	15.8419	3.33895	5.00E-05	0.00024532
ENSMUSG00000044468	Fam46c	2.44174	24.6851	3.33766	5.00E-05	0.00024532
ENSMUSG00000022894	Adamts5	0.866146	8.73152	3.33355	5.00E-05	0.00024532
ENSMUSG00000026728	Vim	221.973	2235.98	3.33245	5.00E-05	0.00024532
ENSMUSG00000045679	Pqlc3	3.08164	31.0045	3.33071	5.00E-05	0.00024532
ENSMUSG00000020388	Pdlim4	3.55397	35.6921	3.3281	5.00E-05	0.00024532
ENSMUSG00000021508	Cxcl14	1.10395	11.0867	3.32808	5.00E-05	0.00024532
ENSMUSG00000026576	Atp1b1	8.50078	85.2014	3.32521	5.00E-05	0.00024532
ENSMUSG00000037738	Nek5	0.0969373	0.971368	3.3249	5.00E-05	0.00024532
ENSMUSG00000027488	Snta1	3.64906	36.5542	3.32444	5.00E-05	0.00024532
ENSMUSG00000044217	Aqp5	0.282965	2.82037	3.31719	5.00E-05	0.00024532
ENSMUSG00000026315	Serpinb8	1.58046	15.7024	3.31257	5.00E-05	0.00024532
ENSMUSG00000029359	Tesc	0.870414	8.64327	3.3118	5.00E-05	0.00024532
ENSMUSG00000027750	Postn	0.712501	7.07498	3.31176	5.00E-05	0.00024532
ENSMUSG00000030111	A2m	0.0403676	0.400685	3.3112	7.00E-04	0.0027603
ENSMUSG00000048776	Pthlh	0.214135	2.1212	3.30828	5.00E-05	0.00024532
ENSMUSG00000018570	2810408A11Rik	0.1498	1.4826	3.30702	5.00E-05	0.00024532
ENSMUSG00000089665	Fcor	1.8621	18.421	3.30634	5.00E-05	0.00024532
ENSMUSG00000053004	Hrh1	0.121374	1.19526	3.29979	5.00E-05	0.00024532
ENSMUSG00000032702	Kank1	5.45475	53.3596	3.29016	5.00E-05	0.00024532
ENSMUSG00000022041	Chrna2	0.0577674	0.563398	3.28583	1.00E-04	0.000467924
ENSMUSG00000059493	Nhs	0.328993	3.20581	3.28456	5.00E-05	0.00024532
ENSMUSG00000082361	Btc	0.171336	1.66727	3.28259	5.00E-05	0.00024532
ENSMUSG00000058385	Hist1h2bg	0.287745	2.79402	3.27948	0.0019	0.0067011
ENSMUSG00000001672	Marveld3	0.26707	2.58983	3.27757	5.00E-05	0.00024532
ENSMUSG00000015619	Gata3	0.77841	7.5471	3.27732	0.00085	0.00328441
ENSMUSG00000035493	Tgfbi	11.3342	109.769	3.27572	5.00E-05	0.00024532
ENSMUSG00000048482	Bdnf	0.125587	1.21477	3.27392	5.00E-05	0.00024532
ENSMUSG00000001761	Smo	4.24501	40.8765	3.26743	5.00E-05	0.00024532
ENSMUSG00000028793	Rnf19b	16.2746	155.988	3.26073	5.00E-05	0.00024532
ENSMUSG00000031383	Dusp9	0.0859782	0.823187	3.25918	5.00E-05	0.00024532
ENSMUSG00000026748	Plxdc2	2.43901	23.3494	3.25902	5.00E-05	0.00024532
ENSMUSG00000053886	Sh2d4a	0.869535	8.31056	3.25663	5.00E-05	0.00024532
ENSMUSG00000040170	Fmo2	17.3536	165.709	3.25534	5.00E-05	0.00024532
ENSMUSG00000033910	Gucy1a3	0.986979	9.4211	3.2548	5.00E-05	0.00024532
ENSMUSG00000039519	Cyp7b1	3.68314	35.1333	3.25383	5.00E-05	0.00024532
ENSMUSG00000043003	Rasef	0.128014	1.2208	3.25344	5.00E-05	0.00024532
ENSMUSG00000098318	Lockd	0.387973	3.69419	3.25123	0.00025	0.00108368
ENSMUSG00000023236	Scg5	0.178313	1.69422	3.24814	0.00185	0.00654359
ENSMUSG00000030849	Fgfr2	1.80594	17.0697	3.24062	5.00E-05	0.00024532
ENSMUSG00000042272	Sestd1	1.22225	11.549	3.24016	5.00E-05	0.00024532
ENSMUSG00000059195	Gm12715	0.0452897	0.427034	3.2371	0.01515	0.0412428
ENSMUSG00000032554	Trf	137.078	1290.45	3.23481	5.00E-05	0.00024532
ENSMUSG00000032496	Ltf	2.1231	19.972	3.23373	5.00E-05	0.00024532
ENSMUSG00000063428	Ddo	0.883829	8.31081	3.23315	5.00E-05	0.00024532
ENSMUSG00000057969	Sema3b	0.593676	5.57303	3.23072	5.00E-05	0.00024532
ENSMUSG00000097804	Gm16685	0.160035	1.502	3.23043	0.0031	0.0103189
ENSMUSG00000043613	Mmp3	0.586783	5.5061	3.23013	5.00E-05	0.00024532
ENSMUSG00000028023	Pitx2	0.0668811	0.624866	3.22388	5.00E-05	0.00024532
ENSMUSG00000044949	Ubtd2	1.70839	15.924	3.2205	5.00E-05	0.00024532
ENSMUSG00000028044	Cks1b	3.80331	35.3033	3.21448	5.00E-05	0.00024532
ENSMUSG00000041757	Plekha6	2.25188	20.811	3.20814	5.00E-05	0.00024532
ENSMUSG00000015134	Aldh1a3	0.240434	2.22192	3.20809	5.00E-05	0.00024532
ENSMUSG00000046694	Fam46b	0.186242	1.71873	3.2061	5.00E-05	0.00024532
ENSMUSG00000063234	Gpr84	0.393232	3.62873	3.20602	5.00E-05	0.00024532
ENSMUSG00000032850	Rnft2	0.147343	1.35907	3.20537	0.00015	0.000680764
ENSMUSG00000072949	Acot1	0.712609	6.56797	3.20427	5.00E-05	0.00024532
ENSMUSG00000039953	Clstn1	2.22672	20.4133	3.19651	5.00E-05	0.00024532
ENSMUSG00000031860	Pbx4	0.198943	1.8224	3.19541	1.00E-04	0.000467924
ENSMUSG00000020656	Grhl1	0.14098	1.29071	3.19461	5.00E-05	0.00024532
ENSMUSG00000023367	Tmem176a	63.8273	584.04	3.19382	5.00E-05	0.00024532
ENSMUSG00000023169	Slc38a1	1.30899	11.9772	3.19376	5.00E-05	0.00024532
ENSMUSG00000029001	Fbxo44	0.512159	4.68064	3.19204	5.00E-05	0.00024532
ENSMUSG00000035914	Cd276	0.795085	7.25367	3.18953	5.00E-05	0.00024532
ENSMUSG00000029074	Ttll10	0.162565	1.47807	3.18463	0.0049	0.0155226
ENSMUSG00000028937	Acot7	5.58666	50.6967	3.18183	5.00E-05	0.00024532
ENSMUSG00000054065	Pkp3	1.41337	12.8176	3.18091	5.00E-05	0.00024532
ENSMUSG00000022211	Carmil3	0.104576	0.94795	3.18026	5.00E-05	0.00024532
ENSMUSG00000027004	Frzb	0.194379	1.76062	3.17914	1.00E-04	0.000467924
ENSMUSG00000035863	Palm	3.39631	30.6904	3.17575	5.00E-05	0.00024532
ENSMUSG00000089929	Bcl2a1b	3.52256	31.8296	3.17567	5.00E-05	0.00024532
ENSMUSG00000014846	Tppp3	6.21203	56.0395	3.17331	5.00E-05	0.00024532
ENSMUSG00000038859	Baiap2l1	2.35574	21.2341	3.17213	0.00185	0.00654359
ENSMUSG00000036834	Plch1	0.0511903	0.46066	3.16976	5.00E-05	0.00024532
ENSMUSG00000096140	Ankrd66	0.0372864	0.335382	3.16908	0.01385	0.0382401
ENSMUSG00000055298	Ctsj	0.0836012	0.75105	3.16731	0.00295	0.00989524
ENSMUSG00000086580	Gm15280	4.48014	40.1987	3.16554	5.00E-05	0.00024532
ENSMUSG00000060572	Mfap2	0.549361	4.92704	3.16489	5.00E-05	0.00024532
ENSMUSG00000019853	Hebp2	0.237575	2.12941	3.164	5.00E-05	0.00024532
ENSMUSG00000046761	Fam83h	0.249393	2.23075	3.16104	5.00E-05	0.00024532
ENSMUSG00000005968	Tuft1	0.715676	6.40136	3.161	5.00E-05	0.00024532
ENSMUSG00000024672	Ms4a7	1.54565	13.8221	3.16069	5.00E-05	0.00024532
ENSMUSG00000030862	Cpxm2	0.612293	5.45521	3.15534	0.0028	0.00944542
ENSMUSG00000067613	Krt83	0.055752	0.495432	3.15159	0.004	0.0129498
ENSMUSG00000001436	Slc19a1	0.727407	6.46366	3.15152	0.00135	0.00495843
ENSMUSG00000070000	Fcho1	1.22643	10.8863	3.14998	5.00E-05	0.00024532
ENSMUSG00000020654	Adcy3	0.827054	7.33999	3.14972	5.00E-05	0.00024532
ENSMUSG00000057346	Apol9a	0.68983	6.10876	3.14657	5.00E-05	0.00024532
ENSMUSG00000062760	1810041L15Rik	0.0685392	0.605174	3.14235	0.00025	0.00108368
ENSMUSG00000019122	Ccl9	14.4695	127.637	3.14097	5.00E-05	0.00024532
ENSMUSG00000099406	Gm29408	638.663	5632.2	3.14057	5.00E-05	0.00024532
ENSMUSG00000105402	Gm3716	0.124193	1.09412	3.13911	1.00E-04	0.000467924
ENSMUSG00000095620	2010005H15Rik	0.1641	1.44563	3.13905	0.00385	0.0125221
ENSMUSG00000025921	Rdh10	5.65166	49.7446	3.13779	5.00E-05	0.00024532
ENSMUSG00000034127	Tspan8	4.85929	42.7609	3.13747	5.00E-05	0.00024532
ENSMUSG00000075318	Scn2a	0.0642261	0.564752	3.13639	0.00095	0.00362016
ENSMUSG00000022306	Zfpm2	1.83639	16.1382	3.13554	5.00E-05	0.00024532
ENSMUSG00000029122	Evc	1.33757	11.7332	3.13291	5.00E-05	0.00024532
ENSMUSG00000029752	Asns	2.11141	18.5012	3.13134	5.00E-05	0.00024532
ENSMUSG00000069920	B3gnt9	3.68628	32.2738	3.13013	5.00E-05	0.00024532
ENSMUSG00000022952	Runx1	3.65126	31.9374	3.12878	5.00E-05	0.00024532
ENSMUSG00000047878	A4galt	0.358531	3.13537	3.12847	5.00E-05	0.00024532
ENSMUSG00000022629	Kif21a	0.586701	5.12598	3.12713	5.00E-05	0.00024532
ENSMUSG00000032816	Igdcc4	0.170705	1.48925	3.12501	5.00E-05	0.00024532
ENSMUSG00000039646	Vasn	5.17341	45.0847	3.12345	5.00E-05	0.00024532
ENSMUSG00000032839	Trpc1	0.306543	2.67046	3.12293	5.00E-05	0.00024532
ENSMUSG00000031520	Vegfc	5.30247	46.1613	3.12195	5.00E-05	0.00024532
ENSMUSG00000001870	Ltbp1	3.78002	32.8989	3.12157	5.00E-05	0.00024532
ENSMUSG00000020895	Tmem107	3.0998	26.9678	3.12099	5.00E-05	0.00024532
ENSMUSG00000042842	Serpinb6b	9.54321	82.6526	3.11451	5.00E-05	0.00024532
ENSMUSG00000028019	Pdgfc	1.22522	10.6085	3.1141	5.00E-05	0.00024532
ENSMUSG00000010660	Plcd1	2.84243	24.5589	3.11105	5.00E-05	0.00024532
ENSMUSG00000041607	Mbp	2.96198	25.5198	3.10698	5.00E-05	0.00024532
ENSMUSG00000042429	Adora1	0.49478	4.25895	3.10564	5.00E-05	0.00024532
ENSMUSG00000061859	Patj	1.34595	11.5503	3.10123	5.00E-05	0.00024532
ENSMUSG00000030170	Wnt5b	0.240477	2.05601	3.09588	0.0183	0.0485968
ENSMUSG00000040663	Clcf1	2.09294	17.8912	3.09565	5.00E-05	0.00024532
ENSMUSG00000076586	Igkv8-21	0.862228	7.35795	3.09316	2.00E-04	0.000882358
ENSMUSG00000078350	Smim1	17.488	149.011	3.09098	5.00E-05	0.00024532
ENSMUSG00000028080	Lrba	8.12119	69.1594	3.09016	5.00E-05	0.00024532
ENSMUSG00000027832	Ptx3	0.263208	2.23375	3.08519	0.00025	0.00108368
ENSMUSG00000096215	Smim22	1.73025	14.6676	3.08358	5.00E-05	0.00024532
ENSMUSG00000030494	Rhpn2	4.05392	34.2861	3.08023	5.00E-05	0.00024532
ENSMUSG00000020905	Usp43	0.0906916	0.765104	3.07662	0.00085	0.00328441
ENSMUSG00000051343	Rab11fip5	1.40761	11.8658	3.07548	5.00E-05	0.00024532
ENSMUSG00000028758	Kif17	0.0451353	0.379875	3.0732	0.00615	0.0189586
ENSMUSG00000076867	Trdv4	0.41805	3.51617	3.07226	0.0032	0.010623
ENSMUSG00000008489	Elavl2	0.0432257	0.363133	3.07054	2.00E-04	0.000882358
ENSMUSG00000044788	Fads6	0.596009	4.99404	3.0668	5.00E-05	0.00024532
ENSMUSG00000055963	Triqk	0.713178	5.97518	3.06665	5.00E-05	0.00024532
ENSMUSG00000100975	Gm28875	0.780554	6.52448	3.06329	5.00E-05	0.00024532
ENSMUSG00000058672	Tubb2a	10.7427	89.7377	3.06236	5.00E-05	0.00024532
ENSMUSG00000031278	Acsl4	10.0974	84.3017	3.06158	5.00E-05	0.00024532
ENSMUSG00000017390	Aldoc	2.28556	19.0815	3.06156	5.00E-05	0.00024532
ENSMUSG00000067878	Mtap7d3	0.0546903	0.456398	3.06093	0.00035	0.00146407
ENSMUSG00000032068	Plet1	6.04107	50.3715	3.05973	5.00E-05	0.00024532
ENSMUSG00000030768	Disp1	1.56138	13.0179	3.05961	5.00E-05	0.00024532
ENSMUSG00000000901	Mmp11	0.410816	3.42463	3.05938	5.00E-05	0.00024532
ENSMUSG00000028599	Tnfrsf1b	8.1042	67.4885	3.0579	5.00E-05	0.00024532
ENSMUSG00000011008	Mcoln2	0.350198	2.91209	3.05581	5.00E-05	0.00024532
ENSMUSG00000041912	Tdrkh	0.960902	7.98893	3.05554	0.00125	0.00462842
ENSMUSG00000029053	Prkcz	1.25649	10.4405	3.05472	5.00E-05	0.00024532
ENSMUSG00000001627	Ifrd1	112.752	935.547	3.05266	5.00E-05	0.00024532
ENSMUSG00000032763	Ilvbl	6.17119	51.1587	3.05136	5.00E-05	0.00024532
ENSMUSG00000039982	Dtx4	1.04109	8.62978	3.05123	5.00E-05	0.00024532
ENSMUSG00000031951	Tmem231	0.439926	3.62716	3.04351	5.00E-05	0.00024532
ENSMUSG00000031808	Slc27a1	1.84385	15.1552	3.03902	5.00E-05	0.00024532
ENSMUSG00000010760	Phlda2	0.331611	2.72528	3.03884	0.00345	0.0113605
ENSMUSG00000035983	Gm7008	6.60469	54.2637	3.03843	0.0032	0.010623
ENSMUSG00000000325	Arvcf	0.684131	5.58578	3.02941	0.00015	0.000680764
ENSMUSG00000013367	Iglon5	0.0554714	0.452088	3.02679	5.00E-04	0.00202919
ENSMUSG00000031548	Sfrp1	0.817649	6.63401	3.02033	5.00E-05	0.00024532
ENSMUSG00000044676	Zfp612	0.272686	2.21107	3.01943	5.00E-05	0.00024532
ENSMUSG00000041189	Chrnb1	1.30226	10.5403	3.01682	5.00E-05	0.00024532
ENSMUSG00000028838	Extl1	0.772975	6.24326	3.01381	5.00E-05	0.00024532
ENSMUSG00000070942	Il1rl2	0.430528	3.46955	3.01057	5.00E-05	0.00024532
ENSMUSG00000045065	9930022D16Rik	0.0448641	0.361302	3.00957	0.00305	0.0101819
ENSMUSG00000041827	Oasl1	4.97038	40.0163	3.00916	5.00E-05	0.00024532
ENSMUSG00000038201	Kcna7	0.0518979	0.417543	3.00817	0.0014	0.00511715
ENSMUSG00000025784	Clec3b	5.61547	45.1359	3.0068	5.00E-05	0.00024532
ENSMUSG00000050395	Tnfsf15	0.0489314	0.393055	3.0059	0.00075	0.00293855
ENSMUSG00000037892	Pcdh18	0.09814	0.787936	3.00517	1.00E-04	0.000467924
ENSMUSG00000029821	Dfna5	0.827076	6.63484	3.00397	0.00015	0.000680764
ENSMUSG00000041362	Shtn1	2.14765	17.2253	3.00369	5.00E-05	0.00024532
ENSMUSG00000030523	Trpm1	0.0883591	0.708629	3.00358	5.00E-05	0.00024532
ENSMUSG00000015090	Ptgds	0.444742	3.56565	3.00313	5.00E-05	0.00024532
ENSMUSG00000046318	Ccbe1	0.420986	3.37412	3.00267	5.00E-05	0.00024532
ENSMUSG00000021390	Ogn	4.12152	33.0046	3.00142	0.00075	0.00293855
ENSMUSG00000052151	Plpp2	1.71182	13.6846	2.99895	5.00E-05	0.00024532
ENSMUSG00000059479	B3gnt8	0.529979	4.23401	2.99802	0.00865	0.0253956
ENSMUSG00000055629	B4galnt4	0.0687574	0.549046	2.99734	0.00975	0.0281074
ENSMUSG00000031230	Fgf16	0.077697	0.61907	2.99417	0.00085	0.00328441
ENSMUSG00000079293	Clec7a	18.1037	144.022	2.99193	5.00E-05	0.00024532
ENSMUSG00000033576	Apol6	0.0619464	0.49272	2.99168	0.0053	0.0166445
ENSMUSG00000023411	Nfatc4	0.14925	1.17999	2.98296	5.00E-05	0.00024532
ENSMUSG00000078502	Gm13212	0.212532	1.67648	2.97968	0.00025	0.00108368
ENSMUSG00000006586	Runx1t1	0.104276	0.822349	2.97935	3.00E-04	0.00127367
ENSMUSG00000027204	Fbn1	3.64007	28.6768	2.97785	5.00E-05	0.00024532
ENSMUSG00000073295	Nudt11	0.0447187	0.351625	2.97509	0.0055	0.0171845
ENSMUSG00000027339	Rassf2	2.41315	18.9688	2.97464	5.00E-05	0.00024532
ENSMUSG00000062591	Tubb4a	0.172383	1.35471	2.9743	5.00E-05	0.00024532
ENSMUSG00000042258	Isl1	0.175859	1.3812	2.97343	0.00035	0.00146407
ENSMUSG00000022864	D16Ertd472e	3.21264	25.1739	2.9701	5.00E-05	0.00024532
ENSMUSG00000050931	Sgms2	1.87175	14.6595	2.96938	5.00E-05	0.00024532
ENSMUSG00000019590	Cyb561	3.93631	30.7838	2.96726	5.00E-05	0.00024532
ENSMUSG00000020646	Mboat2	0.0389462	0.304269	2.96579	0.0018	0.00639442
ENSMUSG00000064115	Cadm2	0.0464586	0.36295	2.96575	0.01195	0.0336336
ENSMUSG00000036103	Colec12	4.72247	36.8887	2.96557	5.00E-05	0.00024532
ENSMUSG00000039110	Mycbpap	0.163155	1.27424	2.96532	2.00E-04	0.000882358
ENSMUSG00000048826	Dact2	0.418708	3.26374	2.96251	5.00E-05	0.00024532
ENSMUSG00000049119	Fam110b	0.214761	1.67181	2.96061	5.00E-05	0.00024532
ENSMUSG00000078794	Dact3	0.694939	5.40391	2.95904	5.00E-05	0.00024532
ENSMUSG00000017314	Mpp2	1.44194	11.198	2.95715	5.00E-05	0.00024532
ENSMUSG00000052584	Serp2	0.138429	1.07346	2.95505	0.0016	0.005758
ENSMUSG00000063531	Sema3e	0.141183	1.09328	2.95303	5.00E-05	0.00024532
ENSMUSG00000103053	Gm38271	29.4394	227.766	2.95173	5.00E-05	0.00024532
ENSMUSG00000031119	Gpc4	2.86599	22.1608	2.95091	5.00E-05	0.00024532
ENSMUSG00000026235	Epha4	0.329896	2.54541	2.94782	5.00E-05	0.00024532
ENSMUSG00000038227	Hoxa9	0.0377743	0.291225	2.94666	0.0055	0.0171845
ENSMUSG00000026981	Il1rn	5.6964	43.8345	2.94394	5.00E-05	0.00024532
ENSMUSG00000002007	Srpk3	0.310917	2.39048	2.9427	5.00E-05	0.00024532
ENSMUSG00000028399	Ptprd	0.679505	5.21558	2.94027	5.00E-05	0.00024532
ENSMUSG00000028121	Bcar3	5.95184	45.6094	2.93792	5.00E-05	0.00024532
ENSMUSG00000032968	Inha	0.237154	1.81561	2.93655	5.00E-05	0.00024532
ENSMUSG00000071855	Ccdc112	0.263214	2.01396	2.93572	5.00E-05	0.00024532
ENSMUSG00000021611	Tert	0.122494	0.935069	2.93236	5.00E-05	0.00024532
ENSMUSG00000018849	Wwc1	2.98684	22.7632	2.93001	5.00E-05	0.00024532
ENSMUSG00000078588	Ccdc24	0.30231	2.3026	2.92916	0.00115	0.00429383
ENSMUSG00000034593	Myo5a	2.09704	15.8951	2.92216	5.00E-05	0.00024532
ENSMUSG00000043587	Pxylp1	0.782974	5.93105	2.92125	5.00E-05	0.00024532
ENSMUSG00000056596	Trnp1	0.484028	3.66165	2.91933	5.00E-05	0.00024532
ENSMUSG00000034226	Rhov	0.313377	2.36731	2.91728	5.00E-05	0.00024532
ENSMUSG00000066705	Fxyd6	2.01877	15.2445	2.91674	5.00E-05	0.00024532
ENSMUSG00000038860	Garnl3	0.743223	5.60014	2.9136	5.00E-05	0.00024532
ENSMUSG00000027230	Creb3l1	6.8494	51.6072	2.91352	5.00E-05	0.00024532
ENSMUSG00000034173	Zbed5	0.410997	3.08966	2.91025	0.0179	0.0476507
ENSMUSG00000004296	Il12b	0.0989194	0.741274	2.90568	3.00E-04	0.00127367
ENSMUSG00000028926	Cdk14	1.26087	9.44805	2.90559	5.00E-05	0.00024532
ENSMUSG00000038570	Saxo2	0.120425	0.901995	2.90498	0.00275	0.00929755
ENSMUSG00000034758	Tle6	1.00449	7.52191	2.90463	5.00E-05	0.00024532
ENSMUSG00000022094	Slc39a14	2.59182	19.4017	2.90415	5.00E-05	0.00024532
ENSMUSG00000027907	S100a11	81.1631	607.466	2.90391	5.00E-05	0.00024532
ENSMUSG00000030584	Dpf1	0.199364	1.4916	2.90338	9.00E-04	0.00345379
ENSMUSG00000097645	Gm26863	0.230972	1.72722	2.90266	0.0021	0.00732087
ENSMUSG00000022270	Fam134b	3.36285	25.1161	2.90086	5.00E-05	0.00024532
ENSMUSG00000021010	Npas3	0.065336	0.487449	2.8993	5.00E-05	0.00024532
ENSMUSG00000024901	Peli3	0.210139	1.56512	2.89686	5.00E-05	0.00024532
ENSMUSG00000051736	Fam229b	0.509156	3.78992	2.89598	5.00E-05	0.00024532
ENSMUSG00000042331	Specc1	0.975105	7.24904	2.89416	5.00E-05	0.00024532
ENSMUSG00000029838	Ptn	0.314061	2.33434	2.89389	5.00E-05	0.00024532
ENSMUSG00000028545	Bend5	0.352934	2.62121	2.89276	5.00E-05	0.00024532
ENSMUSG00000006435	Neurl1a	0.357646	2.65494	2.89208	5.00E-05	0.00024532
ENSMUSG00000089876	Tmem102	0.439949	3.26326	2.8909	5.00E-05	0.00024532
ENSMUSG00000097582	Gm26527	5.21452	38.5675	2.88678	5.00E-05	0.00024532
ENSMUSG00000027221	Chst1	0.273897	2.02119	2.8835	5.00E-05	0.00024532
ENSMUSG00000043943	Naalad2	0.54124	3.9818	2.87908	5.00E-05	0.00024532
ENSMUSG00000032484	Ngp	1.3469	9.89038	2.87638	5.00E-05	0.00024532
ENSMUSG00000050014	Apol10b	0.535978	3.93533	2.87624	5.00E-05	0.00024532
ENSMUSG00000005950	P2rx5	0.0582289	0.427295	2.87543	0.00045	0.00183921
ENSMUSG00000045045	Lrfn4	0.701911	5.14856	2.87481	0.0012	0.00445591
ENSMUSG00000033730	Egr3	1.12037	8.21424	2.87415	5.00E-05	0.00024532
ENSMUSG00000092500	Gm20400	50.9291	373.101	2.873	5.00E-05	0.00024532
ENSMUSG00000085272	Sbk3	0.0425163	0.310928	2.8705	0.01165	0.0329026
ENSMUSG00000034773	BC030867	0.155033	1.13335	2.86995	5.00E-05	0.00024532
ENSMUSG00000044628	Rnf208	0.177072	1.29167	2.86684	1.00E-04	0.000467924
ENSMUSG00000039813	Tbc1d2	0.214037	1.5597	2.86534	5.00E-05	0.00024532
ENSMUSG00000029093	Sorcs2	0.401464	2.91698	2.86114	5.00E-05	0.00024532
ENSMUSG00000004044	Ptrf	34.1586	247.004	2.85421	5.00E-05	0.00024532
ENSMUSG00000049404	Rarres1	0.746593	5.39722	2.85382	5.00E-05	0.00024532
ENSMUSG00000070802	Pnmal2	0.0898379	0.648363	2.85141	5.00E-05	0.00024532
ENSMUSG00000051811	Cox6b2	0.764628	5.51583	2.85075	5.00E-05	0.00024532
ENSMUSG00000021662	Arhgef28	0.142187	1.02302	2.84697	5.00E-05	0.00024532
ENSMUSG00000031616	Ednra	0.0789175	0.566618	2.84396	0.0012	0.00445591
ENSMUSG00000044033	Ccdc141	0.970493	6.96148	2.8426	5.00E-05	0.00024532
ENSMUSG00000024176	Sox8	0.151725	1.08709	2.84094	5.00E-05	0.00024532
ENSMUSG00000056608	Chd9	19.11	136.776	2.83942	5.00E-05	0.00024532
ENSMUSG00000087594	BC039771	0.126184	0.902158	2.83785	2.00E-04	0.000882358
ENSMUSG00000051379	Flrt3	0.515284	3.67653	2.8349	0.00015	0.000680764
ENSMUSG00000001604	Tcea3	3.64353	25.9658	2.83321	5.00E-05	0.00024532
ENSMUSG00000054679	Srsf12	0.119795	0.853544	2.8329	5.00E-05	0.00024532
ENSMUSG00000032012	Nectin1	1.04263	7.42737	2.83263	1.00E-04	0.000467924
ENSMUSG00000001661	Hoxc6	0.258081	1.83792	2.83218	0.00015	0.000680764
ENSMUSG00000039577	Nphp4	0.14139	1.00576	2.83053	0.01475	0.0402994
ENSMUSG00000036777	Anln	1.01286	7.20209	2.82998	5.00E-05	0.00024532
ENSMUSG00000024177	Nme4	0.499892	3.5494	2.82789	5.00E-05	0.00024532
ENSMUSG00000026110	Mgat4a	1.79304	12.7126	2.82579	5.00E-05	0.00024532
ENSMUSG00000066877	Nck2	1.7713	12.5563	2.82554	5.00E-05	0.00024532
ENSMUSG00000067276	Capn6	0.215702	1.52743	2.824	5.00E-05	0.00024532
ENSMUSG00000025161	Slc16a3	10.8619	76.9059	2.82382	5.00E-05	0.00024532
ENSMUSG00000056553	Ptprn2	0.13612	0.960978	2.81962	5.00E-05	0.00024532
ENSMUSG00000032661	Oas3	0.664831	4.68944	2.81836	5.00E-05	0.00024532
ENSMUSG00000048387	Osr1	1.01503	7.14575	2.81557	5.00E-05	0.00024532
ENSMUSG00000028542	Slc6a9	1.04427	7.34604	2.81446	0.00185	0.00654359
ENSMUSG00000028841	Cnksr1	0.437997	3.07907	2.8135	0.00015	0.000680764
ENSMUSG00000022021	Diaph3	0.314722	2.21187	2.81312	5.00E-05	0.00024532
ENSMUSG00000032184	Lysmd2	0.94593	6.64478	2.81242	5.00E-05	0.00024532
ENSMUSG00000037419	Endod1	3.64783	25.5995	2.81101	5.00E-05	0.00024532
ENSMUSG00000021978	Extl3	1.96435	13.7833	2.8108	5.00E-05	0.00024532
ENSMUSG00000033777	Tlr13	3.16059	22.1587	2.80961	5.00E-05	0.00024532
ENSMUSG00000007655	Cav1	51.8863	363.327	2.80784	5.00E-05	0.00024532
ENSMUSG00000022351	Sqle	2.84651	19.9202	2.80696	5.00E-05	0.00024532
ENSMUSG00000050896	Rtn4rl2	1.87322	13.0894	2.80481	5.00E-05	0.00024532
ENSMUSG00000085023	Gm12744	3.34406	23.337	2.80295	0.0089	0.0259972
ENSMUSG00000031734	Irx3	0.158785	1.10422	2.79788	5.00E-05	0.00024532
ENSMUSG00000051817	Sox12	2.20722	15.3305	2.7961	5.00E-05	0.00024532
ENSMUSG00000058728	Cd300c	1.0606	7.36302	2.79541	5.00E-05	0.00024532
ENSMUSG00000053820	Bcl2a1c	0.253291	1.75606	2.79348	0.01655	0.044553
ENSMUSG00000038843	Gcnt1	1.71321	11.8454	2.78956	5.00E-05	0.00024532
ENSMUSG00000030825	Hsd17b14	0.145276	1.00341	2.78804	0.01835	0.0487229
ENSMUSG00000005148	Klf5	0.737405	5.09027	2.78721	5.00E-05	0.00024532
ENSMUSG00000028645	Slc2a1	6.09515	42.0502	2.78638	5.00E-05	0.00024532
ENSMUSG00000036395	Glb1l2	0.142769	0.979955	2.77904	5.00E-05	0.00024532
ENSMUSG00000035372	1810055G02Rik	3.14009	21.542	2.77828	5.00E-05	0.00024532
ENSMUSG00000084885	3010001F23Rik	0.152567	1.04518	2.77623	0.009	0.0262463
ENSMUSG00000005087	Cd44	14.6722	100.235	2.77222	5.00E-05	0.00024532
ENSMUSG00000027378	Nphp1	1.15882	7.91503	2.77194	5.00E-05	0.00024532
ENSMUSG00000048905	4930539E08Rik	0.0610754	0.416896	2.77102	5.00E-05	0.00024532
ENSMUSG00000005447	Pafah1b3	3.65882	24.8866	2.76592	5.00E-05	0.00024532
ENSMUSG00000072621	Slfn10-ps	0.0684681	0.46545	2.76512	1.00E-04	0.000467924
ENSMUSG00000003070	Efna2	0.645964	4.38835	2.76415	5.00E-05	0.00024532
ENSMUSG00000024302	Dtna	0.0805887	0.54747	2.76413	0.00045	0.00183921
ENSMUSG00000067219	Nipal1	0.0415458	0.281961	2.76272	0.01275	0.035594
ENSMUSG00000031438	Rnf128	1.56836	10.6409	2.76229	5.00E-05	0.00024532
ENSMUSG00000056737	Capg	11.4885	77.8765	2.761	5.00E-05	0.00024532
ENSMUSG00000026211	Obsl1	2.3356	15.8158	2.7595	5.00E-05	0.00024532
ENSMUSG00000049281	Scn3b	0.729825	4.91951	2.75289	5.00E-05	0.00024532
ENSMUSG00000037905	Bri3bp	3.39918	22.8808	2.75088	5.00E-05	0.00024532
ENSMUSG00000022754	Tmem45a	3.23827	21.7747	2.74936	5.00E-05	0.00024532
ENSMUSG00000020142	Slc1a4	0.239008	1.60456	2.74705	5.00E-05	0.00024532
ENSMUSG00000039976	Tbc1d16	0.916023	6.12612	2.74152	5.00E-05	0.00024532
ENSMUSG00000029304	Spp1	63.5552	424.995	2.74136	5.00E-05	0.00024532
ENSMUSG00000028655	Mfsd2a	0.182652	1.21799	2.73733	0.00095	0.00362016
ENSMUSG00000027820	Mme	0.580129	3.86118	2.7346	5.00E-05	0.00024532
ENSMUSG00000056399	Prss34	0.0604322	0.401742	2.73288	0.0114	0.0322849
ENSMUSG00000039578	Ccser1	0.411188	2.73261	2.73241	5.00E-04	0.00202919
ENSMUSG00000025812	Pard3	2.58628	17.1747	2.73133	5.00E-05	0.00024532
ENSMUSG00000008540	Mgst1	129.98	862.59	2.73039	5.00E-05	0.00024532
ENSMUSG00000027796	Smad9	0.380259	2.52062	2.72873	5.00E-05	0.00024532
ENSMUSG00000002992	Apoc2	6.89447	45.6943	2.7285	0.00065	0.0025813
ENSMUSG00000024883	Rin1	0.770621	5.10383	2.72749	5.00E-05	0.00024532
ENSMUSG00000039109	F13a1	2.16675	14.3386	2.7263	5.00E-05	0.00024532
ENSMUSG00000046417	Lrrc75a	1.07517	7.0937	2.72197	5.00E-05	0.00024532
ENSMUSG00000020175	Rab36	0.405714	2.67331	2.72009	0.00015	0.000680764
ENSMUSG00000021573	Tppp	2.60839	17.1695	2.71862	5.00E-05	0.00024532
ENSMUSG00000095514	D13Ertd608e	1.20241	7.9095	2.71766	5.00E-05	0.00024532
ENSMUSG00000019838	Slc16a10	2.32782	15.2788	2.71448	5.00E-05	0.00024532
ENSMUSG00000022178	Ajuba	1.87692	12.3074	2.71309	5.00E-05	0.00024532
ENSMUSG00000059901	Adamts14	0.395619	2.59418	2.71309	5.00E-05	0.00024532
ENSMUSG00000019876	Pkib	2.81659	18.4621	2.71254	5.00E-05	0.00024532
ENSMUSG00000054150	Syne3	0.393777	2.57557	2.70944	5.00E-05	0.00024532
ENSMUSG00000053117	E330013P04Rik	0.0481994	0.314919	2.70789	0.01145	0.0324078
ENSMUSG00000021215	Net1	4.50649	29.3846	2.70498	5.00E-05	0.00024532
ENSMUSG00000101625	Gm29371	18.6456	121.516	2.70424	5.00E-05	0.00024532
ENSMUSG00000038357	Camp	0.522805	3.38456	2.69462	5.00E-05	0.00024532
ENSMUSG00000018238	Gdf9	0.517534	3.34748	2.69335	5.00E-05	0.00024532
ENSMUSG00000043398	Gpr135	0.306306	1.96944	2.68474	5.00E-05	0.00024532
ENSMUSG00000037762	Slc16a9	0.835965	5.36855	2.68302	5.00E-05	0.00024532
ENSMUSG00000062157	Ifnlr1	0.130009	0.833809	2.6811	5.00E-05	0.00024532
ENSMUSG00000006731	B4galnt1	8.39554	53.8192	2.68043	5.00E-05	0.00024532
ENSMUSG00000030283	St8sia1	0.157904	1.01103	2.67871	5.00E-05	0.00024532
ENSMUSG00000076556	Igkv4-57	1.69323	10.8323	2.67749	3.00E-04	0.00127367
ENSMUSG00000010601	Apol7a	1.35499	8.64228	2.67313	5.00E-05	0.00024532
ENSMUSG00000059456	Ptk2b	6.10104	38.8272	2.66994	5.00E-05	0.00024532
ENSMUSG00000096965	3300005D01Rik	0.174357	1.09969	2.65698	0.0036	0.011801
ENSMUSG00000078954	Arhgap8	0.666295	4.19151	2.65324	5.00E-05	0.00024532
ENSMUSG00000019467	Arhgef25	2.6654	16.7489	2.65164	5.00E-05	0.00024532
ENSMUSG00000006642	Tcf23	0.071636	0.44896	2.64783	5.00E-05	0.00024532
ENSMUSG00000032456	Nmnat3	0.522037	3.26993	2.64703	5.00E-05	0.00024532
ENSMUSG00000041301	Cftr	0.128588	0.805056	2.64633	5.00E-05	0.00024532
ENSMUSG00000022817	Itgb5	8.42523	52.6154	2.6427	5.00E-05	0.00024532
ENSMUSG00000105366	Gm43719	0.0511764	0.319418	2.64189	0.0128	0.0356929
ENSMUSG00000002107	Celf2	6.16435	38.4714	2.64177	5.00E-05	0.00024532
ENSMUSG00000007805	Twist2	0.0662474	0.413144	2.64071	0.00685	0.0208186
ENSMUSG00000004933	Matk	0.752518	4.69125	2.64018	5.00E-05	0.00024532
ENSMUSG00000020886	Dlg4	4.36531	27.2093	2.63994	5.00E-05	0.00024532
ENSMUSG00000023982	Guca1a	0.441231	2.75017	2.63992	5.00E-05	0.00024532
ENSMUSG00000031698	Mylk3	0.440629	2.74244	2.63782	5.00E-05	0.00024532
ENSMUSG00000000154	Slc22a18	1.41121	8.77859	2.63705	5.00E-05	0.00024532
ENSMUSG00000040276	Pacsin1	0.332999	2.07057	2.63644	5.00E-05	0.00024532
ENSMUSG00000016756	Cmah	5.31212	33.0217	2.63605	5.00E-05	0.00024532
ENSMUSG00000016494	Cd34	28.3029	175.855	2.63537	5.00E-05	0.00024532
ENSMUSG00000020099	Unc5b	3.08707	19.1663	2.63426	5.00E-05	0.00024532
ENSMUSG00000026670	Uap1	45.5046	281.243	2.62773	5.00E-05	0.00024532
ENSMUSG00000049103	Ccr2	7.22424	44.5765	2.62536	5.00E-05	0.00024532
ENSMUSG00000074796	Slc4a11	0.405344	2.49979	2.62459	5.00E-05	0.00024532
ENSMUSG00000056234	Ncoa4	18.4957	113.67	2.61959	5.00E-05	0.00024532
ENSMUSG00000071506	Tmem139	0.115602	0.708851	2.61632	0.0014	0.00511715
ENSMUSG00000079547	H2-DMb1	5.52925	33.8774	2.61517	5.00E-05	0.00024532
ENSMUSG00000054855	Rnd1	10.0674	61.6251	2.61383	5.00E-05	0.00024532
ENSMUSG00000060586	H2-Eb1	58.4311	357.345	2.61251	5.00E-05	0.00024532
ENSMUSG00000021876	Rnase4	58.6476	358.365	2.61129	5.00E-05	0.00024532
ENSMUSG00000023873	1700010I14Rik	0.0989592	0.604124	2.60994	0.00015	0.000680764
ENSMUSG00000020383	Il13	0.0613817	0.374234	2.60806	0.0128	0.0356929
ENSMUSG00000040473	Cfap69	1.28495	7.82521	2.60642	0.00085	0.00328441
ENSMUSG00000029469	Ift81	1.90438	11.5796	2.60419	0.0013	0.00479364
ENSMUSG00000000881	Dlg3	1.86854	11.3467	2.60229	5.00E-05	0.00024532
ENSMUSG00000079419	Ms4a6c	7.88223	47.8237	2.60105	5.00E-05	0.00024532
ENSMUSG00000034438	Gbp8	3.65424	22.0474	2.59297	0.0154	0.0418189
ENSMUSG00000030022	Adamts9	3.24178	19.5552	2.5927	5.00E-05	0.00024532
ENSMUSG00000027878	Notch2	3.13199	18.8697	2.59092	5.00E-05	0.00024532
ENSMUSG00000030124	Lag3	1.37046	8.24534	2.58891	5.00E-05	0.00024532
ENSMUSG00000029561	Oasl2	28.3574	170.558	2.58846	5.00E-05	0.00024532
ENSMUSG00000023505	Cdca3	0.844791	5.07189	2.58586	5.00E-05	0.00024532
ENSMUSG00000025255	Zfhx4	0.182528	1.09306	2.58218	5.00E-05	0.00024532
ENSMUSG00000026893	Gca	1.23579	7.3948	2.58107	0.00075	0.00293855
ENSMUSG00000062563	Cys1	1.38952	8.31067	2.58038	5.00E-05	0.00024532
ENSMUSG00000042082	Arsb	3.6253	21.6289	2.57679	5.00E-05	0.00024532
ENSMUSG00000015143	Actn1	19.6685	117.228	2.57536	5.00E-05	0.00024532
ENSMUSG00000110235	Gm5086	0.402851	2.40089	2.57525	5.00E-05	0.00024532
ENSMUSG00000037196	Pacrg	0.119879	0.713515	2.57337	0.00785	0.0233901
ENSMUSG00000017724	Etv4	0.193324	1.1488	2.57104	5.00E-05	0.00024532
ENSMUSG00000029769	Ccdc136	0.561626	3.32721	2.56663	0.00445	0.0142258
ENSMUSG00000034926	Dhcr24	3.2387	19.1712	2.56546	5.00E-05	0.00024532
ENSMUSG00000063160	Numbl	3.0714	18.1753	2.56501	5.00E-05	0.00024532
ENSMUSG00000022474	Pmm1	5.77028	34.1428	2.56487	5.00E-05	0.00024532
ENSMUSG00000079298	Klrb1b	0.747347	4.40604	2.55963	0.00115	0.00429383
ENSMUSG00000037161	Mgarp	0.0935769	0.551083	2.55805	0.00205	0.00716568
ENSMUSG00000058571	Gpc6	0.260772	1.53536	2.55772	5.00E-05	0.00024532
ENSMUSG00000061751	Kalrn	4.9894	29.3565	2.55674	5.00E-05	0.00024532
ENSMUSG00000024610	Cd74	293.577	1727.18	2.55661	5.00E-05	0.00024532
ENSMUSG00000018916	Csf2	0.555031	3.26536	2.5566	5.00E-05	0.00024532
ENSMUSG00000054753	AU018091	0.058533	0.344225	2.55603	0.00225	0.00778978
ENSMUSG00000033152	Podxl2	0.266034	1.56364	2.55523	0.00095	0.00362016
ENSMUSG00000100594	2810414N06Rik	0.0884805	0.520022	2.55514	0.00695	0.0210899
ENSMUSG00000107950	Gm6375	0.117192	0.688407	2.55438	0.0014	0.00511715
ENSMUSG00000029919	Hpgds	1.05857	6.20479	2.55126	5.00E-05	0.00024532
ENSMUSG00000027611	Procr	13.399	78.4875	2.55034	5.00E-05	0.00024532
ENSMUSG00000045410	Akr1e1	3.22837	18.8953	2.54915	5.00E-05	0.00024532
ENSMUSG00000041961	Znrf3	0.315691	1.84719	2.54875	5.00E-05	0.00024532
ENSMUSG00000029718	Pcolce	32.5466	190.236	2.54721	5.00E-05	0.00024532
ENSMUSG00000051041	Olfml1	0.681207	3.97758	2.54573	5.00E-05	0.00024532
ENSMUSG00000020279	Il9r	0.0512125	0.298864	2.54492	4.00E-04	0.00165347
ENSMUSG00000022371	Col14a1	3.24463	18.9223	2.54396	5.00E-05	0.00024532
ENSMUSG00000044201	Cdc25c	0.092259	0.537966	2.54375	0.0022	0.00763419
ENSMUSG00000049649	Gpr3	0.13374	0.778666	2.54157	5.00E-04	0.00202919
ENSMUSG00000040502	Mar-09	1.00657	5.85667	2.54064	5.00E-05	0.00024532
ENSMUSG00000003038	Hmgn2	26.8654	156.241	2.53995	5.00E-05	0.00024532
ENSMUSG00000026390	Marco	28.7068	166.108	2.53265	5.00E-05	0.00024532
ENSMUSG00000002032	Tmem25	0.398744	2.30568	2.53166	0.0136	0.0376453
ENSMUSG00000071723	Gspt2	0.164369	0.950429	2.53164	5.00E-05	0.00024532
ENSMUSG00000026749	Nek6	5.98612	34.6068	2.53136	1.00E-04	0.000467924
ENSMUSG00000051107	Gm15440	0.145034	0.838341	2.53114	0.00045	0.00183921
ENSMUSG00000070436	Serpinh1	110.958	641.251	2.53087	5.00E-05	0.00024532
ENSMUSG00000017897	Eya2	0.709889	4.08681	2.52531	4.00E-04	0.00165347
ENSMUSG00000025461	Cd163l1	0.141932	0.817089	2.5253	0.00105	0.00395434
ENSMUSG00000029094	Afap1	1.66864	9.60231	2.52471	5.00E-05	0.00024532
ENSMUSG00000021451	Sema4d	4.54671	26.1601	2.52447	5.00E-05	0.00024532
ENSMUSG00000034353	Ramp1	1.03364	5.93997	2.52273	5.00E-05	0.00024532
ENSMUSG00000027661	Slc2a10	0.427297	2.45444	2.52208	5.00E-05	0.00024532
ENSMUSG00000027624	Epb41l1	2.08361	11.9684	2.52207	5.00E-05	0.00024532
ENSMUSG00000008932	Slc1a7	0.0861561	0.494847	2.52196	6.00E-04	0.00239878
ENSMUSG00000031576	Kcnu1	0.0791648	0.454674	2.5219	0.0081	0.0240255
ENSMUSG00000034949	Zfr2	0.18703	1.07367	2.52121	0.0088	0.0257742
ENSMUSG00000019945	1700040L02Rik	0.218457	1.25365	2.52071	4.00E-04	0.00165347
ENSMUSG00000035509	Fbxl21	0.0964332	0.553339	2.52056	0.002	0.00701216
ENSMUSG00000036411	9530077C05Rik	0.343065	1.96693	2.51939	0.0162	0.0437248
ENSMUSG00000003872	Lin7b	0.132332	0.758663	2.51929	0.01265	0.03535
ENSMUSG00000002006	Pdzd4	0.475045	2.7227	2.5189	5.00E-05	0.00024532
ENSMUSG00000037887	Dusp8	2.218	12.7028	2.51782	5.00E-05	0.00024532
ENSMUSG00000048578	Mlec	12.6936	72.6885	2.51762	5.00E-05	0.00024532
ENSMUSG00000031103	Elf4	2.88016	16.4866	2.51708	5.00E-05	0.00024532
ENSMUSG00000040570	Rundc3b	0.22663	1.29608	2.51574	5.00E-05	0.00024532
ENSMUSG00000023349	Clec4n	6.65166	37.9936	2.51397	5.00E-05	0.00024532
ENSMUSG00000086109	Gm13391	0.100458	0.573612	2.51349	0.0119	0.0335169
ENSMUSG00000022584	Ly6c2	7.89657	45.0369	2.51181	5.00E-05	0.00024532
ENSMUSG00000056832	Ttc26	0.431193	2.45881	2.51155	5.00E-05	0.00024532
ENSMUSG00000025007	Aldh18a1	3.79704	21.6428	2.51094	5.00E-05	0.00024532
ENSMUSG00000085881	Gm15912	0.513038	2.92217	2.5099	2.00E-04	0.000882358
ENSMUSG00000001986	Gria3	0.281797	1.60502	2.50987	5.00E-05	0.00024532
ENSMUSG00000025089	Gfra1	0.778193	4.43025	2.50919	5.00E-05	0.00024532
ENSMUSG00000021338	Carmil1	3.42348	19.4627	2.50718	0.00575	0.0178603
ENSMUSG00000032656	Mar-03	3.8431	21.8415	2.50673	5.00E-05	0.00024532
ENSMUSG00000084131	Rpl3-ps2	0.0832162	0.472774	2.50622	0.004	0.0129498
ENSMUSG00000041431	Ccnb1	0.41545	2.35378	2.50223	5.00E-05	0.00024532
ENSMUSG00000044026	Slc35g1	0.412506	2.33194	2.49904	5.00E-05	0.00024532
ENSMUSG00000043091	Tuba1c	3.84851	21.7047	2.49564	5.00E-05	0.00024532
ENSMUSG00000023032	Slc4a8	1.01433	5.71019	2.49301	0.0083	0.0245445
ENSMUSG00000046589	Lrrc8e	0.0938503	0.527977	2.49204	1.00E-04	0.000467924
ENSMUSG00000031762	Mt2	200.71	1128.68	2.49145	5.00E-05	0.00024532
ENSMUSG00000094796	BC147527	0.556162	3.12306	2.48938	4.00E-04	0.00165347
ENSMUSG00000024679	Ms4a6d	6.26014	35.1249	2.48823	5.00E-05	0.00024532
ENSMUSG00000026458	Ppfia4	0.855768	4.78762	2.48402	5.00E-05	0.00024532
ENSMUSG00000002204	Napsa	4.76091	26.6125	2.4828	5.00E-05	0.00024532
ENSMUSG00000041238	Rbbp8	7.86462	43.9024	2.48085	5.00E-05	0.00024532
ENSMUSG00000087179	Gm14230	0.168696	0.940512	2.47902	0.0074	0.0222318
ENSMUSG00000046826	Fam187b	0.479945	2.67389	2.478	5.00E-05	0.00024532
ENSMUSG00000029130	Rnf32	0.248247	1.381	2.47586	5.00E-05	0.00024532
ENSMUSG00000029552	Tes	4.97124	27.6332	2.47472	5.00E-05	0.00024532
ENSMUSG00000018800	Abca5	0.145538	0.808281	2.47346	5.00E-05	0.00024532
ENSMUSG00000085867	Gm5834	2.37571	13.1828	2.47223	5.00E-05	0.00024532
ENSMUSG00000067786	Nnat	1.12238	6.22746	2.47209	0.00145	0.00527826
ENSMUSG00000021278	Amn	0.0825914	0.458247	2.47206	0.00155	0.00560068
ENSMUSG00000024042	Sik1	16.7998	93.2056	2.47198	5.00E-05	0.00024532
ENSMUSG00000097113	Gm19705	1.18495	6.55819	2.46847	5.00E-05	0.00024532
ENSMUSG00000040713	Creg1	37.919	209.804	2.46804	5.00E-05	0.00024532
ENSMUSG00000055022	Cntn1	0.158147	0.874955	2.46794	5.00E-05	0.00024532
ENSMUSG00000056413	Adap1	2.64227	14.576	2.46375	5.00E-05	0.00024532
ENSMUSG00000017386	Traf4	3.04204	16.7719	2.46294	5.00E-05	0.00024532
ENSMUSG00000073650	Catip	0.0522298	0.287682	2.46153	0.0075	0.0224805
ENSMUSG00000031904	Slc7a6	3.22841	17.7659	2.46021	5.00E-05	0.00024532
ENSMUSG00000031444	F10	3.25451	17.9081	2.4601	5.00E-05	0.00024532
ENSMUSG00000040811	Eml2	9.05266	49.7638	2.45868	5.00E-05	0.00024532
ENSMUSG00000061731	Ext1	11.8562	65.1209	2.45748	5.00E-05	0.00024532
ENSMUSG00000075590	Nrbp2	2.61172	14.3259	2.45556	5.00E-05	0.00024532
ENSMUSG00000016283	H2-M2	1.91115	10.4764	2.45463	5.00E-05	0.00024532
ENSMUSG00000025140	Pycr1	0.552532	3.02597	2.45327	5.00E-05	0.00024532
ENSMUSG00000034112	Atp2c2	0.0706681	0.386946	2.453	6.00E-04	0.00239878
ENSMUSG00000047363	Cstad	0.208687	1.13821	2.44735	0.0021	0.00732087
ENSMUSG00000026418	Tnni1	0.0644858	0.351586	2.44682	0.00165	0.00591514
ENSMUSG00000030110	Ret	0.0672027	0.366221	2.44612	5.00E-05	0.00024532
ENSMUSG00000021281	Tnfaip2	16.2875	88.6843	2.44491	5.00E-05	0.00024532
ENSMUSG00000042570	Mier2	1.7734	9.64974	2.44397	5.00E-05	0.00024532
ENSMUSG00000034118	Tpst1	4.46505	24.2718	2.44253	5.00E-05	0.00024532
ENSMUSG00000066057	Gm1976	0.413264	2.24313	2.44038	0.0036	0.011801
ENSMUSG00000036181	Hist1h1c	22.7572	123.433	2.43933	5.00E-05	0.00024532
ENSMUSG00000029095	Ablim2	1.02451	5.55522	2.43891	5.00E-05	0.00024532
ENSMUSG00000004633	Chn2	3.92605	21.2022	2.43307	0.00015	0.000680764
ENSMUSG00000030745	Il21r	1.50963	8.15004	2.43261	5.00E-05	0.00024532
ENSMUSG00000060639	Hist1h4i	0.987546	5.3275	2.43154	5.00E-05	0.00024532
ENSMUSG00000023931	Efhb	0.0697506	0.375603	2.42893	9.00E-04	0.00345379
ENSMUSG00000025887	Casp12	5.68286	30.5907	2.4284	5.00E-05	0.00024532
ENSMUSG00000031443	F7	0.37685	2.02759	2.42771	5.00E-05	0.00024532
ENSMUSG00000002059	Rab34	8.69042	46.5796	2.4222	5.00E-05	0.00024532
ENSMUSG00000026389	Steap3	1.01056	5.41394	2.42153	5.00E-05	0.00024532
ENSMUSG00000032489	Kif9	0.336123	1.79946	2.4205	0.003	0.0100321
ENSMUSG00000029771	Irf5	9.1113	48.7669	2.42017	0.00015	0.000680764
ENSMUSG00000063450	Syne2	7.46309	39.9364	2.41986	5.00E-05	0.00024532
ENSMUSG00000097993	Ptprv	1.00122	5.35734	2.41977	0.00315	0.0104712
ENSMUSG00000000552	Zfp385a	4.16788	22.2318	2.41524	5.00E-05	0.00024532
ENSMUSG00000026011	Ctla4	1.14091	6.08557	2.4152	5.00E-05	0.00024532
ENSMUSG00000081058	Hist2h3c2	0.178393	0.950702	2.41393	7.00E-04	0.0027603
ENSMUSG00000045284	Dcaf12l1	0.347107	1.84964	2.41379	5.00E-05	0.00024532
ENSMUSG00000048078	Tenm4	0.121279	0.645856	2.41288	0.0066	0.0201683
ENSMUSG00000069769	Msi2	4.94782	26.3211	2.41135	5.00E-05	0.00024532
ENSMUSG00000021643	Serf1	2.12462	11.2625	2.40625	5.00E-05	0.00024532
ENSMUSG00000027840	Wnt2b	1.16192	6.1562	2.40554	5.00E-05	0.00024532
ENSMUSG00000032014	Oaf	7.63237	40.411	2.40455	5.00E-05	0.00024532
ENSMUSG00000052942	Glis3	0.610482	3.2315	2.40418	5.00E-05	0.00024532
ENSMUSG00000084350	Znf41-ps	0.123483	0.65354	2.40397	0.00035	0.00146407
ENSMUSG00000081434	Gm14165	0.0945838	0.5005	2.40371	0.00875	0.0256508
ENSMUSG00000050921	P2ry10	2.22902	11.78	2.40185	5.00E-05	0.00024532
ENSMUSG00000037573	Tob1	22.2621	117.373	2.39844	5.00E-05	0.00024532
ENSMUSG00000036655	Colec11	0.790024	4.16395	2.39798	5.00E-05	0.00024532
ENSMUSG00000043263	Ifi209	0.868278	4.57275	2.39683	5.00E-05	0.00024532
ENSMUSG00000019718	L3hypdh	2.94	15.4418	2.39295	5.00E-05	0.00024532
ENSMUSG00000083307	AA414768	0.364033	1.91196	2.39291	5.00E-05	0.00024532
ENSMUSG00000037594	BC022687	1.13926	5.98102	2.3923	5.00E-05	0.00024532
ENSMUSG00000000628	Hk2	2.57214	13.5006	2.39198	5.00E-05	0.00024532
ENSMUSG00000055809	Dnaaf3	0.651519	3.41898	2.39169	5.00E-05	0.00024532
ENSMUSG00000014158	Trpv4	0.715273	3.75131	2.39083	5.00E-05	0.00024532
ENSMUSG00000070305	Mpzl3	0.772672	4.04839	2.38942	0.00385	0.0125221
ENSMUSG00000033906	Zdhhc15	0.269175	1.40971	2.38879	5.00E-05	0.00024532
ENSMUSG00000042680	Garem1	0.463439	2.42544	2.38779	5.00E-05	0.00024532
ENSMUSG00000042349	Ikbke	3.89023	20.3488	2.38702	5.00E-05	0.00024532
ENSMUSG00000063873	Slc24a3	0.193268	1.00855	2.38361	5.00E-05	0.00024532
ENSMUSG00000090254	Gm1965	0.109851	0.571027	2.37801	3.00E-04	0.00127367
ENSMUSG00000076137	Gm26384	40.8267	212.112	2.37724	0.00905	0.0263529
ENSMUSG00000101751	Gm2427	1.7089	8.8613	2.37445	5.00E-05	0.00024532
ENSMUSG00000023951	Vegfa	11.0699	57.3948	2.37428	5.00E-05	0.00024532
ENSMUSG00000000753	Serpinf1	9.8463	51.0458	2.37414	5.00E-05	0.00024532
ENSMUSG00000006720	Zfp184	0.196336	1.01756	2.37371	2.00E-04	0.000882358
ENSMUSG00000022562	Oplah	6.11717	31.6803	2.37265	5.00E-05	0.00024532
ENSMUSG00000025314	Ptprj	3.69711	19.1444	2.37245	5.00E-05	0.00024532
ENSMUSG00000027087	Itgav	13.6985	70.838	2.3705	5.00E-05	0.00024532
ENSMUSG00000075703	Selenoi	13.5944	70.2995	2.3705	5.00E-05	0.00024532
ENSMUSG00000055980	Irs1	0.159453	0.823906	2.36935	5.00E-05	0.00024532
ENSMUSG00000040666	Sh3bgr	0.652296	3.36462	2.36685	5.00E-05	0.00024532
ENSMUSG00000053007	9430076C15Rik	0.529467	2.73096	2.3668	5.00E-05	0.00024532
ENSMUSG00000085314	Gm14866	0.412662	2.12819	2.36659	0.00165	0.00591514
ENSMUSG00000034317	Trim59	1.85758	9.55812	2.3633	5.00E-05	0.00024532
ENSMUSG00000002908	Kcnn1	0.125326	0.644723	2.36299	0.00535	0.0167693
ENSMUSG00000039981	Zc3h12d	0.456696	2.34618	2.361	5.00E-05	0.00024532
ENSMUSG00000020334	Slc22a4	0.244772	1.2568	2.36025	6.00E-04	0.00239878
ENSMUSG00000027102	Hoxd8	0.119778	0.614485	2.35902	0.00365	0.0119489
ENSMUSG00000011148	Adssl1	2.18465	11.2042	2.35856	5.00E-05	0.00024532
ENSMUSG00000020429	Igfbp1	0.135836	0.696022	2.35727	0.00095	0.00362016
ENSMUSG00000032965	Ift57	4.56155	23.3668	2.35686	5.00E-05	0.00024532
ENSMUSG00000032122	Slc37a2	2.09379	10.7239	2.35664	5.00E-05	0.00024532
ENSMUSG00000018102	Hist1h2bc	15.1549	77.5585	2.3555	5.00E-05	0.00024532
ENSMUSG00000072568	Fam84b	2.32484	11.8909	2.35466	5.00E-05	0.00024532
ENSMUSG00000064210	Ano6	8.78992	44.9576	2.35464	5.00E-05	0.00024532
ENSMUSG00000096001	2610528A11Rik	0.160216	0.819082	2.35399	0.00475	0.0150938
ENSMUSG00000026358	Rgs1	38.8447	198.401	2.35263	5.00E-05	0.00024532
ENSMUSG00000002602	Axl	28.3991	144.919	2.35134	5.00E-05	0.00024532
ENSMUSG00000020733	Slc9a3r1	78.6749	401.138	2.35012	5.00E-05	0.00024532
ENSMUSG00000038482	Tfdp1	5.71023	29.0395	2.3464	5.00E-05	0.00024532
ENSMUSG00000102135	Gm37108	0.942258	4.78935	2.34563	5.00E-05	0.00024532
ENSMUSG00000053318	Slamf8	1.00635	5.11404	2.34534	5.00E-05	0.00024532
ENSMUSG00000040552	C3ar1	2.63251	13.3681	2.34429	5.00E-05	0.00024532
ENSMUSG00000062542	Syt9	0.0797375	0.404482	2.34274	4.00E-04	0.00165347
ENSMUSG00000090667	Gm765	0.163314	0.828181	2.3423	0.0105	0.0300311
ENSMUSG00000046727	Cystm1	17.5846	88.925	2.33828	5.00E-05	0.00024532
ENSMUSG00000026548	Slamf9	2.51651	12.7245	2.33811	5.00E-05	0.00024532
ENSMUSG00000039824	Myl6b	0.286886	1.44775	2.33526	5.00E-05	0.00024532
ENSMUSG00000043664	Tmem221	0.930317	4.69057	2.33397	5.00E-05	0.00024532
ENSMUSG00000002068	Ccne1	0.460507	2.31944	2.33248	5.00E-05	0.00024532
ENSMUSG00000099974	Bcl2a1d	1.31649	6.62756	2.33178	0.002	0.00701216
ENSMUSG00000070371	Prss36	1.54816	7.79318	2.33166	0.009	0.0262463
ENSMUSG00000109675	Nxpe1-ps	0.682985	3.43551	2.3306	5.00E-05	0.00024532
ENSMUSG00000031093	Dock11	2.52639	12.6693	2.32619	5.00E-05	0.00024532
ENSMUSG00000074345	Tnfaip8l3	0.101086	0.506842	2.32596	0.0027	0.00914743
ENSMUSG00000085260	Med9os	0.241717	1.21164	2.32557	0.00705	0.021324
ENSMUSG00000039137	Whrn	0.71582	3.58334	2.32364	5.00E-05	0.00024532
ENSMUSG00000043448	Gjc2	0.156159	0.781487	2.32321	1.00E-04	0.000467924
ENSMUSG00000032062	2310030G06Rik	3.55396	17.7825	2.32296	5.00E-05	0.00024532
ENSMUSG00000038508	Gdf15	1.89539	9.48215	2.32272	5.00E-05	0.00024532
ENSMUSG00000026786	Apbb1ip	4.37907	21.8894	2.32153	5.00E-05	0.00024532
ENSMUSG00000035311	Gnptab	10.9307	54.5038	2.31797	5.00E-05	0.00024532
ENSMUSG00000019986	Ahi1	0.937744	4.67367	2.31729	5.00E-05	0.00024532
ENSMUSG00000020798	Spns3	0.425662	2.12015	2.31639	5.00E-05	0.00024532
ENSMUSG00000026192	Atic	7.8912	39.2651	2.31493	5.00E-05	0.00024532
ENSMUSG00000038738	Shank1	0.108916	0.541297	2.31321	0.00235	0.00808176
ENSMUSG00000022591	Gm9747	0.392917	1.95136	2.31218	0.0013	0.00479364
ENSMUSG00000094198	Ighv1-50	0.503185	2.49897	2.31217	0.01215	0.0341035
ENSMUSG00000016128	Stard13	1.39677	6.92922	2.3106	0.00025	0.00108368
ENSMUSG00000032231	Anxa2	122.585	607.61	2.30936	5.00E-05	0.00024532
ENSMUSG00000021922	Itih4	3.24912	16.0869	2.30776	5.00E-05	0.00024532
ENSMUSG00000019851	Perp	3.382	16.7426	2.30757	5.00E-05	0.00024532
ENSMUSG00000024053	Emilin2	6.24872	30.8628	2.30424	0.00585	0.0181451
ENSMUSG00000004709	Cd244	1.57975	7.77684	2.29949	0.00115	0.00429383
ENSMUSG00000028988	Ctnnbip1	1.82938	9.00468	2.29932	5.00E-05	0.00024532
ENSMUSG00000028631	Kcnq4	0.0749155	0.368729	2.29922	0.00745	0.022358
ENSMUSG00000050050	Ccdc158	0.167164	0.822394	2.29856	2.00E-04	0.000882358
ENSMUSG00000097819	Gm26813	0.133536	0.655964	2.29639	1.00E-04	0.000467924
ENSMUSG00000038893	Fam117a	2.91239	14.2928	2.29501	5.00E-05	0.00024532
ENSMUSG00000027318	Adam33	1.45444	7.13466	2.29438	5.00E-05	0.00024532
ENSMUSG00000074480	Mex3a	0.393196	1.92737	2.29331	5.00E-05	0.00024532
ENSMUSG00000021589	Rhobtb3	0.582196	2.85252	2.29266	5.00E-05	0.00024532
ENSMUSG00000026832	Cytip	12.9831	63.5403	2.29104	5.00E-05	0.00024532
ENSMUSG00000019850	Tnfaip3	70.988	347.098	2.2897	5.00E-05	0.00024532
ENSMUSG00000028671	Gale	4.02888	19.6676	2.28737	5.00E-05	0.00024532
ENSMUSG00000028278	Rragd	0.3503	1.70763	2.28533	0.0037	0.0120904
ENSMUSG00000037907	Ankrd13b	0.77203	3.75934	2.28375	5.00E-05	0.00024532
ENSMUSG00000022074	Tnfrsf10b	1.60687	7.81986	2.28289	5.00E-05	0.00024532
ENSMUSG00000060579	Fhit	1.17925	5.73725	2.28249	1.00E-04	0.000467924
ENSMUSG00000028175	Depdc1a	0.115259	0.559804	2.28005	3.00E-04	0.00127367
ENSMUSG00000030309	Caprin2	1.39592	6.77772	2.27958	1.00E-04	0.000467924
ENSMUSG00000039328	Rnf122	9.25316	44.8328	2.27654	5.00E-05	0.00024532
ENSMUSG00000034591	Slc41a2	2.81973	13.6496	2.27523	5.00E-05	0.00024532
ENSMUSG00000028289	Epha7	0.1152	0.557199	2.27405	0.00395	0.0128197
ENSMUSG00000024274	Zscan30	0.163583	0.791134	2.2739	0.0159	0.0430158
ENSMUSG00000056501	Cebpb	83.122	400.589	2.26882	5.00E-05	0.00024532
ENSMUSG00000048621	Gm6377	4.40372	21.2131	2.26816	0.01135	0.0321805
ENSMUSG00000035413	Tmem98	35.1456	169.27	2.26791	5.00E-05	0.00024532
ENSMUSG00000021423	Ly86	14.0021	67.2935	2.26482	5.00E-05	0.00024532
ENSMUSG00000034795	Ccdc122	2.14205	10.2888	2.264	0.00495	0.0156633
ENSMUSG00000032925	Itgbl1	0.292288	1.40329	2.26335	5.00E-05	0.00024532
ENSMUSG00000082082	Gm13230	0.235519	1.12913	2.26129	5.00E-04	0.00202919
ENSMUSG00000044827	Tlr1	1.4941	7.15163	2.259	5.00E-05	0.00024532
ENSMUSG00000034121	Mks1	0.600498	2.87158	2.25761	0.00015	0.000680764
ENSMUSG00000041540	Sox5	0.486002	2.32309	2.25701	5.00E-05	0.00024532
ENSMUSG00000020086	H2afy2	1.27489	6.09364	2.25694	5.00E-05	0.00024532
ENSMUSG00000067714	Lpar5	0.539829	2.57702	2.25513	1.00E-04	0.000467924
ENSMUSG00000043496	Tril	0.0765617	0.365232	2.25412	2.00E-04	0.000882358
ENSMUSG00000015947	Fcgr1	7.39917	35.2823	2.25351	5.00E-05	0.00024532
ENSMUSG00000025504	Eps8l2	2.96807	14.134	2.25158	5.00E-05	0.00024532
ENSMUSG00000055541	Lair1	6.51462	30.9741	2.24931	5.00E-05	0.00024532
ENSMUSG00000064264	Zfp428	1.26388	6.00835	2.24912	5.00E-05	0.00024532
ENSMUSG00000073968	Trim68	1.28115	6.08736	2.24838	5.00E-05	0.00024532
ENSMUSG00000021569	Trip13	0.310805	1.47653	2.24813	5.00E-05	0.00024532
ENSMUSG00000021835	Bmp4	2.42195	11.4964	2.24694	5.00E-05	0.00024532
ENSMUSG00000070323	Mmp27	0.442535	2.09981	2.2464	2.00E-04	0.000882358
ENSMUSG00000043487	Acot6	0.329646	1.56336	2.24566	5.00E-05	0.00024532
ENSMUSG00000038642	Ctss	85.2388	404.157	2.24533	5.00E-05	0.00024532
ENSMUSG00000074971	Fibin	0.499677	2.36586	2.2433	5.00E-05	0.00024532
ENSMUSG00000034640	Tiparp	21.9788	103.548	2.23611	5.00E-05	0.00024532
ENSMUSG00000037185	Krt80	1.30813	6.15196	2.23354	5.00E-05	0.00024532
ENSMUSG00000035232	Pdk3	5.94994	27.9648	2.23266	5.00E-05	0.00024532
ENSMUSG00000021986	Amer2	0.122004	0.573093	2.23184	7.00E-04	0.0027603
ENSMUSG00000019558	Slc6a8	10.3615	48.6529	2.23129	5.00E-05	0.00024532
ENSMUSG00000014782	Plekhg4	0.24171	1.1346	2.23084	0.0123	0.0344801
ENSMUSG00000006219	Fblim1	1.45444	6.79327	2.22365	5.00E-05	0.00024532
ENSMUSG00000000682	Cd52	50.487	235.66	2.22272	5.00E-05	0.00024532
ENSMUSG00000037337	Map4k1	1.61734	7.53068	2.21916	5.00E-05	0.00024532
ENSMUSG00000029403	Cdkl2	1.02888	4.78215	2.21658	0.0101	0.0290013
ENSMUSG00000021384	Susd3	1.19216	5.53461	2.2149	1.00E-04	0.000467924
ENSMUSG00000020901	Pik3r5	1.98625	9.20742	2.21275	5.00E-05	0.00024532
ENSMUSG00000032186	Tmod2	0.10446	0.483805	2.21147	0.00015	0.000680764
ENSMUSG00000018927	Ccl6	48.1519	222.585	2.20869	5.00E-05	0.00024532
ENSMUSG00000001864	Aif1l	0.519096	2.39929	2.20854	0.0022	0.00763419
ENSMUSG00000024180	Tmem8	0.933514	4.31095	2.20726	5.00E-05	0.00024532
ENSMUSG00000027239	Mdk	3.29183	15.1706	2.20431	5.00E-05	0.00024532
ENSMUSG00000031636	Pdlim3	2.14908	9.90283	2.20412	5.00E-05	0.00024532
ENSMUSG00000099757	BE692007	2.95508	13.6024	2.20259	2.00E-04	0.000882358
ENSMUSG00000105987	AI506816	8.91912	41.0281	2.20164	5.00E-05	0.00024532
ENSMUSG00000020216	Jsrp1	0.169377	0.778654	2.20074	0.00045	0.00183921
ENSMUSG00000032300	1700017B05Rik	4.44003	20.4007	2.19998	5.00E-05	0.00024532
ENSMUSG00000071311	Gpr31b	0.363639	1.67065	2.19983	0.00045	0.00183921
ENSMUSG00000031497	Tnfsf13b	0.96351	4.42513	2.19935	0.00015	0.000680764
ENSMUSG00000038351	Sgsm2	1.62867	7.45793	2.19508	5.00E-05	0.00024532
ENSMUSG00000085129	5031425F14Rik	0.0785655	0.35947	2.19391	0.002	0.00701216
ENSMUSG00000028641	P3h1	9.43713	43.1008	2.1913	5.00E-05	0.00024532
ENSMUSG00000031375	Bgn	503.965	2301.18	2.19098	5.00E-05	0.00024532
ENSMUSG00000036225	Kctd1	0.304559	1.38985	2.19014	5.00E-05	0.00024532
ENSMUSG00000021806	Nid2	4.27688	19.4865	2.18785	5.00E-05	0.00024532
ENSMUSG00000046808	Atp10d	6.6634	30.3418	2.18698	5.00E-05	0.00024532
ENSMUSG00000098713	Rps2-ps5	0.0994509	0.452655	2.18635	0.0173	0.0463366
ENSMUSG00000048285	Frmd6	3.02756	13.776	2.18592	5.00E-05	0.00024532
ENSMUSG00000039556	Ppp1r3f	0.745412	3.38806	2.18435	0.01005	0.0288831
ENSMUSG00000043300	B3galnt1	0.878688	3.98873	2.18251	5.00E-05	0.00024532
ENSMUSG00000037138	Aff3	0.394541	1.7901	2.18179	0.00245	0.00838741
ENSMUSG00000028434	Epb41l4b	3.33082	15.0886	2.1795	5.00E-05	0.00024532
ENSMUSG00000026321	Tnfrsf11a	1.00571	4.55321	2.17867	5.00E-05	0.00024532
ENSMUSG00000025352	Gdf11	0.164677	0.74509	2.17778	5.00E-05	0.00024532
ENSMUSG00000102051	I830127L07Rik	0.623456	2.8194	2.17703	0.00385	0.0125221
ENSMUSG00000060568	Fam78b	2.53003	11.4271	2.17523	5.00E-05	0.00024532
ENSMUSG00000043336	Filip1l	6.8782	31.056	2.17477	5.00E-05	0.00024532
ENSMUSG00000001348	Acp5	16.5962	74.743	2.17109	5.00E-05	0.00024532
ENSMUSG00000031328	Flna	74.0258	333.136	2.17001	5.00E-05	0.00024532
ENSMUSG00000039481	Nrtn	0.329393	1.48233	2.16999	5.00E-05	0.00024532
ENSMUSG00000032009	Sesn3	2.34232	10.5292	2.16839	5.00E-05	0.00024532
ENSMUSG00000026829	Gbgt1	1.15783	5.20001	2.1671	5.00E-05	0.00024532
ENSMUSG00000046550	Spin2c	0.178415	0.800179	2.16509	0.00315	0.0104712
ENSMUSG00000019936	Epyc	0.103926	0.465897	2.16446	0.0037	0.0120904
ENSMUSG00000034463	Scara3	1.9081	8.54639	2.16318	5.00E-05	0.00024532
ENSMUSG00000027805	Pfn2	1.96341	8.78613	2.16187	5.00E-05	0.00024532
ENSMUSG00000041220	Elovl6	1.44609	6.46977	2.16156	5.00E-05	0.00024532
ENSMUSG00000062210	Tnfaip8	8.33752	37.2845	2.16089	5.00E-05	0.00024532
ENSMUSG00000028597	Gpx7	8.68215	38.8211	2.16071	5.00E-05	0.00024532
ENSMUSG00000109946	D2Bwg1423e	0.829346	3.70676	2.16011	5.00E-05	0.00024532
ENSMUSG00000086844	B230206H07Rik	1.30624	5.83764	2.15996	5.00E-05	0.00024532
ENSMUSG00000034570	Inpp5j	0.231498	1.03438	2.1597	0.00135	0.00495843
ENSMUSG00000059089	Fcgr4	8.71268	38.8332	2.1561	5.00E-05	0.00024532
ENSMUSG00000022044	Stmn4	0.200783	0.894693	2.15575	0.00365	0.0119489
ENSMUSG00000021298	Gpr132	4.54516	20.244	2.15509	5.00E-05	0.00024532
ENSMUSG00000039153	Runx2	1.88576	8.3877	2.15313	5.00E-05	0.00024532
ENSMUSG00000041351	Rap1gap	1.091	4.85105	2.15264	5.00E-05	0.00024532
ENSMUSG00000044447	Dock5	1.36306	6.06024	2.15253	5.00E-05	0.00024532
ENSMUSG00000028195	Cyr61	73.14	325.145	2.15235	5.00E-05	0.00024532
ENSMUSG00000040751	Lat2	5.07845	22.5566	2.15109	0.0032	0.010623
ENSMUSG00000027962	Vcam1	87.3881	387.993	2.15052	5.00E-05	0.00024532
ENSMUSG00000043439	E130012A19Rik	0.452993	2.01012	2.14972	5.00E-05	0.00024532
ENSMUSG00000032278	Paqr5	0.336153	1.48907	2.14722	0.001	0.0037886
ENSMUSG00000026475	Rgs16	0.856473	3.78081	2.14222	5.00E-05	0.00024532
ENSMUSG00000022346	Myc	17.7356	77.9822	2.1365	5.00E-05	0.00024532
ENSMUSG00000040274	Cdk6	1.54716	6.79795	2.13548	5.00E-05	0.00024532
ENSMUSG00000031398	Plxna3	0.569748	2.5031	2.13532	0.00015	0.000680764
ENSMUSG00000018774	Cd68	36.2449	159.125	2.13431	5.00E-05	0.00024532
ENSMUSG00000019996	Map7	0.755968	3.31211	2.13135	0.00295	0.00989524
ENSMUSG00000031066	Usp11	1.63946	7.17648	2.13006	5.00E-05	0.00024532
ENSMUSG00000034205	Loxl2	7.44145	32.5571	2.12932	5.00E-05	0.00024532
ENSMUSG00000000031	H19	1.1654	5.09202	2.12742	0.00065	0.0025813
ENSMUSG00000024300	Myo1f	6.58976	28.74	2.12476	5.00E-05	0.00024532
ENSMUSG00000067341	H2-Eb2	0.245617	1.07075	2.12414	5.00E-05	0.00024532
ENSMUSG00000098149	Gapdh-ps14	0.0933314	0.406757	2.12373	0.01415	0.0389642
ENSMUSG00000085741	5430405H02Rik	4.98926	21.7312	2.12287	5.00E-05	0.00024532
ENSMUSG00000027068	Dhrs9	0.655098	2.85331	2.12286	5.00E-05	0.00024532
ENSMUSG00000000392	Fap	0.509282	2.21486	2.12068	0.00505	0.0159232
ENSMUSG00000038208	Pgap3	1.33582	5.80895	2.12055	5.00E-05	0.00024532
ENSMUSG00000051504	Siglech	7.80314	33.8965	2.11901	5.00E-05	0.00024532
ENSMUSG00000021186	Fbln5	1.1295	4.90363	2.11816	5.00E-05	0.00024532
ENSMUSG00000086949	Gm13066	0.952214	4.13095	2.11711	0.00815	0.0241519
ENSMUSG00000027035	Cers6	3.13848	13.6064	2.11615	5.00E-05	0.00024532
ENSMUSG00000041498	Kif14	0.136099	0.587517	2.10997	0.00415	0.0133934
ENSMUSG00000057614	Gnai1	2.96063	12.7782	2.10971	5.00E-05	0.00024532
ENSMUSG00000028150	Rorc	2.87484	12.4007	2.10887	5.00E-05	0.00024532
ENSMUSG00000028885	Smpdl3b	1.36416	5.8713	2.10567	5.00E-05	0.00024532
ENSMUSG00000053070	9230110C19Rik	0.36714	1.5801	2.10561	2.00E-04	0.000882358
ENSMUSG00000005054	Cstb	91.2354	392.626	2.10549	5.00E-05	0.00024532
ENSMUSG00000011752	Pgam1	30.6417	131.764	2.10439	5.00E-05	0.00024532
ENSMUSG00000094502	Ighv1-69	0.837622	3.59844	2.103	0.00855	0.0251397
ENSMUSG00000047963	Stbd1	6.44903	27.7023	2.10285	5.00E-05	0.00024532
ENSMUSG00000054342	Kcnn4	1.46169	6.27463	2.10189	5.00E-05	0.00024532
ENSMUSG00000021047	Nova1	0.159556	0.683877	2.09967	5.00E-05	0.00024532
ENSMUSG00000003032	Klf4	164.29	703.881	2.09908	5.00E-05	0.00024532
ENSMUSG00000041313	Slc7a1	2.6373	11.2954	2.0986	5.00E-05	0.00024532
ENSMUSG00000024696	Lpxn	2.38773	10.2252	2.09842	5.00E-05	0.00024532
ENSMUSG00000054418	2900041M22Rik	0.0750092	0.321217	2.09841	0.0064	0.0196398
ENSMUSG00000074923	Pak6	0.490583	2.1004	2.09809	5.00E-04	0.00202919
ENSMUSG00000028268	Gbp3	11.7065	50.1185	2.09803	5.00E-05	0.00024532
ENSMUSG00000028980	H6pd	20.768	88.8212	2.09654	5.00E-05	0.00024532
ENSMUSG00000020085	Aifm2	3.25208	13.8953	2.09516	5.00E-05	0.00024532
ENSMUSG00000033307	Mif	27.0299	115.48	2.09501	5.00E-05	0.00024532
ENSMUSG00000037944	Ccr7	2.00007	8.54135	2.09442	5.00E-05	0.00024532
ENSMUSG00000041420	Meis3	2.26484	9.65983	2.09259	5.00E-05	0.00024532
ENSMUSG00000021262	Evl	3.54681	15.1157	2.09145	0.00615	0.0189586
ENSMUSG00000057132	Rpgrip1	0.686527	2.91922	2.08819	0.01695	0.0455048
ENSMUSG00000028207	Asph	6.80965	28.9534	2.08808	5.00E-05	0.00024532
ENSMUSG00000006818	Sod2	28.4559	120.914	2.08719	5.00E-05	0.00024532
ENSMUSG00000032118	Fez1	0.266799	1.13255	2.08575	0.0056	0.0174608
ENSMUSG00000063524	Eno1	47.2004	200.143	2.08416	5.00E-05	0.00024532
ENSMUSG00000068129	Cst7	0.669673	2.83625	2.08245	5.00E-05	0.00024532
ENSMUSG00000037206	Islr	1.5643	6.60773	2.07864	5.00E-05	0.00024532
ENSMUSG00000014303	Glis2	11.5766	48.8208	2.07629	5.00E-05	0.00024532
ENSMUSG00000050071	Bex1	0.364251	1.53531	2.07553	0.00045	0.00183921
ENSMUSG00000085295	4930430E12Rik	1.93916	8.16514	2.07404	5.00E-05	0.00024532
ENSMUSG00000022587	Ly6e	380.422	1600.63	2.07297	5.00E-05	0.00024532
ENSMUSG00000029075	Tnfrsf4	0.406118	1.70483	2.06966	6.00E-04	0.00239878
ENSMUSG00000044583	Tlr7	2.66568	11.1715	2.06725	5.00E-05	0.00024532
ENSMUSG00000030785	Cox6a2	2.05825	8.61938	2.06616	5.00E-05	0.00024532
ENSMUSG00000026573	Xcl1	6.56347	27.4831	2.06601	0.00675	0.0205434
ENSMUSG00000022686	B3gnt5	0.629734	2.63615	2.06562	0.00645	0.0197684
ENSMUSG00000048445	Ccdc57	0.269523	1.1269	2.06388	1.00E-04	0.000467924
ENSMUSG00000021208	Ifi27l2b	0.36658	1.53263	2.06381	6.00E-04	0.00239878
ENSMUSG00000025153	Fasn	6.0087	25.1087	2.06306	5.00E-05	0.00024532
ENSMUSG00000056602	Fry	2.0698	8.64534	2.06243	5.00E-05	0.00024532
ENSMUSG00000062825	Actg1	353.657	1474.61	2.05991	5.00E-05	0.00024532
ENSMUSG00000021624	Cd180	3.54135	14.7629	2.0596	0.00325	0.0107725
ENSMUSG00000026944	Abca2	5.69852	23.748	2.05914	5.00E-05	0.00024532
ENSMUSG00000038301	Snx10	6.65154	27.7164	2.05898	5.00E-05	0.00024532
ENSMUSG00000020893	Per1	12.3322	51.3351	2.05752	5.00E-05	0.00024532
ENSMUSG00000049922	Slc35c1	5.97116	24.8377	2.05645	5.00E-05	0.00024532
ENSMUSG00000041801	Phlda3	3.42161	14.2292	2.0561	5.00E-05	0.00024532
ENSMUSG00000034614	Pik3ip1	1.54516	6.41421	2.05352	0.00295	0.00989524
ENSMUSG00000019178	Styxl1	0.0780007	0.323564	2.05249	0.0045	0.0143692
ENSMUSG00000031838	Ifi30	32.0481	132.843	2.05141	5.00E-05	0.00024532
ENSMUSG00000033768	Nrxn2	6.98088	28.8193	2.04555	1.00E-04	0.000467924
ENSMUSG00000053977	Cd8a	1.125	4.64374	2.04536	5.00E-05	0.00024532
ENSMUSG00000104835	Gm5547	0.996658	4.1077	2.04316	4.00E-04	0.00165347
ENSMUSG00000044813	Shb	16.5705	68.2698	2.04263	5.00E-05	0.00024532
ENSMUSG00000030142	Clec4e	16.2643	66.9618	2.04163	0.00035	0.00146407
ENSMUSG00000003378	Grik5	1.90738	7.8464	2.04044	5.00E-05	0.00024532
ENSMUSG00000024924	Vldlr	0.363468	1.49494	2.04019	5.00E-04	0.00202919
ENSMUSG00000021678	F2rl1	0.53213	2.18855	2.04012	5.00E-05	0.00024532
ENSMUSG00000098238	Gm8756	0.233687	0.96018	2.03873	0.00275	0.00929755
ENSMUSG00000035683	Melk	0.314958	1.29067	2.03488	2.00E-04	0.000882358
ENSMUSG00000048234	Rnf149	12.5112	51.2239	2.0336	5.00E-05	0.00024532
ENSMUSG00000041439	Mfsd6	2.71176	11.1002	2.03328	5.00E-05	0.00024532
ENSMUSG00000038179	Slamf7	1.2959	5.29272	2.03005	5.00E-05	0.00024532
ENSMUSG00000030513	Pcsk6	1.36142	5.55668	2.02911	0.00425	0.0136689
ENSMUSG00000047592	Nxpe5	0.221544	0.904016	2.02876	0.00025	0.00108368
ENSMUSG00000028718	Stil	0.295942	1.20746	2.02859	1.00E-04	0.000467924
ENSMUSG00000026077	Npas2	1.1704	4.77419	2.02825	5.00E-04	0.00202919
ENSMUSG00000027134	Lpcat4	10.6723	43.3874	2.02341	5.00E-05	0.00024532
ENSMUSG00000038764	Ptpn3	1.91196	7.76906	2.02269	5.00E-05	0.00024532
ENSMUSG00000031880	Rrad	4.0375	16.4051	2.02261	5.00E-05	0.00024532
ENSMUSG00000029414	Kntc1	0.466676	1.89604	2.0225	0.01455	0.0398752
ENSMUSG00000026123	Plekhb2	22.7637	92.4258	2.02156	5.00E-05	0.00024532
ENSMUSG00000052482	Gm8174	0.115184	0.466904	2.01918	0.01475	0.0402994
ENSMUSG00000038152	5033430I15Rik	1.24028	5.01769	2.01636	0.00015	0.000680764
ENSMUSG00000043832	Clec4a3	13.1883	53.3449	2.0161	5.00E-05	0.00024532
ENSMUSG00000036526	Card11	1.26257	5.10541	2.01566	5.00E-05	0.00024532
ENSMUSG00000015355	Cd48	6.36276	25.7283	2.01563	5.00E-05	0.00024532
ENSMUSG00000022876	Samsn1	4.65776	18.8222	2.01473	5.00E-05	0.00024532
ENSMUSG00000024548	Setbp1	0.173188	0.699123	2.0132	5.00E-05	0.00024532
ENSMUSG00000087060	Eldr	0.60858	2.45548	2.01248	4.00E-04	0.00165347
ENSMUSG00000031189	Aff2	0.0749602	0.30242	2.01236	0.0069	0.0209479
ENSMUSG00000032515	Csrnp1	88.5416	356.794	2.01066	5.00E-05	0.00024532
ENSMUSG00000068744	Psrc1	0.671198	2.70471	2.01066	0.00025	0.00108368
ENSMUSG00000026679	Enkur	0.153766	0.619188	2.00965	0.01105	0.0314162
ENSMUSG00000050174	Nudt6	3.22599	12.9854	2.00907	0.0095	0.0274999
ENSMUSG00000019866	Aim1	1.5929	6.40051	2.00653	5.00E-05	0.00024532
ENSMUSG00000102758	Naaladl2	0.167894	0.674489	2.00624	0.0028	0.00944542
ENSMUSG00000085587	Gm14493	18.6269	74.8124	2.00589	1.00E-04	0.000467924
ENSMUSG00000042826	Fgf11	0.339437	1.36297	2.00554	5.00E-05	0.00024532
ENSMUSG00000020547	Bzw2	4.22404	16.9482	2.00443	5.00E-05	0.00024532
ENSMUSG00000033327	Tnxb	1.97009	7.89895	2.0034	5.00E-05	0.00024532
ENSMUSG00000049037	Clec4a1	5.82285	23.343	2.00319	5.00E-05	0.00024532
ENSMUSG00000025780	Itih5	0.545494	2.18543	2.00228	5.00E-05	0.00024532
ENSMUSG00000070868	Skint3	0.309859	1.23959	2.00018	5.00E-05	0.00024532
ENSMUSG00000025014	Dntt	0.498655	1.99413	1.99965	5.00E-05	0.00024532
ENSMUSG00000110018	RP24-502J3.1	0.315647	1.26206	1.99939	0.00065	0.0025813
ENSMUSG00000081076	Rpsa-ps4	0.114025	0.455831	1.99914	0.0157	0.0425452
ENSMUSG00000062082	Cd200r4	0.242543	0.969521	1.99903	0.00035	0.00146407
ENSMUSG00000074825	Itpripl1	3.875	15.4818	1.9983	5.00E-05	0.00024532
ENSMUSG00000056529	Ptafr	5.4106	21.5834	1.99606	5.00E-05	0.00024532
ENSMUSG00000076543	Igkv4-74	0.635837	2.53618	1.99593	0.0146	0.0399787
ENSMUSG00000008035	Mid1ip1	15.038	59.977	1.99579	5.00E-05	0.00024532
ENSMUSG00000028919	Arhgef19	1.51143	6.02039	1.99394	0.00035	0.00146407
ENSMUSG00000018821	Avpi1	7.39993	29.3093	1.98577	5.00E-05	0.00024532
ENSMUSG00000030643	Rab30	1.15815	4.58499	1.9851	0.00015	0.000680764
ENSMUSG00000068742	Cry2	1.6713	6.61548	1.98487	5.00E-05	0.00024532
ENSMUSG00000022843	Clcn2	1.08381	4.28969	1.98476	0.0068	0.0206827
ENSMUSG00000028125	Abca4	0.910328	3.60285	1.98468	5.00E-05	0.00024532
ENSMUSG00000059327	Eda	0.170624	0.67523	1.98456	0.0039	0.01267
ENSMUSG00000049307	Fut4	0.258155	1.02117	1.98391	5.00E-05	0.00024532
ENSMUSG00000041272	Tox	0.214345	0.846887	1.98223	5.00E-05	0.00024532
ENSMUSG00000022945	Chaf1b	2.10444	8.30292	1.98018	5.00E-05	0.00024532
ENSMUSG00000042759	Apobr	3.09831	12.2198	1.97966	3.00E-04	0.00127367
ENSMUSG00000021880	Rnase6	4.39719	17.3336	1.97891	5.00E-05	0.00024532
ENSMUSG00000030247	Kcnj8	2.66688	10.4964	1.97666	5.00E-05	0.00024532
ENSMUSG00000030707	Coro1a	50.9389	200.461	1.97648	5.00E-05	0.00024532
ENSMUSG00000041736	Tspo	72.2077	284.099	1.97617	5.00E-05	0.00024532
ENSMUSG00000028226	Mmp16	0.181649	0.712808	1.97236	0.0073	0.0219717
ENSMUSG00000002257	Def6	1.28719	5.04982	1.97201	5.00E-05	0.00024532
ENSMUSG00000097418	Mir155hg	0.423568	1.66164	1.97195	0.00025	0.00108368
ENSMUSG00000006675	P4htm	1.21823	4.77706	1.97134	0.00315	0.0104712
ENSMUSG00000046223	Plaur	21.4393	83.898	1.96838	5.00E-05	0.00024532
ENSMUSG00000025473	Adam8	5.82378	22.7523	1.96598	5.00E-05	0.00024532
ENSMUSG00000074978	Actg-ps1	0.160255	0.626082	1.96598	0.00385	0.0125221
ENSMUSG00000039013	Siglecf	0.297721	1.1627	1.96545	5.00E-04	0.00202919
ENSMUSG00000061046	Haghl	4.34034	16.9484	1.96526	6.00E-04	0.00239878
ENSMUSG00000110949	Nudt8	3.69843	14.4344	1.96452	0.00035	0.00146407
ENSMUSG00000035873	Pawr	10.8291	42.2177	1.96293	5.00E-05	0.00024532
ENSMUSG00000049608	Gpr55	0.102255	0.398151	1.96115	7.00E-04	0.0027603
ENSMUSG00000030030	1700003E16Rik	0.128658	0.500327	1.95933	0.00045	0.00183921
ENSMUSG00000026622	Nek2	0.385089	1.49605	1.9579	5.00E-05	0.00024532
ENSMUSG00000074227	Spint2	62.8612	244.029	1.95681	5.00E-05	0.00024532
ENSMUSG00000048058	Ldlrad3	1.43091	5.5545	1.95672	5.00E-05	0.00024532
ENSMUSG00000025085	Ablim1	3.79968	14.7467	1.95644	5.00E-05	0.00024532
ENSMUSG00000029217	Tec	1.57044	6.09224	1.95581	5.00E-05	0.00024532
ENSMUSG00000022722	Arl6	4.21362	16.3397	1.95525	5.00E-05	0.00024532
ENSMUSG00000029096	Htra3	3.0456	11.8073	1.95488	5.00E-05	0.00024532
ENSMUSG00000022176	Rem2	0.36807	1.42662	1.95455	0.00035	0.00146407
ENSMUSG00000023940	Sgol1	0.258627	1.00078	1.95218	0.00935	0.0271218
ENSMUSG00000050390	C77080	4.08573	15.8043	1.95165	5.00E-05	0.00024532
ENSMUSG00000071001	Hrct1	0.0918535	0.355135	1.95096	0.00725	0.0218447
ENSMUSG00000038650	Rnh1	39.9879	154.579	1.95071	5.00E-05	0.00024532
ENSMUSG00000024521	Pmaip1	8.83726	34.1306	1.9494	5.00E-05	0.00024532
ENSMUSG00000032899	Styk1	1.01913	3.93599	1.94938	0.00145	0.00527826
ENSMUSG00000040907	Atp1a3	3.29254	12.713	1.94903	5.00E-05	0.00024532
ENSMUSG00000029544	Cabp1	0.119415	0.460775	1.94808	0.004	0.0129498
ENSMUSG00000079429	Mroh2a	1.14708	4.42277	1.94698	0.01405	0.0387378
ENSMUSG00000000290	Itgb2	19.0281	73.3492	1.94665	5.00E-05	0.00024532
ENSMUSG00000023915	Tnfrsf21	2.79989	10.783	1.94531	5.00E-05	0.00024532
ENSMUSG00000025212	Sfxn3	10.3139	39.71	1.94491	5.00E-05	0.00024532
ENSMUSG00000034987	Hrh2	0.324556	1.24844	1.94359	5.00E-05	0.00024532
ENSMUSG00000024397	Aif1	21.8311	83.9106	1.94247	5.00E-05	0.00024532
ENSMUSG00000027078	Ube2l6	18.8063	72.1696	1.94018	5.00E-05	0.00024532
ENSMUSG00000021268	Meg3	4.50479	17.2858	1.94005	0.00035	0.00146407
ENSMUSG00000038555	Reep2	0.491677	1.88624	1.93973	5.00E-05	0.00024532
ENSMUSG00000038170	Pde4dip	5.42261	20.7867	1.9386	5.00E-05	0.00024532
ENSMUSG00000030867	Plk1	0.746568	2.86135	1.93835	5.00E-05	0.00024532
ENSMUSG00000097187	Gm19426	0.289104	1.10702	1.93702	0.0018	0.00639442
ENSMUSG00000089844	A530032D15Rik	5.59403	21.402	1.93578	0.00575	0.0178603
ENSMUSG00000036606	Plxnb2	34.4953	131.961	1.93564	5.00E-05	0.00024532
ENSMUSG00000029490	Mfsd7a	1.31197	5.01729	1.93518	5.00E-05	0.00024532
ENSMUSG00000042104	Uggt2	1.69964	6.49956	1.93512	5.00E-05	0.00024532
ENSMUSG00000028116	Myoz2	0.0962758	0.367869	1.93395	0.0096	0.0277403
ENSMUSG00000037049	Smpd1	17.6226	67.229	1.93166	5.00E-05	0.00024532
ENSMUSG00000029765	Plxna4	5.11939	19.5185	1.9308	5.00E-05	0.00024532
ENSMUSG00000076674	Ighv3-8	0.644349	2.45529	1.92998	0.017	0.0456328
ENSMUSG00000025213	Kazald1	0.694145	2.64398	1.9294	5.00E-05	0.00024532
ENSMUSG00000028420	Tmem38b	5.13402	19.5523	1.92918	5.00E-05	0.00024532
ENSMUSG00000030431	Tmem238	2.0651	7.85653	1.92768	5.00E-05	0.00024532
ENSMUSG00000022014	Epsti1	4.83662	18.3772	1.92585	5.00E-05	0.00024532
ENSMUSG00000062590	Armc9	2.55277	9.69796	1.92562	0.00795	0.0236306
ENSMUSG00000001542	Ell2	7.23041	27.3822	1.92109	5.00E-05	0.00024532
ENSMUSG00000034520	Gjc1	0.941068	3.56385	1.92107	5.00E-05	0.00024532
ENSMUSG00000040675	Mthfd1l	0.870413	3.29587	1.92089	5.00E-05	0.00024532
ENSMUSG00000029915	Clec5a	1.47596	5.58488	1.91988	0.00035	0.00146407
ENSMUSG00000024798	Htr7	0.083331	0.315093	1.91885	0.00215	0.00747657
ENSMUSG00000020649	Rrm2	2.0982	7.93241	1.91861	5.00E-05	0.00024532
ENSMUSG00000038984	Tspyl5	0.0732716	0.276849	1.91777	0.00075	0.00293855
ENSMUSG00000034652	Cd300a	6.44726	24.3552	1.91747	3.00E-04	0.00127367
ENSMUSG00000000386	Mx1	0.77381	2.91821	1.91503	5.00E-05	0.00024532
ENSMUSG00000022995	Enah	1.16641	4.39637	1.91424	0.00105	0.00395434
ENSMUSG00000027630	Tbl1xr1	6.49806	24.4374	1.91101	1.00E-04	0.000467924
ENSMUSG00000020303	Stc2	0.195536	0.734796	1.90991	0.00965	0.0278642
ENSMUSG00000073421	H2-Ab1	110.57	415.051	1.90833	5.00E-05	0.00024532
ENSMUSG00000039958	Etfbkmt	7.02694	26.3752	1.90821	5.00E-05	0.00024532
ENSMUSG00000056612	Ppp1r14b	20.2887	76.1011	1.90724	5.00E-05	0.00024532
ENSMUSG00000027834	Serpini1	0.166437	0.624081	1.90675	0.00265	0.00899514
ENSMUSG00000022534	Mefv	1.08111	4.04261	1.90277	5.00E-05	0.00024532
ENSMUSG00000027315	Spint1	0.917087	3.42896	1.90264	0.00265	0.00899514
ENSMUSG00000111116	RP24-167A12.4	0.0797898	0.29822	1.9021	0.0129	0.0359615
ENSMUSG00000070605	Zfp992	0.661422	2.46959	1.90063	0.0096	0.0277403
ENSMUSG00000032826	Ank2	0.72526	2.7079	1.90061	0.00185	0.00654359
ENSMUSG00000027555	Car13	3.99576	14.9106	1.8998	5.00E-05	0.00024532
ENSMUSG00000032366	Tpm1	48.6422	181.332	1.89835	5.00E-05	0.00024532
ENSMUSG00000063455	D630045J12Rik	0.266164	0.992113	1.89819	0.015	0.0408799
ENSMUSG00000027544	Nfatc2	0.657961	2.44883	1.89602	5.00E-05	0.00024532
ENSMUSG00000034714	Ttyh2	1.92631	7.1685	1.89583	5.00E-05	0.00024532
ENSMUSG00000029330	Cds1	0.687586	2.55784	1.89532	0.0124	0.0347207
ENSMUSG00000028958	Tmub1	2.47237	9.19535	1.89501	5.00E-05	0.00024532
ENSMUSG00000022602	Arc	2.8401	10.5603	1.89463	5.00E-05	0.00024532
ENSMUSG00000038991	Txndc5	33.146	123.22	1.89433	5.00E-05	0.00024532
ENSMUSG00000028927	Padi2	1.08999	4.04784	1.89283	1.00E-04	0.000467924
ENSMUSG00000057541	Pus7	3.07301	11.4049	1.89193	5.00E-05	0.00024532
ENSMUSG00000076136	Gm24951	73.4282	272.488	1.89179	0.0186	0.0493133
ENSMUSG00000032021	Crtam	0.0915307	0.33911	1.88943	0.00055	0.00221514
ENSMUSG00000029510	Gpc2	0.498813	1.84677	1.88844	0.00775	0.0231273
ENSMUSG00000105504	Gbp5	6.95177	25.7361	1.88834	5.00E-05	0.00024532
ENSMUSG00000024909	Efemp2	32.7343	120.804	1.88379	5.00E-05	0.00024532
ENSMUSG00000028347	Tmeff1	0.312345	1.15228	1.88327	0.0011	0.00412521
ENSMUSG00000059108	Ifitm6	5.88009	21.6817	1.88257	5.00E-05	0.00024532
ENSMUSG00000001998	Ap4e1	7.16728	26.4253	1.88243	5.00E-05	0.00024532
ENSMUSG00000054951	9130008F23Rik	0.22779	0.839265	1.88142	0.00085	0.00328441
ENSMUSG00000039676	Capsl	0.284014	1.04615	1.88106	0.00265	0.00899514
ENSMUSG00000080942	Zfp36l1-ps	0.690932	2.54433	1.88067	0.00015	0.000680764
ENSMUSG00000044811	Cd300c2	7.69562	28.3342	1.88044	5.00E-05	0.00024532
ENSMUSG00000095630	Igkv6-23	3.48838	12.843	1.88035	7.00E-04	0.0027603
ENSMUSG00000029135	Fosl2	30.8342	113.496	1.88003	5.00E-05	0.00024532
ENSMUSG00000045322	Tlr9	0.68779	2.53119	1.87977	5.00E-05	0.00024532
ENSMUSG00000052821	Cysltr1	0.941902	3.46612	1.87967	0.0016	0.005758
ENSMUSG00000025498	Irf7	34.8158	127.871	1.87687	7.00E-04	0.0027603
ENSMUSG00000030114	Klrg1	0.17558	0.644797	1.87672	0.0057	0.0177303
ENSMUSG00000091475	2810468N07Rik	0.471593	1.7307	1.87574	1.00E-04	0.000467924
ENSMUSG00000030165	Klrd1	5.08542	18.646	1.87443	5.00E-05	0.00024532
ENSMUSG00000000594	Gm2a	20.6796	75.7459	1.87296	5.00E-05	0.00024532
ENSMUSG00000017607	Tns4	0.592925	2.16904	1.87114	0.01245	0.0348508
ENSMUSG00000029413	Naaa	9.954	36.4003	1.8706	5.00E-05	0.00024532
ENSMUSG00000042724	Map3k9	0.374738	1.36881	1.86897	5.00E-05	0.00024532
ENSMUSG00000029830	Svopl	0.099064	0.361552	1.86777	0.0043	0.0138116
ENSMUSG00000076569	Igkv5-39	3.25707	11.8819	1.86712	0.00725	0.0218447
ENSMUSG00000023078	Cxcl13	11.9603	43.6308	1.86709	5.00E-05	0.00024532
ENSMUSG00000002980	Bcam	50.0084	182.408	1.86693	5.00E-05	0.00024532
ENSMUSG00000095589	Ighv1-55	2.80478	10.2272	1.86645	0.0016	0.005758
ENSMUSG00000048458	Fam212b	0.46624	1.69987	1.86628	5.00E-05	0.00024532
ENSMUSG00000095700	Ighv10-3	1.22009	4.44836	1.86628	0.00495	0.0156633
ENSMUSG00000034634	Ly6d	5.4288	19.7915	1.86618	5.00E-05	0.00024532
ENSMUSG00000027357	Crls1	13.6907	49.9103	1.86614	5.00E-05	0.00024532
ENSMUSG00000004032	Gstm5	4.2089	15.3412	1.8659	5.00E-05	0.00024532
ENSMUSG00000039835	Nhsl1	2.85409	10.4018	1.86572	5.00E-05	0.00024532
ENSMUSG00000107761	2010008C14Rik	0.695938	2.53442	1.86462	0.00765	0.0228637
ENSMUSG00000078783	Gm9733	2.49337	9.0799	1.86458	2.00E-04	0.000882358
ENSMUSG00000053279	Aldh1a1	47.4183	172.489	1.86299	5.00E-05	0.00024532
ENSMUSG00000096980	Gm26526	0.12857	0.467263	1.86168	9.00E-04	0.00345379
ENSMUSG00000035365	Parpbp	0.243263	0.884089	1.86167	0.01355	0.0375334
ENSMUSG00000071342	Lsmem1	0.403323	1.4642	1.86011	0.01735	0.0464451
ENSMUSG00000004707	Ly9	2.76262	10.0176	1.85843	0.00015	0.000680764
ENSMUSG00000040747	Cd53	28.2196	102.074	1.85484	5.00E-05	0.00024532
ENSMUSG00000093896	Ighv1-76	1.21668	4.39953	1.8544	0.00515	0.0161994
ENSMUSG00000071713	Csf2rb	3.76035	13.5959	1.85423	5.00E-05	0.00024532
ENSMUSG00000047205	Dusp18	0.675438	2.44042	1.85323	5.00E-05	0.00024532
ENSMUSG00000046805	Mpeg1	38.412	138.708	1.85243	5.00E-05	0.00024532
ENSMUSG00000020340	Cyfip2	2.17494	7.85208	1.8521	5.00E-05	0.00024532
ENSMUSG00000024989	Cep55	0.593026	2.1403	1.85164	5.00E-05	0.00024532
ENSMUSG00000011179	Odc1	24.7133	89.1912	1.85161	5.00E-05	0.00024532
ENSMUSG00000097493	9930014A18Rik	4.93672	17.814	1.85139	0.00265	0.00899514
ENSMUSG00000031750	Il34	0.666731	2.40559	1.85121	0.00235	0.00808176
ENSMUSG00000000440	Pparg	2.43208	8.77486	1.85119	0.0021	0.00732087
ENSMUSG00000037447	Arid5a	11.0358	39.7838	1.84999	5.00E-05	0.00024532
ENSMUSG00000026578	Ccdc181	2.22614	8.0244	1.84985	5.00E-05	0.00024532
ENSMUSG00000005514	Por	28.3174	102.062	1.84968	5.00E-05	0.00024532
ENSMUSG00000091228	Gm20390	27.0558	97.4153	1.84821	5.00E-05	0.00024532
ENSMUSG00000024270	Slc39a6	6.10661	21.9862	1.84815	5.00E-05	0.00024532
ENSMUSG00000059326	Csf2ra	10.2053	36.7419	1.8481	5.00E-05	0.00024532
ENSMUSG00000090891	D6Ertd527e	0.0833056	0.299908	1.84803	0.0048	0.0152304
ENSMUSG00000018921	Pelp1	11.2403	40.4551	1.84764	5.00E-05	0.00024532
ENSMUSG00000041954	Tnfrsf18	1.47009	5.28816	1.84686	0.00205	0.00716568
ENSMUSG00000090258	Churc1	8.92145	32.0719	1.84596	0.0013	0.00479364
ENSMUSG00000020312	Shc2	0.159265	0.572078	1.84478	2.00E-04	0.000882358
ENSMUSG00000022996	Wnt10b	0.0908008	0.325847	1.84342	0.0032	0.010623
ENSMUSG00000052565	Hist1h1d	0.223425	0.801683	1.84324	0.00535	0.0167693
ENSMUSG00000001403	Ube2c	2.48366	8.90526	1.84219	5.00E-05	0.00024532
ENSMUSG00000013155	Enkd1	0.935927	3.34678	1.83831	5.00E-05	0.00024532
ENSMUSG00000069516	Lyz2	260.674	931.688	1.8376	5.00E-05	0.00024532
ENSMUSG00000030154	Klrb1f	0.389009	1.38972	1.83692	0.00605	0.0186886
ENSMUSG00000027787	Nmd3	13.0946	46.7208	1.83509	5.00E-05	0.00024532
ENSMUSG00000079523	Tmsb10	32.7854	116.72	1.83192	5.00E-05	0.00024532
ENSMUSG00000036086	Zranb3	0.435807	1.5514	1.83181	1.00E-04	0.000467924
ENSMUSG00000022257	Laptm4b	32.7875	116.716	1.83178	5.00E-05	0.00024532
ENSMUSG00000022378	Fam49b	19.5354	69.3914	1.82867	5.00E-05	0.00024532
ENSMUSG00000029380	Cxcl1	138.641	492.31	1.82821	5.00E-05	0.00024532
ENSMUSG00000100454	Gm28901	1.68856	5.98732	1.82611	0.00105	0.00395434
ENSMUSG00000001424	Snd1	41.8684	148.115	1.82278	5.00E-05	0.00024532
ENSMUSG00000102037	Bcl2a1a	0.872113	3.08497	1.82267	0.00055	0.00221514
ENSMUSG00000047115	Fam221a	1.12725	3.98563	1.822	0.00145	0.00527826
[truncated: 5,407 more rows]
