# Supplementary material for: Embryonic mesothelial-derived hepatic lineage of quiescent and heterogenous scar-orchestrating cells defined but suppressed by WT1
Source: Nat Commun. 2019 Oct 15;10:4688. doi: 10.1038/s41467-019-12701-9 (PMC6794268; doi:10.1038/s41467-019-12701-9)
Supplement: Supplementary file 10 — Supplementary Data 7 [file 41467_2019_12701_MOESM10_ESM.csv]

ensembl_id	gene_short_name	Plus_FPKM	WTlow_FPKM	log2_fold_change	p_value	q_value
ENSMUSG00000025219	Fgf8	0	0.57301	Inf	5.00E-05	0.000347296
ENSMUSG00000026831	1700007K13Rik	0	0.275346	Inf	5.00E-05	0.000347296
ENSMUSG00000027445	Cst9	0	2.98073	Inf	5.00E-05	0.000347296
ENSMUSG00000030292	Smco2	0	0.488444	Inf	5.00E-05	0.000347296
ENSMUSG00000031760	Mt3	0	1.46569	Inf	5.00E-05	0.000347296
ENSMUSG00000040258	Nxph4	0	0.265807	Inf	5.00E-05	0.000347296
ENSMUSG00000045608	Dbx2	0	0.488266	Inf	5.00E-05	0.000347296
ENSMUSG00000045761	Fam179a	0	0.362188	Inf	5.00E-05	0.000347296
ENSMUSG00000052396	Mogat2	0	0.334543	Inf	5.00E-05	0.000347296
ENSMUSG00000054215	Sprr2k	0	0.258664	Inf	5.00E-05	0.000347296
ENSMUSG00000054958	Nt5c1a	0	1.76964	Inf	5.00E-05	0.000347296
ENSMUSG00000079092	Prl2c2	0	0.262532	Inf	5.00E-05	0.000347296
ENSMUSG00000085389	1700003M07Rik	0	0.751941	Inf	5.00E-05	0.000347296
ENSMUSG00000085419	Gm11734	0	0.967061	Inf	5.00E-05	0.000347296
ENSMUSG00000086283	2810433D01Rik	0	0.302081	Inf	5.00E-05	0.000347296
ENSMUSG00000087230	Mroh3	0	0.276655	Inf	5.00E-05	0.000347296
ENSMUSG00000090894	Olfr110	0	0.265601	Inf	5.00E-05	0.000347296
ENSMUSG00000091650	Apol11a	0	4.84089	Inf	5.00E-05	0.000347296
ENSMUSG00000096020	Ighv1-75	0	1.23082	Inf	5.00E-05	0.000347296
ENSMUSG00000096225	Lhx8	0	1.82722	Inf	5.00E-05	0.000347296
ENSMUSG00000096506	CR974586.5	0	1.63983	Inf	5.00E-05	0.000347296
ENSMUSG00000097515	1700040D17Rik	0	0.434879	Inf	5.00E-05	0.000347296
ENSMUSG00000099444	Gm29240	0	1.12406	Inf	5.00E-05	0.000347296
ENSMUSG00000103691	Gm38019	0	0.925774	Inf	5.00E-05	0.000347296
ENSMUSG00000106754	Gm43101	0	0.736635	Inf	5.00E-05	0.000347296
ENSMUSG00000109145	Gm20744	0	0.802963	Inf	5.00E-05	0.000347296
ENSMUSG00000109680	Gm45585	0	0.552338	Inf	5.00E-05	0.000347296
ENSMUSG00000100437	Gm29152	0	0.525247	Inf	0.00015	0.00095625
ENSMUSG00000110495	RP24-276H6.2	0	0.453816	Inf	3.00E-04	0.00180501
ENSMUSG00000110599	RP23-91H23.1	0	0.6849	Inf	4.00E-04	0.00232434
ENSMUSG00000083283	Gm15361	0	0.341361	Inf	0.00065	0.00357109
ENSMUSG00000104484	Gm33142	0	0.31356	Inf	0.00105	0.00542909
ENSMUSG00000071516	Hist1h2ai	0	0.28188	Inf	0.00115	0.00587083
ENSMUSG00000043903	Gm22	0	0.845247	Inf	0.0013	0.00652476
ENSMUSG00000095217	Hist1h2bn	0	0.232176	Inf	0.00195	0.00927096
ENSMUSG00000106674	Gm43153	0	0.701001	Inf	0.0025	0.0114719
ENSMUSG00000064450	Snord68	0	124.69	Inf	0.0055	0.0224869
ENSMUSG00000073371	Gm6594	0	0.321555	Inf	0.00775	0.0299072
ENSMUSG00000093541	Gm20660	0	0.45012	Inf	0.008	0.0307048
ENSMUSG00000095590	Gm24305	0	2.32637	Inf	0.00935	0.0350868
ENSMUSG00000006216	Clcnkb	0	0.261798	Inf	0.0094	0.0352359
ENSMUSG00000076924	Traj4	0	300.14	Inf	0.01105	0.0403179
ENSMUSG00000089229	Gm25043	0	1.14556	Inf	0.0118	0.0426231
ENSMUSG00000073821	8030451A03Rik	0	1.08197	Inf	0.0124	0.0444777
ENSMUSG00000045545	Krt14	0.0348261	63.9339	10.8422	3.00E-04	0.00180501
ENSMUSG00000030077	Chl1	0.0206889	36.8018	10.7967	0.00045	0.00257055
ENSMUSG00000040026	Saa3	13.3261	9269.33	9.44207	5.00E-05	0.000347296
ENSMUSG00000051279	Gdf6	0.0279658	18.5433	9.37302	5.00E-05	0.000347296
ENSMUSG00000029816	Gpnmb	0.364776	219.501	9.233	5.00E-05	0.000347296
ENSMUSG00000091694	Apol11b	0.0278218	13.2171	8.89198	0.00015	0.00095625
ENSMUSG00000060962	Dmkn	1.056	468.273	8.79259	5.00E-05	0.000347296
ENSMUSG00000001131	Timp1	0.785295	260.247	8.37243	0.00045	0.00257055
ENSMUSG00000028364	Tnc	0.0350358	11.1357	8.31215	5.00E-05	0.000347296
ENSMUSG00000027520	Zdbf2	0.0140501	3.53534	7.97512	5.00E-05	0.000347296
ENSMUSG00000085139	A730046J19Rik	0.0137457	3.10561	7.81975	0.00645	0.0256614
ENSMUSG00000029334	Prkg2	0.0811077	13.4024	7.36844	5.00E-05	0.000347296
ENSMUSG00000002020	Ltbp2	0.339964	55.4294	7.34912	5.00E-05	0.000347296
ENSMUSG00000061048	Cdh3	0.272177	40.2175	7.20713	5.00E-05	0.000347296
ENSMUSG00000020429	Igfbp1	0.141026	19.2223	7.09068	5.00E-05	0.000347296
ENSMUSG00000074758	Gm5535	0.117622	15.8902	7.07783	5.00E-05	0.000347296
ENSMUSG00000026494	Kif26b	0.0123132	1.56631	6.99102	5.00E-05	0.000347296
ENSMUSG00000049723	Mmp12	4.24957	537.764	6.98351	5.00E-05	0.000347296
ENSMUSG00000001506	Col1a1	2.4203	296.005	6.93429	5.00E-05	0.000347296
ENSMUSG00000000730	Dnmt3l	0.00667682	0.794409	6.89458	0.00015	0.00095625
ENSMUSG00000020684	Rasl10b	0.0363259	4.27969	6.88037	5.00E-05	0.000347296
ENSMUSG00000008658	Rbfox1	0.0150867	1.74471	6.85356	0.0031	0.0138419
ENSMUSG00000031596	Slc7a2	0.349062	39.831	6.83426	5.00E-05	0.000347296
ENSMUSG00000029168	Dpysl5	0.0387146	4.11846	6.73308	7.00E-04	0.00381621
ENSMUSG00000039058	Ak5	0.0760122	7.84347	6.68912	0.00325	0.0144177
ENSMUSG00000029377	Ereg	0.0511522	5.13913	6.65058	5.00E-05	0.000347296
ENSMUSG00000029661	Col1a2	4.15924	393.826	6.5651	5.00E-05	0.000347296
ENSMUSG00000029108	Pcdh7	0.236889	21.661	6.51475	5.00E-05	0.000347296
ENSMUSG00000035606	Ky	0.00861593	0.774953	6.49096	0.0014	0.00694526
ENSMUSG00000029371	Cxcl5	0.665447	59.5958	6.48474	5.00E-05	0.000347296
ENSMUSG00000030732	Chrdl2	0.0445809	3.82895	6.42438	1.00E-04	0.000661719
ENSMUSG00000063430	Wscd2	0.0235356	2.00171	6.41025	5.00E-05	0.000347296
ENSMUSG00000023992	Trem2	2.39822	187.218	6.28661	5.00E-05	0.000347296
ENSMUSG00000040016	Ptger3	0.204831	15.9251	6.28072	5.00E-05	0.000347296
ENSMUSG00000060212	Pcnx2	0.220979	16.9126	6.25804	5.00E-05	0.000347296
ENSMUSG00000030162	Olr1	1.03272	78.7206	6.25221	5.00E-05	0.000347296
ENSMUSG00000021950	Anxa8	0.956909	72.3442	6.24035	5.00E-05	0.000347296
ENSMUSG00000028583	Pdpn	2.16998	159.141	6.19648	5.00E-05	0.000347296
ENSMUSG00000033063	Cntnap3	0.0203261	1.48419	6.19021	2.00E-04	0.0012415
ENSMUSG00000036136	Fam110c	0.266937	19.4809	6.18942	5.00E-05	0.000347296
ENSMUSG00000049436	Upk1b	2.31091	167.461	6.17923	5.00E-05	0.000347296
ENSMUSG00000037411	Serpine1	2.49398	180.461	6.1771	5.00E-05	0.000347296
ENSMUSG00000089961	Gm16567	7.83718	562.036	6.16419	5.00E-05	0.000347296
ENSMUSG00000024059	Clip4	0.0771155	5.4805	6.15114	5.00E-05	0.000347296
ENSMUSG00000039542	Ncam1	0.10675	7.47742	6.13023	5.00E-05	0.000347296
ENSMUSG00000050737	Ptges	0.353017	24.4959	6.11666	5.00E-05	0.000347296
ENSMUSG00000029379	Cxcl3	0.895483	61.0895	6.09211	5.00E-05	0.000347296
ENSMUSG00000001119	Col6a1	2.34264	157.006	6.06654	5.00E-05	0.000347296
ENSMUSG00000032936	Camkv	0.0195076	1.30458	6.06341	5.00E-05	0.000347296
ENSMUSG00000047330	Kcne4	0.0844344	5.60996	6.05402	5.00E-05	0.000347296
ENSMUSG00000042357	Gjb5	0.24932	16.4634	6.04512	5.00E-05	0.000347296
ENSMUSG00000056427	Slit3	0.473251	30.4693	6.00861	5.00E-05	0.000347296
ENSMUSG00000046719	Nxph3	0.0430732	2.74901	5.99598	1.00E-04	0.000661719
ENSMUSG00000035373	Ccl7	2.05134	128.661	5.97086	5.00E-05	0.000347296
ENSMUSG00000026043	Col3a1	14.5208	909.748	5.96927	5.00E-05	0.000347296
ENSMUSG00000020607	Fam84a	0.230124	14.1241	5.9396	5.00E-05	0.000347296
ENSMUSG00000048915	Efna5	0.335164	20.5418	5.93755	5.00E-05	0.000347296
ENSMUSG00000038521	C1s1	4.99879	304.476	5.92861	5.00E-05	0.000347296
ENSMUSG00000031965	Tbx20	0.0774628	4.67963	5.91675	5.00E-05	0.000347296
ENSMUSG00000040152	Thbs1	5.81958	349.906	5.90991	5.00E-05	0.000347296
ENSMUSG00000013584	Aldh1a2	1.00792	60.2806	5.90224	5.00E-05	0.000347296
ENSMUSG00000053687	Dpep2	0.979869	58.2824	5.89433	0.00045	0.00257055
ENSMUSG00000037852	Cpe	6.17698	366.477	5.89068	5.00E-05	0.000347296
ENSMUSG00000032334	Loxl1	0.984652	58.18	5.88477	5.00E-05	0.000347296
ENSMUSG00000037418	Best1	0.225895	13.1922	5.86789	5.00E-05	0.000347296
ENSMUSG00000039313	AF529169	0.0137856	0.804067	5.86608	0.00015	0.00095625
ENSMUSG00000069378	Prdm6	0.0893699	5.15343	5.8496	5.00E-05	0.000347296
ENSMUSG00000006014	Prg4	7.99057	459.745	5.84639	5.00E-05	0.000347296
ENSMUSG00000015568	Lpl	5.52325	315.804	5.83737	5.00E-05	0.000347296
ENSMUSG00000022415	Syngr1	0.373867	20.9808	5.8104	0.0042	0.0180064
ENSMUSG00000028370	Pappa	0.0316081	1.76991	5.80723	5.00E-05	0.000347296
ENSMUSG00000018919	Tm4sf5	0.233749	13.0844	5.80674	5.00E-05	0.000347296
ENSMUSG00000032537	Ephb1	0.210223	11.7473	5.80426	5.00E-05	0.000347296
ENSMUSG00000052135	Foxo6	0.137776	7.69466	5.80346	5.00E-05	0.000347296
ENSMUSG00000031673	Cdh11	0.612799	34.1229	5.79918	5.00E-05	0.000347296
ENSMUSG00000063011	Msln	4.33298	239.158	5.78646	5.00E-05	0.000347296
ENSMUSG00000056900	Usp13	0.0277725	1.53177	5.7854	5.00E-05	0.000347296
ENSMUSG00000035916	Ptprq	0.0519508	2.85462	5.78001	5.00E-05	0.000347296
ENSMUSG00000099398	Ms4a14	0.0358639	1.95907	5.77149	5.00E-05	0.000347296
ENSMUSG00000027408	Cpxm1	0.457053	24.9248	5.76908	5.00E-05	0.000347296
ENSMUSG00000031443	F7	0.390064	21.2022	5.76436	5.00E-05	0.000347296
ENSMUSG00000020241	Col6a2	1.97786	107.073	5.75851	5.00E-05	0.000347296
ENSMUSG00000032549	Rab6b	0.248666	13.3048	5.7416	5.00E-05	0.000347296
ENSMUSG00000044646	Zbtb7c	0.242381	12.8815	5.73188	5.00E-05	0.000347296
ENSMUSG00000024672	Ms4a7	1.60625	85.3629	5.73184	5.00E-05	0.000347296
ENSMUSG00000097336	Fendrr	0.134526	7.14763	5.73151	5.00E-04	0.00282632
ENSMUSG00000048988	Elfn1	0.0101654	0.535319	5.71865	0.01425	0.0497926
ENSMUSG00000001555	Fkbp10	0.571915	29.9342	5.70985	5.00E-05	0.000347296
ENSMUSG00000025854	Fam20c	1.32998	68.9486	5.69605	5.00E-05	0.000347296
ENSMUSG00000030117	Gdf3	0.174448	9.02864	5.69364	5.00E-05	0.000347296
ENSMUSG00000058153	Sez6l	0.0319638	1.64187	5.68276	5.00E-05	0.000347296
ENSMUSG00000090231	Cfb	12.045	615.529	5.67532	5.00E-05	0.000347296
ENSMUSG00000012428	Steap4	2.43331	122.651	5.6555	5.00E-05	0.000347296
ENSMUSG00000019122	Ccl9	14.9945	748.013	5.64056	5.00E-05	0.000347296
ENSMUSG00000032368	Zic1	0.0301353	1.497	5.63448	5.00E-05	0.000347296
ENSMUSG00000021508	Cxcl14	1.14425	56.0348	5.61385	5.00E-05	0.000347296
ENSMUSG00000043110	Lrrn4	1.64874	80.4182	5.60809	5.00E-05	0.000347296
ENSMUSG00000034612	Chst11	0.68351	32.7258	5.58132	5.00E-05	0.000347296
ENSMUSG00000016458	Wt1	0.919315	44.0089	5.58109	5.00E-05	0.000347296
ENSMUSG00000047420	Fam180a	0.434969	20.6856	5.57157	5.00E-05	0.000347296
ENSMUSG00000031906	Smpd3	0.716448	34.0489	5.5706	5.00E-05	0.000347296
ENSMUSG00000003665	Has1	1.32983	62.8724	5.56311	5.00E-05	0.000347296
ENSMUSG00000049122	Frmd3	0.0129053	0.603041	5.54621	0.00795	0.0305528
ENSMUSG00000042428	Mgat3	0.245212	11.105	5.50104	5.00E-05	0.000347296
ENSMUSG00000025105	Bnc1	0.355752	16.1004	5.50008	5.00E-05	0.000347296
ENSMUSG00000027827	Kcnab1	0.668862	30.06	5.48999	5.00E-05	0.000347296
ENSMUSG00000039252	Lgi2	0.135509	6.06195	5.48332	5.00E-05	0.000347296
ENSMUSG00000021091	Serpina3n	5.73617	256.302	5.48162	5.00E-05	0.000347296
ENSMUSG00000024529	Lox	0.777244	34.6802	5.4796	5.00E-05	0.000347296
ENSMUSG00000050335	Lgals3	16.524	730.945	5.46713	5.00E-05	0.000347296
ENSMUSG00000046056	Sbsn	1.01996	45.0045	5.46348	7.00E-04	0.00381621
ENSMUSG00000027797	Dclk1	0.117089	5.1139	5.44874	5.00E-05	0.000347296
ENSMUSG00000002289	Angptl4	0.72697	31.7385	5.44819	5.00E-05	0.000347296
ENSMUSG00000030074	Gxylt2	0.200898	8.75999	5.44639	5.00E-05	0.000347296
ENSMUSG00000034813	Grip1	0.0584454	2.5389	5.44097	5.00E-05	0.000347296
ENSMUSG00000041556	Fbxo2	0.0765028	3.26604	5.41589	5.00E-05	0.000347296
ENSMUSG00000037681	Esyt3	0.204159	8.70436	5.41397	5.00E-05	0.000347296
ENSMUSG00000032584	Mst1r	0.678636	28.7466	5.40461	5.00E-05	0.000347296
ENSMUSG00000041741	Pde3a	0.0852737	3.54065	5.37577	5.00E-05	0.000347296
ENSMUSG00000023886	Smoc2	1.65494	67.8359	5.35719	5.00E-05	0.000347296
ENSMUSG00000038670	Mybpc2	0.068123	2.76658	5.34382	5.00E-05	0.000347296
ENSMUSG00000031340	Gabre	0.0404582	1.64037	5.34145	5.00E-05	0.000347296
ENSMUSG00000027750	Postn	0.737247	29.5903	5.32683	5.00E-05	0.000347296
ENSMUSG00000096140	Ankrd66	0.0386456	1.54188	5.31824	0.00295	0.0132731
ENSMUSG00000090084	Srpx	0.241058	9.58918	5.31395	0.00245	0.0112752
ENSMUSG00000040612	Ildr2	0.470899	18.6989	5.31139	5.00E-05	0.000347296
ENSMUSG00000020627	Klhl29	0.0549266	2.16201	5.29872	5.00E-05	0.000347296
ENSMUSG00000060882	Kcnd2	0.0292952	1.14887	5.29341	9.00E-04	0.00473571
ENSMUSG00000034839	Larp6	0.0607356	2.37353	5.28835	5.00E-05	0.000347296
ENSMUSG00000052613	Pcdh15	0.0603693	2.348	5.28147	5.00E-05	0.000347296
ENSMUSG00000031298	Adgrg2	0.17363	6.75104	5.28102	5.00E-05	0.000347296
ENSMUSG00000024304	Cdh2	0.192996	7.48412	5.27719	5.00E-05	0.000347296
ENSMUSG00000028262	Clca3a2	0.0894617	3.4499	5.26914	1.00E-04	0.000661719
ENSMUSG00000030131	Mug2	0.14621	5.60546	5.26072	5.00E-05	0.000347296
ENSMUSG00000025885	Myo5b	1.33928	51.2938	5.25926	5.00E-05	0.000347296
ENSMUSG00000031274	Col4a5	0.458547	17.5313	5.25672	5.00E-05	0.000347296
ENSMUSG00000030834	Abcc6	0.0865044	3.29899	5.25311	5.00E-05	0.000347296
ENSMUSG00000026051	1500015O10Rik	0.143314	5.46105	5.25192	0.00035	0.00207128
ENSMUSG00000020848	Doc2b	0.0187401	0.713264	5.25024	0.00015	0.00095625
ENSMUSG00000006931	P3h4	2.04956	77.9905	5.24992	5.00E-05	0.000347296
ENSMUSG00000042757	Tmem108	0.437785	16.6041	5.24517	5.00E-05	0.000347296
ENSMUSG00000036510	Cdh8	0.00729202	0.275157	5.23779	4.00E-04	0.00232434
ENSMUSG00000054793	Cadm4	0.629906	23.6876	5.23285	5.00E-05	0.000347296
ENSMUSG00000026840	Lamc3	0.907972	33.8247	5.21929	5.00E-05	0.000347296
ENSMUSG00000044017	Adgrd1	1.4053	52.2601	5.21676	5.00E-05	0.000347296
ENSMUSG00000018648	Dusp14	0.513223	19.0471	5.21384	5.00E-05	0.000347296
ENSMUSG00000054675	Tmem119	1.12749	41.7945	5.21212	5.00E-05	0.000347296
ENSMUSG00000087259	2610035D17Rik	0.0541128	1.99485	5.20417	5.00E-05	0.000347296
ENSMUSG00000020810	Cygb	1.00543	37.0644	5.20414	5.00E-05	0.000347296
ENSMUSG00000036412	Arsi	0.0923399	3.40302	5.20372	5.00E-05	0.000347296
ENSMUSG00000029869	Ephb6	0.374134	13.7526	5.2	5.00E-05	0.000347296
ENSMUSG00000038725	Pkhd1l1	1.28366	46.697	5.185	5.00E-05	0.000347296
ENSMUSG00000019230	Lhx9	0.118551	4.2906	5.1776	5.00E-05	0.000347296
ENSMUSG00000109564	Muc16	0.754259	27.2651	5.17585	5.00E-05	0.000347296
ENSMUSG00000006724	Cyp27b1	0.057741	2.08462	5.17405	5.00E-05	0.000347296
ENSMUSG00000003469	Phyhip	0.106984	3.84034	5.16577	5.00E-05	0.000347296
ENSMUSG00000045667	Smtnl2	0.46804	16.7932	5.1651	5.00E-05	0.000347296
ENSMUSG00000020007	Il20ra	0.0140983	0.505191	5.16324	0.012	0.0432164
ENSMUSG00000031273	Col4a6	0.245338	8.75588	5.15741	5.00E-05	0.000347296
ENSMUSG00000049848	Ceacam19	0.0153309	0.541918	5.14356	0.0028	0.0126759
ENSMUSG00000102752	Gm7694	0.356214	12.576	5.14179	5.00E-05	0.000347296
ENSMUSG00000000402	Egfl6	0.226047	7.94841	5.13597	5.00E-05	0.000347296
ENSMUSG00000006179	Prss16	0.02602	0.913875	5.1343	0.00015	0.00095625
ENSMUSG00000063767	S100a7a	0.108705	3.76961	5.11592	5.00E-05	0.000347296
ENSMUSG00000026443	Lrrn2	0.0380478	1.31257	5.10844	5.00E-05	0.000347296
ENSMUSG00000027832	Ptx3	0.272644	9.40168	5.10783	5.00E-05	0.000347296
ENSMUSG00000072596	Ear2	3.99723	136.66	5.09544	5.00E-05	0.000347296
ENSMUSG00000025473	Adam8	6.0476	205.78	5.08859	5.00E-05	0.000347296
ENSMUSG00000018500	Adora2b	0.222816	7.58026	5.08832	5.00E-05	0.000347296
ENSMUSG00000095620	2010005H15Rik	0.170447	5.76143	5.07903	0.00015	0.00095625
ENSMUSG00000050982	Apol10a	0.0392371	1.32168	5.07401	1.00E-04	0.000661719
ENSMUSG00000044177	Wfikkn2	0.0606712	2.02911	5.06369	5.00E-05	0.000347296
ENSMUSG00000069515	Lyz1	0.965792	32.2291	5.06051	5.00E-05	0.000347296
ENSMUSG00000032374	Plod2	1.12478	37.406	5.05556	5.00E-05	0.000347296
ENSMUSG00000072625	Gdf2	0.186973	6.21137	5.05401	5.00E-05	0.000347296
ENSMUSG00000055653	Gpc3	5.32228	175.821	5.04592	5.00E-05	0.000347296
ENSMUSG00000086712	AI427809	0.279302	9.1521	5.03421	5.00E-05	0.000347296
ENSMUSG00000089929	Bcl2a1b	3.65839	119.049	5.0242	5.00E-05	0.000347296
ENSMUSG00000043635	Adamts3	0.0686849	2.22491	5.01761	5.00E-05	0.000347296
ENSMUSG00000035930	Chst4	0.572963	18.5228	5.01472	5.00E-05	0.000347296
ENSMUSG00000027500	Stmn2	0.490882	15.8291	5.01106	5.00E-05	0.000347296
ENSMUSG00000027848	Olfml3	0.388911	12.4975	5.00606	5.00E-05	0.000347296
ENSMUSG00000031740	Mmp2	1.7215	55.2897	5.00528	5.00E-05	0.000347296
ENSMUSG00000044162	Tnip3	0.777256	24.9097	5.00217	5.00E-05	0.000347296
ENSMUSG00000067586	S1pr3	0.19158	6.13129	5.00017	5.00E-05	0.000347296
ENSMUSG00000001020	S100a4	12.0405	384.909	4.99855	5.00E-05	0.000347296
ENSMUSG00000056035	Cyp3a11	1.2134	38.4938	4.98749	5.00E-05	0.000347296
ENSMUSG00000032289	Thsd4	0.716907	22.7248	4.98634	5.00E-05	0.000347296
ENSMUSG00000023039	Krt7	2.2857	72.4158	4.98559	5.00E-05	0.000347296
ENSMUSG00000024727	Trpm6	0.0168477	0.531668	4.9799	5.00E-05	0.000347296
ENSMUSG00000042812	Foxf1	0.417876	13.179	4.97902	0.0051	0.0211844
ENSMUSG00000037157	Il22ra1	0.0942446	2.97003	4.97793	5.00E-05	0.000347296
ENSMUSG00000036545	Adamts2	0.940267	29.5862	4.97571	5.00E-05	0.000347296
ENSMUSG00000036098	Myrf	1.9727	62.014	4.97436	5.00E-05	0.000347296
ENSMUSG00000041734	Kirrel	0.3371	10.5256	4.96458	5.00E-05	0.000347296
ENSMUSG00000051048	P4ha3	0.0515249	1.60107	4.95762	5.00E-05	0.000347296
ENSMUSG00000028965	Tnfrsf9	0.184435	5.72758	4.95674	2.00E-04	0.0012415
ENSMUSG00000056737	Capg	11.9369	370.692	4.95671	5.00E-05	0.000347296
ENSMUSG00000086040	Wipf3	0.344124	10.6617	4.95337	0.00075	0.00405438
ENSMUSG00000059430	Actg2	0.13375	4.14298	4.95306	5.00E-05	0.000347296
ENSMUSG00000024481	Lvrn	0.228268	7.06134	4.95114	5.00E-05	0.000347296
ENSMUSG00000052957	Gas1	5.15737	159.394	4.94982	5.00E-05	0.000347296
ENSMUSG00000026109	Tmeff2	0.262625	8.09883	4.94664	5.00E-05	0.000347296
ENSMUSG00000036596	Cpz	0.221725	6.82037	4.94301	5.00E-05	0.000347296
ENSMUSG00000053522	Lgals7	1.23851	37.9805	4.93858	4.00E-04	0.00232434
ENSMUSG00000062309	Rpp25	0.309508	9.43598	4.93012	5.00E-05	0.000347296
ENSMUSG00000028782	Adgrb2	0.155066	4.70105	4.92203	5.00E-05	0.000347296
ENSMUSG00000017002	Slpi	80.5096	2436.78	4.91967	5.00E-05	0.000347296
ENSMUSG00000064246	Chil1	10.6952	322.665	4.91499	5.00E-05	0.000347296
ENSMUSG00000026837	Col5a1	1.12771	33.9918	4.91372	5.00E-05	0.000347296
ENSMUSG00000023224	Serping1	16.693	501.583	4.90918	5.00E-05	0.000347296
ENSMUSG00000068699	Flnc	0.196084	5.86837	4.90342	5.00E-05	0.000347296
ENSMUSG00000036856	Wnt4	0.271674	8.10327	4.89855	5.00E-05	0.000347296
ENSMUSG00000047747	Rnf150	0.16947	5.04147	4.89474	5.00E-05	0.000347296
ENSMUSG00000062345	Serpinb2	2.37481	70.5988	4.89376	5.00E-05	0.000347296
ENSMUSG00000032530	Lyzl4	0.0123366	0.365725	4.88975	0.00405	0.0174433
ENSMUSG00000032875	Arhgef17	0.399987	11.8455	4.88824	5.00E-05	0.000347296
ENSMUSG00000072591	5930412G12Rik	0.0145163	0.4266	4.87714	0.00105	0.00542909
ENSMUSG00000027978	Prss12	0.370975	10.901	4.87699	5.00E-05	0.000347296
ENSMUSG00000024245	Tmem178	0.0967298	2.83905	4.87531	5.00E-05	0.000347296
ENSMUSG00000037379	Spon2	0.549219	16.0789	4.87164	5.00E-05	0.000347296
ENSMUSG00000029231	Pdgfra	0.695363	20.3519	4.87126	5.00E-05	0.000347296
ENSMUSG00000054662	Ano9	0.284972	8.32864	4.86919	5.00E-05	0.000347296
ENSMUSG00000027584	Oprl1	0.0252456	0.737503	4.86855	5.00E-05	0.000347296
ENSMUSG00000040690	Col16a1	0.827529	24.1586	4.86758	5.00E-05	0.000347296
ENSMUSG00000052688	Rab7b	2.14526	62.269	4.85929	5.00E-05	0.000347296
ENSMUSG00000021087	Rtn1	0.742987	21.443	4.85102	5.00E-05	0.000347296
ENSMUSG00000038473	Nos1ap	0.657201	18.7923	4.83767	5.00E-05	0.000347296
ENSMUSG00000015627	Gata5	0.199149	5.65322	4.82715	5.00E-05	0.000347296
ENSMUSG00000022340	Sybu	0.0445669	1.2616	4.82314	5.00E-05	0.000347296
ENSMUSG00000031444	F10	3.37015	95.191	4.81994	5.00E-05	0.000347296
ENSMUSG00000031517	Gpm6a	7.6515	215	4.81245	5.00E-05	0.000347296
ENSMUSG00000038193	Hand2	0.137203	3.83397	4.80446	5.00E-05	0.000347296
ENSMUSG00000050967	Creg2	0.0242188	0.670426	4.79088	0.00215	0.0100865
ENSMUSG00000024598	Fbn2	0.0146787	0.404822	4.78549	5.00E-05	0.000347296
ENSMUSG00000062661	Ncs1	0.0728918	2.00844	4.78417	5.00E-05	0.000347296
ENSMUSG00000030905	Crym	0.301016	8.29212	4.78383	5.00E-05	0.000347296
ENSMUSG00000022144	Gdnf	0.0113403	0.312093	4.78245	0.0129	0.0459106
ENSMUSG00000031284	Pak3	0.0435619	1.19549	4.77839	5.00E-05	0.000347296
ENSMUSG00000097872	Gm26702	0.0414117	1.13646	4.77837	5.00E-05	0.000347296
ENSMUSG00000015709	Arnt2	0.070075	1.90499	4.76474	5.00E-05	0.000347296
ENSMUSG00000022132	Cldn10	0.537356	14.6039	4.76434	5.00E-05	0.000347296
ENSMUSG00000026070	Il18r1	1.47649	39.5198	4.74233	5.00E-05	0.000347296
ENSMUSG00000009376	Met	0.912064	24.3052	4.73599	5.00E-05	0.000347296
ENSMUSG00000043333	Rhbdl2	0.155925	4.13414	4.72866	5.00E-05	0.000347296
ENSMUSG00000003452	Bicd1	0.530937	14.0695	4.72788	5.00E-05	0.000347296
ENSMUSG00000027574	Nkain4	6.07015	160.035	4.72051	5.00E-05	0.000347296
ENSMUSG00000078532	Nkain1	0.0635629	1.66846	4.71419	0.00015	0.00095625
ENSMUSG00000028600	Podn	1.88473	49.3765	4.7114	5.00E-05	0.000347296
ENSMUSG00000079564	Gm11149	0.0520307	1.36169	4.70989	0.00955	0.0356875
ENSMUSG00000070867	Trabd2b	0.0813786	2.12121	4.70409	5.00E-05	0.000347296
ENSMUSG00000004098	Col5a3	0.248923	6.48635	4.70363	5.00E-05	0.000347296
ENSMUSG00000027994	Ccdc109b	1.78742	46.2508	4.69353	5.00E-05	0.000347296
ENSMUSG00000042985	Upk3b	5.57225	144.054	4.69221	5.00E-05	0.000347296
ENSMUSG00000026817	Ak1	0.493742	12.7617	4.69192	5.00E-05	0.000347296
ENSMUSG00000022636	Alcam	6.41325	165.368	4.68848	5.00E-05	0.000347296
ENSMUSG00000026981	Il1rn	5.92262	152.587	4.68725	5.00E-05	0.000347296
ENSMUSG00000020734	Grin2c	0.0544616	1.40152	4.6856	5.00E-05	0.000347296
ENSMUSG00000031438	Rnf128	1.62595	41.7606	4.68279	5.00E-05	0.000347296
ENSMUSG00000091243	Vgll3	0.252095	6.45193	4.67769	5.00E-05	0.000347296
ENSMUSG00000029919	Hpgds	1.09864	28.0057	4.67193	5.00E-05	0.000347296
ENSMUSG00000022203	Efs	0.14689	3.7224	4.66342	5.00E-05	0.000347296
ENSMUSG00000036995	Asap3	0.349148	8.84724	4.66332	5.00E-05	0.000347296
ENSMUSG00000021260	Hhipl1	0.0327335	0.829335	4.66312	5.00E-05	0.000347296
ENSMUSG00000075410	Gm11744	0.323803	8.19504	4.66156	0.00915	0.0344432
ENSMUSG00000027220	Syt13	0.0190285	0.480999	4.6598	0.00045	0.00257055
ENSMUSG00000022098	Bmp1	1.06582	26.904	4.65779	5.00E-05	0.000347296
ENSMUSG00000010154	Spire2	0.110288	2.78176	4.65665	0.00235	0.0108783
ENSMUSG00000061451	Tmem151a	1.42648	35.9579	4.65578	5.00E-05	0.000347296
ENSMUSG00000020469	Myl7	1.48373	37.3325	4.65313	5.00E-05	0.000347296
ENSMUSG00000053475	Tnfaip6	1.18306	29.6775	4.64877	5.00E-05	0.000347296
ENSMUSG00000033644	Piwil2	0.0470814	1.17539	4.64184	5.00E-05	0.000347296
ENSMUSG00000063727	Tnfrsf11b	0.718908	17.9106	4.63886	5.00E-05	0.000347296
ENSMUSG00000035783	Acta2	1.79522	44.7049	4.6382	5.00E-05	0.000347296
ENSMUSG00000028871	Rspo1	1.8998	47.2958	4.63779	5.00E-05	0.000347296
ENSMUSG00000019124	Scrn1	0.645149	15.9907	4.63146	0.00125	0.0063046
ENSMUSG00000020911	Krt19	7.96468	196.213	4.62266	5.00E-05	0.000347296
ENSMUSG00000051225	Fam83a	0.0443659	1.09246	4.62199	5.00E-05	0.000347296
ENSMUSG00000101389	Ms4a4a	1.95558	47.8993	4.61433	5.00E-05	0.000347296
ENSMUSG00000063234	Gpr84	0.407934	9.93447	4.60604	5.00E-05	0.000347296
ENSMUSG00000038486	Sv2a	0.205939	5.01223	4.60516	5.00E-05	0.000347296
ENSMUSG00000022303	Dcstamp	0.255645	6.21995	4.60469	5.00E-05	0.000347296
ENSMUSG00000042734	Ttc9	0.174032	4.225	4.60153	5.00E-05	0.000347296
ENSMUSG00000029381	Shroom3	0.87208	21.1171	4.59781	5.00E-05	0.000347296
ENSMUSG00000045763	Basp1	5.37938	130.129	4.59636	5.00E-05	0.000347296
ENSMUSG00000050315	Synpo2	0.195765	4.72653	4.59358	5.00E-05	0.000347296
ENSMUSG00000049409	Prokr1	0.0503479	1.21294	4.59044	5.00E-05	0.000347296
ENSMUSG00000042804	Gpr153	0.281096	6.75255	4.58629	5.00E-05	0.000347296
ENSMUSG00000040809	Chil3	4.91765	117.722	4.58127	5.00E-05	0.000347296
ENSMUSG00000002565	Scin	0.109286	2.58831	4.56582	5.00E-05	0.000347296
ENSMUSG00000044734	Serpinb1a	1.58393	37.5028	4.56541	5.00E-05	0.000347296
ENSMUSG00000021253	Tgfb3	1.49286	35.2365	4.56091	5.00E-05	0.000347296
ENSMUSG00000027015	Cybrd1	0.455761	10.7226	4.55623	5.00E-05	0.000347296
ENSMUSG00000025351	Cd63	21.7286	509.283	4.5508	5.00E-05	0.000347296
ENSMUSG00000030895	Hpx	16.1118	377.152	4.54895	5.00E-05	0.000347296
ENSMUSG00000079293	Clec7a	18.8063	439.677	4.54716	5.00E-05	0.000347296
ENSMUSG00000040711	Sh3pxd2b	0.753106	17.6054	4.54702	5.00E-05	0.000347296
ENSMUSG00000036446	Lum	3.61075	84.0536	4.54094	5.00E-05	0.000347296
ENSMUSG00000031089	Slc6a14	0.0470179	1.09147	4.53692	5.00E-05	0.000347296
ENSMUSG00000040552	C3ar1	2.73351	63.432	4.53638	5.00E-05	0.000347296
ENSMUSG00000037579	Kcnh3	0.069583	1.6145	4.53621	5.00E-05	0.000347296
ENSMUSG00000031112	Stk26	1.94534	45.0775	4.53431	5.00E-05	0.000347296
ENSMUSG00000051076	Vtcn1	0.302917	6.99721	4.52979	5.00E-05	0.000347296
ENSMUSG00000008136	Fhl2	0.175283	4.04417	4.52808	5.00E-05	0.000347296
ENSMUSG00000056679	Gpr173	0.0298377	0.687783	4.52674	0.0119	0.042924
ENSMUSG00000029675	Eln	4.18883	94.7978	4.50023	5.00E-05	0.000347296
ENSMUSG00000100510	AV026068	0.408132	9.22506	4.49845	5.00E-05	0.000347296
ENSMUSG00000030359	Pzp	5.64482	127.4	4.49629	5.00E-05	0.000347296
ENSMUSG00000032332	Col12a1	0.143941	3.24469	4.49453	5.00E-05	0.000347296
ENSMUSG00000025355	Mmp19	1.69076	38.0466	4.49202	5.00E-05	0.000347296
ENSMUSG00000026344	Lypd1	0.578574	12.9938	4.48918	5.00E-05	0.000347296
ENSMUSG00000026285	Pdcd1	0.0823114	1.84773	4.48851	5.00E-05	0.000347296
ENSMUSG00000056481	Cd248	0.989021	22.15	4.48517	5.00E-05	0.000347296
ENSMUSG00000027996	Sfrp2	1.22067	27.3264	4.48455	5.00E-05	0.000347296
ENSMUSG00000032487	Ptgs2	6.10477	135.477	4.47197	5.00E-05	0.000347296
ENSMUSG00000074121	Ntf5	0.0794442	1.75864	4.46837	5.00E-05	0.000347296
ENSMUSG00000074676	Foxs1	0.0774608	1.71065	4.46493	5.00E-05	0.000347296
ENSMUSG00000004267	Eno2	0.232204	5.11512	4.4613	5.00E-05	0.000347296
ENSMUSG00000024500	Ppp2r2b	0.296509	6.52475	4.45977	5.00E-05	0.000347296
ENSMUSG00000022123	Scel	0.0697157	1.52904	4.45499	5.00E-05	0.000347296
ENSMUSG00000005836	Gata6	1.79972	39.4233	4.45321	5.00E-05	0.000347296
ENSMUSG00000027966	Col11a1	0.0337711	0.739663	4.45301	5.00E-05	0.000347296
ENSMUSG00000029913	Prdm5	0.128349	2.8099	4.45237	5.00E-05	0.000347296
ENSMUSG00000073418	C4b	11.9772	261.118	4.44633	5.00E-05	0.000347296
ENSMUSG00000032327	Stra6	0.0571924	1.24443	4.44352	5.00E-05	0.000347296
ENSMUSG00000032122	Slc37a2	2.1701	47.1988	4.44292	5.00E-05	0.000347296
ENSMUSG00000061535	C1qtnf7	0.477293	10.3594	4.43992	5.00E-05	0.000347296
ENSMUSG00000047592	Nxpe5	0.22993	4.98512	4.43836	5.00E-05	0.000347296
ENSMUSG00000021318	Gli3	0.0590768	1.28065	4.43814	5.00E-05	0.000347296
ENSMUSG00000062082	Cd200r4	0.251157	5.4361	4.43591	5.00E-05	0.000347296
ENSMUSG00000026343	Gpr39	0.198638	4.26387	4.42395	5.00E-05	0.000347296
ENSMUSG00000070323	Mmp27	0.460568	9.8426	4.41755	5.00E-05	0.000347296
ENSMUSG00000045136	Tubb2b	0.475201	10.1478	4.41649	5.00E-05	0.000347296
ENSMUSG00000029378	Areg	0.125679	2.68288	4.41597	5.00E-05	0.000347296
ENSMUSG00000072812	Ahnak2	0.407206	8.67158	4.41247	5.00E-05	0.000347296
ENSMUSG00000035105	Egln3	1.81288	38.5793	4.41147	5.00E-05	0.000347296
ENSMUSG00000101397	Mug-ps1	0.0615784	1.30527	4.40579	5.00E-05	0.000347296
ENSMUSG00000022756	Slc7a4	0.293994	6.2002	4.39846	5.00E-05	0.000347296
ENSMUSG00000021922	Itih4	3.36844	71.0297	4.39827	5.00E-05	0.000347296
ENSMUSG00000048402	Gli2	0.0447342	0.939837	4.39296	5.00E-05	0.000347296
ENSMUSG00000018927	Ccl6	50.0262	1050.31	4.39199	5.00E-05	0.000347296
ENSMUSG00000037060	Prkcdbp	1.38467	29.0618	4.39151	5.00E-05	0.000347296
ENSMUSG00000031099	Smarca1	0.0467166	0.97914	4.38951	5.00E-05	0.000347296
ENSMUSG00000037225	Fgf2	0.66479	13.8835	4.38433	1.00E-04	0.000661719
ENSMUSG00000033420	Antxr1	0.891222	18.5517	4.37962	5.00E-05	0.000347296
ENSMUSG00000038600	Atp6v0a4	0.465623	9.67072	4.37639	5.00E-05	0.000347296
ENSMUSG00000027656	Wisp2	0.126018	2.6074	4.37091	5.00E-05	0.000347296
ENSMUSG00000000182	Fgf23	0.0506957	1.04843	4.37022	5.00E-05	0.000347296
ENSMUSG00000001025	S100a6	46.3632	953.227	4.36177	5.00E-05	0.000347296
ENSMUSG00000027499	Pkia	0.828679	17.0332	4.36139	5.00E-05	0.000347296
ENSMUSG00000031070	Mrgprf	0.296582	6.05889	4.35255	5.00E-05	0.000347296
ENSMUSG00000032997	Chpf	1.0323	21.0241	4.34811	5.00E-05	0.000347296
ENSMUSG00000020057	Dram1	1.49211	30.3468	4.34612	5.00E-05	0.000347296
ENSMUSG00000019929	Dcn	46.1146	931.34	4.33601	5.00E-05	0.000347296
ENSMUSG00000029082	Bst1	6.94197	139.67	4.33053	1.00E-04	0.000661719
ENSMUSG00000026558	Uck2	1.54839	31.1415	4.33	5.00E-05	0.000347296
ENSMUSG00000021396	Nxnl2	0.182456	3.66906	4.32979	5.00E-05	0.000347296
ENSMUSG00000033389	Arhgap44	0.457374	9.18943	4.32853	9.00E-04	0.00473571
ENSMUSG00000030144	Clec4d	10.0303	200.983	4.32464	5.00E-05	0.000347296
ENSMUSG00000055523	Gucy2g	0.0129327	0.258809	4.32279	0.0036	0.0157763
ENSMUSG00000034573	Ptpn13	0.727133	14.5364	4.32131	5.00E-05	0.000347296
ENSMUSG00000037280	Galnt6	1.33384	26.6039	4.31798	5.00E-05	0.000347296
ENSMUSG00000035279	Ssc5d	0.154554	3.0742	4.31403	5.00E-05	0.000347296
ENSMUSG00000020695	Mrc2	0.38793	7.71582	4.31395	5.00E-05	0.000347296
ENSMUSG00000022324	Matn2	0.432871	8.5979	4.31198	5.00E-05	0.000347296
ENSMUSG00000023484	Prph	0.479621	9.48845	4.3062	5.00E-05	0.000347296
ENSMUSG00000031351	Zfp185	0.608304	11.9805	4.29975	5.00E-05	0.000347296
ENSMUSG00000021373	Cap2	0.0450656	0.886932	4.29872	5.00E-05	0.000347296
ENSMUSG00000085295	4930430E12Rik	2.00677	39.447	4.29697	5.00E-05	0.000347296
ENSMUSG00000020122	Egfr	1.20741	23.7205	4.29615	5.00E-05	0.000347296
ENSMUSG00000066607	6030419C18Rik	0.117394	2.30329	4.29427	5.00E-05	0.000347296
ENSMUSG00000079037	Prnp	4.24911	83.2159	4.29163	5.00E-05	0.000347296
ENSMUSG00000029304	Spp1	65.8468	1289.19	4.29121	5.00E-05	0.000347296
ENSMUSG00000038775	Vill	1.23736	24.2179	4.29074	5.00E-05	0.000347296
ENSMUSG00000050957	Insl6	0.120988	2.367	4.29012	0.00065	0.00357109
ENSMUSG00000006360	Crip1	58.1251	1135.98	4.28863	5.00E-05	0.000347296
ENSMUSG00000006800	Sulf2	2.63065	51.3652	4.2873	0.00025	0.00153015
ENSMUSG00000024940	Ltbp3	2.71196	52.9255	4.28655	5.00E-05	0.000347296
ENSMUSG00000050558	Prokr2	0.0830178	1.61868	4.28525	5.00E-05	0.000347296
ENSMUSG00000074373	Gm10680	2.29284	44.6355	4.28299	5.00E-05	0.000347296
ENSMUSG00000026815	Gfi1b	0.0544578	1.05866	4.28096	3.00E-04	0.00180501
ENSMUSG00000030717	Nupr1	7.20307	139.459	4.27508	5.00E-05	0.000347296
ENSMUSG00000030218	Mgp	16.0463	309.006	4.26732	5.00E-05	0.000347296
ENSMUSG00000033295	Ptprf	1.64361	31.6275	4.26624	5.00E-05	0.000347296
ENSMUSG00000057280	Musk	0.0471155	0.905664	4.2647	5.00E-05	0.000347296
ENSMUSG00000037855	Zfp365	0.042301	0.810583	4.2602	1.00E-04	0.000661719
ENSMUSG00000028528	Dnajc6	0.13045	2.49767	4.25901	5.00E-05	0.000347296
ENSMUSG00000045065	9930022D16Rik	0.0462527	0.884429	4.25714	1.00E-04	0.000661719
ENSMUSG00000024998	Plce1	0.501151	9.5749	4.25594	5.00E-05	0.000347296
ENSMUSG00000024679	Ms4a6d	6.49924	123.971	4.25359	5.00E-05	0.000347296
ENSMUSG00000004933	Matk	0.780514	14.8223	4.2472	5.00E-05	0.000347296
ENSMUSG00000031574	Star	1.04863	19.8993	4.24613	5.00E-05	0.000347296
ENSMUSG00000022758	P2rx6	0.103389	1.94765	4.23558	0.0046	0.0194295
ENSMUSG00000019027	Dnah1	0.0129839	0.24443	4.23462	5.00E-05	0.000347296
ENSMUSG00000042109	Csdc2	0.0733684	1.38004	4.23341	5.00E-05	0.000347296
ENSMUSG00000021062	Rab15	0.0570599	1.07238	4.23219	0.0014	0.00694526
ENSMUSG00000015405	Ace2	0.14905	2.79302	4.22795	5.00E-05	0.000347296
ENSMUSG00000014329	Bicc1	2.43397	45.49	4.22416	5.00E-05	0.000347296
ENSMUSG00000025321	Itgb8	0.299113	5.58086	4.22173	5.00E-05	0.000347296
ENSMUSG00000017009	Sdc4	17.4251	325.032	4.22134	5.00E-05	0.000347296
ENSMUSG00000006221	Hspb7	0.101966	1.89885	4.21897	5.00E-05	0.000347296
ENSMUSG00000036168	Ccdc38	0.0856491	1.59393	4.21801	0.0068	0.0267997
ENSMUSG00000038319	Kcnh2	0.0458621	0.851164	4.21406	5.00E-05	0.000347296
ENSMUSG00000029727	Cyp3a13	0.236091	4.36929	4.20998	5.00E-05	0.000347296
ENSMUSG00000036437	Npy1r	0.164732	3.04865	4.20998	5.00E-05	0.000347296
ENSMUSG00000044254	Pcsk9	0.114983	2.1257	4.20844	5.00E-05	0.000347296
ENSMUSG00000025610	Map3k7cl	0.045033	0.83213	4.20775	0.00085	0.00451189
ENSMUSG00000020363	Gfpt2	5.3938	99.5897	4.20662	5.00E-05	0.000347296
ENSMUSG00000025194	Abcc2	0.331326	6.11058	4.20499	5.00E-05	0.000347296
ENSMUSG00000040703	Cyp2s1	1.70143	31.3747	4.20478	5.00E-05	0.000347296
ENSMUSG00000031808	Slc27a1	1.90974	35.125	4.20105	5.00E-05	0.000347296
ENSMUSG00000066456	Hmgn3	1.31224	24.1278	4.2006	5.00E-05	0.000347296
ENSMUSG00000022505	Emp2	1.32986	24.4341	4.19955	5.00E-05	0.000347296
ENSMUSG00000006958	Chrd	0.260617	4.77779	4.19634	5.00E-05	0.000347296
ENSMUSG00000022865	Cxadr	1.84374	33.7653	4.19483	5.00E-05	0.000347296
ENSMUSG00000036528	Ppfibp2	1.21043	22.1533	4.19393	5.00E-05	0.000347296
ENSMUSG00000025892	Gria4	0.0334421	0.607998	4.18433	5.00E-05	0.000347296
ENSMUSG00000043939	A530064D06Rik	0.58362	10.5802	4.1802	5.00E-05	0.000347296
ENSMUSG00000022868	Ahsg	29.2075	527.181	4.17389	5.00E-05	0.000347296
ENSMUSG00000039062	Anpep	3.46982	62.509	4.17113	5.00E-05	0.000347296
ENSMUSG00000013921	Clip3	0.314809	5.65411	4.16675	5.00E-05	0.000347296
ENSMUSG00000004864	Mapk13	0.734831	13.1654	4.1632	5.00E-05	0.000347296
ENSMUSG00000038642	Ctss	88.54	1582.34	4.15959	5.00E-05	0.000347296
ENSMUSG00000022445	Cyp2d26	1.32242	23.6298	4.15935	5.00E-05	0.000347296
ENSMUSG00000003534	Ddr1	2.76325	49.3738	4.15931	5.00E-05	0.000347296
ENSMUSG00000032271	Nnmt	3.10249	55.3885	4.15809	5.00E-05	0.000347296
ENSMUSG00000018459	Slc13a3	0.0954014	1.69753	4.15328	5.00E-05	0.000347296
ENSMUSG00000026620	Mark1	0.113358	2.01509	4.15189	5.00E-05	0.000347296
ENSMUSG00000030268	Bcat1	0.0995759	1.76955	4.15144	5.00E-05	0.000347296
ENSMUSG00000070594	Gm4788	0.26027	4.62435	4.15117	5.00E-05	0.000347296
ENSMUSG00000038508	Gdf15	1.96659	34.9367	4.15098	5.00E-05	0.000347296
ENSMUSG00000011008	Mcoln2	0.363776	6.44505	4.14707	5.00E-05	0.000347296
ENSMUSG00000111818	RP24-131G14.13	0.261772	4.63301	4.14557	5.00E-05	0.000347296
ENSMUSG00000006529	Itih1	0.823889	14.5651	4.14392	5.00E-05	0.000347296
ENSMUSG00000043088	Il17re	0.571889	10.0932	4.14151	5.00E-05	0.000347296
ENSMUSG00000031562	Dctd	0.192168	3.37735	4.13545	5.00E-05	0.000347296
ENSMUSG00000018774	Cd68	37.6509	660.88	4.13363	5.00E-05	0.000347296
ENSMUSG00000018339	Gpx3	4.4563	78.1865	4.133	5.00E-05	0.000347296
ENSMUSG00000024620	Pdgfrb	0.343846	5.95717	4.11479	5.00E-05	0.000347296
ENSMUSG00000057719	Sh3rf2	0.147634	2.55226	4.11168	5.00E-05	0.000347296
ENSMUSG00000096956	Snhg18	0.702482	12.0667	4.10242	5.00E-05	0.000347296
ENSMUSG00000048612	Myof	2.02088	34.6547	4.09999	5.00E-05	0.000347296
ENSMUSG00000020473	Aebp1	5.71396	97.9787	4.09991	5.00E-05	0.000347296
ENSMUSG00000019831	Wasf1	0.13821	2.36254	4.0954	5.00E-05	0.000347296
ENSMUSG00000046699	Slitrk4	0.0293207	0.500954	4.09469	3.00E-04	0.00180501
ENSMUSG00000003617	Cp	14.9218	254.848	4.09414	5.00E-05	0.000347296
ENSMUSG00000090124	Ugt1a7c	3.42259	58.2815	4.08988	5.00E-05	0.000347296
ENSMUSG00000030069	Prok2	0.0639246	1.08727	4.08819	0.0116	0.0420336
ENSMUSG00000015766	Eps8	0.982425	16.7046	4.08776	5.00E-05	0.000347296
ENSMUSG00000069516	Lyz2	270.76	4601.78	4.0871	5.00E-05	0.000347296
ENSMUSG00000037440	Vnn1	0.647473	10.97	4.0826	5.00E-05	0.000347296
ENSMUSG00000025746	Il6	1.98031	33.5474	4.0824	5.00E-05	0.000347296
ENSMUSG00000029659	Medag	1.05468	17.8396	4.08021	5.00E-05	0.000347296
ENSMUSG00000054342	Kcnn4	1.51313	25.3665	4.06732	5.00E-05	0.000347296
ENSMUSG00000048040	Arxes2	0.0699676	1.17124	4.06521	3.00E-04	0.00180501
ENSMUSG00000030208	Emp1	10.6207	177.594	4.06363	5.00E-05	0.000347296
ENSMUSG00000046733	Gprc5a	1.29592	21.6609	4.06304	5.00E-05	0.000347296
ENSMUSG00000033453	Adamts15	0.151779	2.53561	4.06229	5.00E-05	0.000347296
ENSMUSG00000031380	Vegfd	0.333102	5.55877	4.06073	5.00E-05	0.000347296
ENSMUSG00000055407	Map6	0.150861	2.5113	4.05714	5.00E-05	0.000347296
ENSMUSG00000063506	Arhgap22	1.13218	18.778	4.05186	5.00E-05	0.000347296
ENSMUSG00000002808	Epdr1	0.348716	5.75627	4.04501	5.00E-05	0.000347296
ENSMUSG00000032024	Clmp	0.571785	9.41142	4.04087	5.00E-05	0.000347296
ENSMUSG00000042485	Mustn1	0.802274	13.2017	4.04048	5.00E-05	0.000347296
ENSMUSG00000039683	Sdk1	0.12483	2.03933	4.03006	5.00E-05	0.000347296
ENSMUSG00000005045	Chd5	0.0194405	0.317412	4.02922	9.00E-04	0.00473571
ENSMUSG00000060961	Slc4a4	0.689858	11.2618	4.02899	5.00E-05	0.000347296
ENSMUSG00000019838	Slc16a10	2.41568	39.4322	4.02887	5.00E-05	0.000347296
ENSMUSG00000082676	Gm11843	0.487205	7.92902	4.02454	5.00E-05	0.000347296
ENSMUSG00000004473	Clec11a	0.166232	2.70481	4.02425	5.00E-05	0.000347296
ENSMUSG00000041559	Fmod	2.28074	37.0892	4.02343	5.00E-05	0.000347296
ENSMUSG00000079186	Gzmc	0.137804	2.23299	4.01829	5.00E-05	0.000347296
ENSMUSG00000028063	Lmna	12.2618	198.166	4.01446	5.00E-05	0.000347296
ENSMUSG00000040998	Npnt	0.132637	2.14159	4.01313	5.00E-05	0.000347296
ENSMUSG00000027070	Lrp2	0.168713	2.71283	4.00715	5.00E-05	0.000347296
ENSMUSG00000026185	Igfbp5	17.2223	276.908	4.00706	5.00E-05	0.000347296
ENSMUSG00000071656	Lrrn4cl	0.887287	14.1323	3.99345	5.00E-05	0.000347296
ENSMUSG00000030351	Tspan11	0.0274882	0.434869	3.9837	5.00E-05	0.000347296
ENSMUSG00000056174	Col8a2	0.0853089	1.34792	3.9819	5.00E-05	0.000347296
ENSMUSG00000060227	Casc4	0.619101	9.77333	3.9806	5.00E-05	0.000347296
ENSMUSG00000030306	Tmtc1	0.800102	12.6108	3.97834	5.00E-05	0.000347296
ENSMUSG00000039787	Cercam	0.458676	7.22712	3.97787	5.00E-05	0.000347296
ENSMUSG00000039601	Rcan2	0.370684	5.82751	3.97462	5.00E-05	0.000347296
ENSMUSG00000000248	Clec2g	0.0694022	1.09067	3.9741	0.00145	0.00716046
ENSMUSG00000033831	Fgb	7.05173	110.795	3.97377	5.00E-05	0.000347296
ENSMUSG00000026479	Lamc2	0.746544	11.7205	3.97267	5.00E-05	0.000347296
ENSMUSG00000091345	Col6a5	0.428781	6.73056	3.97241	5.00E-05	0.000347296
ENSMUSG00000033717	Adra2a	0.157199	2.46537	3.97114	5.00E-05	0.000347296
ENSMUSG00000028780	Sema3c	2.99487	46.9508	3.97059	5.00E-05	0.000347296
ENSMUSG00000032251	Irak1bp1	0.361664	5.65383	3.96651	5.00E-05	0.000347296
ENSMUSG00000036863	Syde2	0.116859	1.82452	3.96468	5.00E-05	0.000347296
ENSMUSG00000035357	Pdzrn3	0.209152	3.26394	3.96399	5.00E-05	0.000347296
ENSMUSG00000020592	Sdc1	5.28648	82.3598	3.96156	5.00E-05	0.000347296
ENSMUSG00000032080	Apoa4	0.736258	11.463	3.96063	5.00E-05	0.000347296
ENSMUSG00000028463	Car9	1.18233	18.4016	3.96013	5.00E-05	0.000347296
ENSMUSG00000030666	Calcb	0.226117	3.51068	3.95661	5.00E-05	0.000347296
ENSMUSG00000028001	Fga	10.5899	164.414	3.95658	5.00E-05	0.000347296
ENSMUSG00000040852	Plekhh2	0.143978	2.2315	3.9541	5.00E-05	0.000347296
ENSMUSG00000049115	Agtr1a	1.02523	15.8278	3.94845	5.00E-05	0.000347296
ENSMUSG00000027004	Frzb	0.201059	3.09431	3.94392	5.00E-05	0.000347296
ENSMUSG00000044393	Dsg2	1.94762	29.9684	3.94366	0.0025	0.0114719
ENSMUSG00000025586	Cpeb1	0.732778	11.2731	3.94336	5.00E-05	0.000347296
ENSMUSG00000016262	Sertad4	0.256009	3.93106	3.94065	5.00E-05	0.000347296
ENSMUSG00000038463	Olfml2b	0.496664	7.62107	3.93965	5.00E-05	0.000347296
ENSMUSG00000002900	Lamb1	1.16709	17.8856	3.93781	5.00E-05	0.000347296
ENSMUSG00000040751	Lat2	5.26924	80.7451	3.93771	5.00E-05	0.000347296
ENSMUSG00000000290	Itgb2	19.7499	302.426	3.93667	5.00E-05	0.000347296
ENSMUSG00000020334	Slc22a4	0.253734	3.88287	3.93573	5.00E-05	0.000347296
ENSMUSG00000016763	Scube1	0.0334363	0.511139	3.93423	5.00E-05	0.000347296
ENSMUSG00000027646	Src	1.09708	16.6708	3.92558	5.00E-05	0.000347296
ENSMUSG00000022012	Enox1	0.0262534	0.398612	3.92441	1.00E-04	0.000661719
ENSMUSG00000052397	Ezr	17.7581	269.418	3.9233	5.00E-05	0.000347296
ENSMUSG00000024076	Vit	0.223256	3.37885	3.91976	5.00E-05	0.000347296
ENSMUSG00000022367	Has2	0.0798892	1.20142	3.9106	5.00E-05	0.000347296
ENSMUSG00000011148	Adssl1	2.26557	34.0407	3.90932	5.00E-05	0.000347296
ENSMUSG00000028128	F3	1.55455	23.3195	3.90697	5.00E-05	0.000347296
ENSMUSG00000097910	5033428I22Rik	0.0952662	1.42873	3.90663	5.00E-05	0.000347296
ENSMUSG00000056220	Pla2g4a	1.57591	23.5933	3.90412	5.00E-05	0.000347296
ENSMUSG00000086109	Gm13391	0.103686	1.54974	3.90173	0.00055	0.00306761
ENSMUSG00000035274	Tpbg	0.163354	2.44145	3.90167	5.00E-05	0.000347296
ENSMUSG00000048644	Ctxn1	0.524189	7.83332	3.90146	5.00E-05	0.000347296
ENSMUSG00000041120	Nbl1	5.29936	79.0311	3.89853	5.00E-05	0.000347296
ENSMUSG00000022875	Kng1	5.45688	81.23	3.89586	5.00E-05	0.000347296
ENSMUSG00000052726	Kcnt2	0.110535	1.64371	3.89438	5.00E-05	0.000347296
ENSMUSG00000102813	Gm37795	0.201271	2.98868	3.8923	5.00E-05	0.000347296
ENSMUSG00000030786	Itgam	9.15728	135.948	3.89199	5.00E-05	0.000347296
ENSMUSG00000039131	Gipc2	1.42307	21.1124	3.89102	5.00E-05	0.000347296
ENSMUSG00000078247	Airn	0.300896	4.46165	3.89024	0.00085	0.00451189
ENSMUSG00000061132	Blnk	1.78163	26.4083	3.88973	5.00E-05	0.000347296
ENSMUSG00000006219	Fblim1	1.50751	22.3313	3.88883	5.00E-05	0.000347296
ENSMUSG00000055298	Ctsj	0.0863131	1.27756	3.88767	5.00E-04	0.00282632
ENSMUSG00000028519	Dab1	0.208844	3.09055	3.88736	5.00E-05	0.000347296
ENSMUSG00000021994	Wnt5a	0.734257	10.8125	3.88027	5.00E-05	0.000347296
ENSMUSG00000102037	Bcl2a1a	0.905049	13.3248	3.87997	5.00E-05	0.000347296
ENSMUSG00000048038	Ccdc187	0.0592223	0.87108	3.87859	0.00015	0.00095625
ENSMUSG00000023349	Clec4n	6.91079	101.187	3.87203	5.00E-05	0.000347296
ENSMUSG00000054203	Ifi205	1.51797	22.0937	3.86342	5.00E-05	0.000347296
ENSMUSG00000021363	Mak	0.0163902	0.238061	3.86043	4.00E-04	0.00232434
ENSMUSG00000019876	Pkib	2.92224	42.3944	3.85873	5.00E-05	0.000347296
ENSMUSG00000103174	Gm37168	0.0480641	0.696883	3.85788	0.0054	0.0221884
ENSMUSG00000027457	Snph	0.0759739	1.10145	3.85775	5.00E-05	0.000347296
ENSMUSG00000029838	Ptn	0.324402	4.69721	3.85595	5.00E-05	0.000347296
ENSMUSG00000071984	Fndc1	4.1176	59.5402	3.85399	5.00E-05	0.000347296
ENSMUSG00000085180	AI838599	2.10947	30.4901	3.85339	5.00E-05	0.000347296
ENSMUSG00000109735	Gm45667	0.867316	12.5343	3.85318	0.00045	0.00257055
ENSMUSG00000085129	5031425F14Rik	0.081592	1.17255	3.84508	5.00E-05	0.000347296
ENSMUSG00000060459	Kng2	0.808384	11.5897	3.84166	5.00E-05	0.000347296
ENSMUSG00000024675	Ms4a4c	2.98451	42.7689	3.841	5.00E-05	0.000347296
ENSMUSG00000028970	Abcb1b	2.34657	33.5988	3.83978	5.00E-05	0.000347296
ENSMUSG00000029915	Clec5a	1.53328	21.9438	3.83912	5.00E-05	0.000347296
ENSMUSG00000034593	Myo5a	2.17093	31.0521	3.83831	5.00E-05	0.000347296
ENSMUSG00000020609	Apob	3.67183	52.4679	3.83686	5.00E-05	0.000347296
ENSMUSG00000000126	Wnt9a	0.412562	5.89494	3.8368	5.00E-05	0.000347296
ENSMUSG00000084315	Vmn1r-ps128	0.437946	6.22543	3.82935	5.00E-05	0.000347296
ENSMUSG00000021381	Barx1	0.22394	3.18319	3.82929	5.00E-05	0.000347296
ENSMUSG00000067629	Syngap1	0.697746	9.91327	3.82859	5.00E-05	0.000347296
ENSMUSG00000026358	Rgs1	40.2847	570.8	3.82468	5.00E-05	0.000347296
ENSMUSG00000031239	Itm2a	0.713594	10.0964	3.82259	5.00E-05	0.000347296
ENSMUSG00000026389	Steap3	1.04745	14.7892	3.81959	5.00E-05	0.000347296
ENSMUSG00000026822	Lcn2	8.54825	120.554	3.81791	5.00E-05	0.000347296
ENSMUSG00000040249	Lrp1	22.6014	318.173	3.81533	5.00E-05	0.000347296
ENSMUSG00000010461	Eya4	0.0610122	0.857451	3.81288	5.00E-05	0.000347296
ENSMUSG00000033498	Strc	0.0290309	0.405218	3.80304	0.0069	0.027121
ENSMUSG00000045404	Kcnk13	0.636886	8.88263	3.80188	5.00E-05	0.000347296
ENSMUSG00000024640	Psat1	1.21972	16.9872	3.79982	5.00E-05	0.000347296
ENSMUSG00000072214	Sep-05	0.316371	4.39303	3.79553	5.00E-05	0.000347296
ENSMUSG00000035352	Ccl12	0.265902	3.69203	3.79545	0.00035	0.00207128
ENSMUSG00000039716	Dock3	0.271707	3.77101	3.79483	0.00065	0.00357109
ENSMUSG00000072941	Sod3	1.29924	17.9994	3.79221	5.00E-05	0.000347296
ENSMUSG00000028487	Bnc2	0.412365	5.69907	3.78873	5.00E-05	0.000347296
ENSMUSG00000005958	Ephb3	0.182423	2.51892	3.78744	5.00E-05	0.000347296
ENSMUSG00000038527	C1rl	0.662477	9.13812	3.78596	5.00E-05	0.000347296
ENSMUSG00000051439	Cd14	65.6459	905.164	3.7854	5.00E-05	0.000347296
ENSMUSG00000050288	Fzd2	0.286327	3.9442	3.784	5.00E-05	0.000347296
ENSMUSG00000031548	Sfrp1	0.846432	11.6424	3.78185	5.00E-05	0.000347296
ENSMUSG00000029832	Nfe2l3	0.440608	6.0476	3.77879	5.00E-05	0.000347296
ENSMUSG00000019326	Aoc3	0.116358	1.59615	3.77795	5.00E-05	0.000347296
ENSMUSG00000022817	Itgb5	8.74515	119.849	3.77659	5.00E-05	0.000347296
ENSMUSG00000027316	Gfra4	0.178465	2.44	3.77317	5.00E-05	0.000347296
ENSMUSG00000079563	Pglyrp2	0.889942	12.1628	3.77262	5.00E-05	0.000347296
ENSMUSG00000049097	Ankrd34a	0.0788124	1.07672	3.77207	5.00E-05	0.000347296
ENSMUSG00000023336	Wfdc1	1.13196	15.4514	3.77084	5.00E-05	0.000347296
ENSMUSG00000030789	Itgax	4.47066	61.0014	3.77028	5.00E-05	0.000347296
ENSMUSG00000028789	Azin2	0.243475	3.31081	3.76534	5.00E-05	0.000347296
ENSMUSG00000053550	Shisa7	0.0652423	0.886674	3.76452	4.00E-04	0.00232434
ENSMUSG00000026042	Col5a2	6.90367	93.7581	3.76351	5.00E-05	0.000347296
ENSMUSG00000021796	Bmpr1a	1.7623	23.8519	3.75857	5.00E-05	0.000347296
ENSMUSG00000047040	Prr15l	1.42305	19.2565	3.75829	0.0042	0.0180064
ENSMUSG00000029819	Npy	0.161122	2.17774	3.75661	0.00075	0.00405438
ENSMUSG00000026586	Prrx1	0.319227	4.31362	3.75625	5.00E-05	0.000347296
ENSMUSG00000096965	3300005D01Rik	0.181262	2.44727	3.75502	2.00E-04	0.0012415
ENSMUSG00000032092	Mpzl2	1.11134	14.9899	3.75362	0.00375	0.016343
ENSMUSG00000072621	Slfn10-ps	0.070967	0.95607	3.7519	5.00E-05	0.000347296
ENSMUSG00000016918	Sulf1	3.50496	47.2128	3.75171	5.00E-05	0.000347296
ENSMUSG00000036972	Zic4	0.0277108	0.372871	3.75016	6.00E-04	0.00332842
ENSMUSG00000074300	BC030870	0.0874117	1.17611	3.75006	0.00055	0.00306761
ENSMUSG00000051022	Hs3st1	1.59816	21.5003	3.74987	5.00E-05	0.000347296
ENSMUSG00000026069	Il1rl1	0.184346	2.47756	3.74843	5.00E-05	0.000347296
ENSMUSG00000029847	Slc23a4	0.385102	5.1663	3.74582	5.00E-05	0.000347296
ENSMUSG00000062593	Lilrb4a	9.46371	126.602	3.74175	5.00E-05	0.000347296
ENSMUSG00000029369	Afm	0.733603	9.78776	3.73791	5.00E-05	0.000347296
ENSMUSG00000079445	B3gnt7	0.36364	4.85154	3.73786	5.00E-05	0.000347296
ENSMUSG00000028341	Nr4a3	5.01422	66.8339	3.73648	5.00E-05	0.000347296
ENSMUSG00000034919	Ttc22	0.047591	0.633633	3.73489	5.00E-05	0.000347296
ENSMUSG00000042156	Dzip1	0.382883	5.09417	3.73387	5.00E-05	0.000347296
ENSMUSG00000020676	Ccl11	0.679827	9.00631	3.7277	5.00E-05	0.000347296
ENSMUSG00000064272	Gpbar1	0.162091	2.14607	3.72682	5.00E-05	0.000347296
ENSMUSG00000004105	Angptl2	0.723832	9.57058	3.72488	5.00E-05	0.000347296
ENSMUSG00000009281	Rarres2	20.8904	275.896	3.72321	5.00E-05	0.000347296
ENSMUSG00000026380	Tfcp2l1	0.275988	3.62715	3.71616	5.00E-05	0.000347296
ENSMUSG00000021765	Fst	0.431533	5.66747	3.71516	5.00E-05	0.000347296
ENSMUSG00000031538	Plat	2.02656	26.5982	3.71423	5.00E-05	0.000347296
ENSMUSG00000029925	Tbxas1	5.86517	76.9704	3.71406	5.00E-05	0.000347296
ENSMUSG00000022479	Vdr	0.0968793	1.26371	3.70533	5.00E-05	0.000347296
ENSMUSG00000043613	Mmp3	0.604876	7.84449	3.69697	5.00E-05	0.000347296
ENSMUSG00000020173	Cobl	1.60559	20.8101	3.69611	5.00E-05	0.000347296
ENSMUSG00000049119	Fam110b	0.222818	2.88507	3.69467	5.00E-05	0.000347296
ENSMUSG00000043259	Fam13c	0.0885268	1.14402	3.69186	5.00E-05	0.000347296
ENSMUSG00000037784	Dzip1l	0.288752	3.73048	3.69146	5.00E-05	0.000347296
ENSMUSG00000110899	RP23-284E19.10	0.827017	10.6618	3.68839	5.00E-05	0.000347296
ENSMUSG00000022816	Fstl1	9.83531	126.787	3.68829	5.00E-05	0.000347296
ENSMUSG00000060407	Cyp2a12	0.920557	11.863	3.68781	5.00E-05	0.000347296
ENSMUSG00000026321	Tnfrsf11a	1.04469	13.4577	3.68728	5.00E-05	0.000347296
ENSMUSG00000057967	Fgf18	0.405217	5.21273	3.68527	5.00E-05	0.000347296
ENSMUSG00000061654	Spry3	0.0195492	0.250566	3.68001	0.0034	0.014999
ENSMUSG00000035305	Ror1	0.199021	2.54877	3.67881	5.00E-05	0.000347296
ENSMUSG00000031778	Cx3cl1	0.371647	4.72371	3.66792	5.00E-05	0.000347296
ENSMUSG00000069607	Cd300ld3	0.566255	7.19497	3.66747	5.00E-05	0.000347296
ENSMUSG00000036564	Ndrg4	0.208742	2.64755	3.66487	5.00E-05	0.000347296
ENSMUSG00000022661	Cd200	6.86514	86.8871	3.66178	5.00E-05	0.000347296
ENSMUSG00000019856	Fam184a	0.698236	8.78838	3.65381	5.00E-05	0.000347296
ENSMUSG00000054640	Slc8a1	1.03659	13.0216	3.65098	5.00E-05	0.000347296
ENSMUSG00000024087	Cyp1b1	0.948568	11.9051	3.64969	5.00E-05	0.000347296
ENSMUSG00000097920	Gm7784	0.0604021	0.757394	3.64837	0.0047	0.0197625
ENSMUSG00000028664	Ephb2	0.0958308	1.20159	3.64831	5.00E-05	0.000347296
ENSMUSG00000024696	Lpxn	2.47728	31.0169	3.64623	5.00E-05	0.000347296
ENSMUSG00000045246	Kcng4	0.0220331	0.275807	3.64591	5.00E-04	0.00282632
ENSMUSG00000059908	Mug1	2.1292	26.6455	3.64551	5.00E-05	0.000347296
ENSMUSG00000015852	Fcrls	0.336057	4.20357	3.64484	5.00E-05	0.000347296
ENSMUSG00000023951	Vegfa	11.4596	143.222	3.64363	5.00E-05	0.000347296
ENSMUSG00000041957	Pkp2	0.69446	8.67407	3.64274	5.00E-05	0.000347296
ENSMUSG00000033777	Tlr13	3.28411	40.9828	3.64144	5.00E-05	0.000347296
ENSMUSG00000031722	Hp	34.059	424.073	3.6382	5.00E-05	0.000347296
ENSMUSG00000062380	Tubb3	0.253896	3.1582	3.63679	0.01025	0.0378695
ENSMUSG00000040329	Il7	0.27683	3.43174	3.63187	5.00E-05	0.000347296
ENSMUSG00000096883	Shisa8	0.0911666	1.12941	3.63092	5.00E-05	0.000347296
ENSMUSG00000022586	Ly6i	0.284371	3.50849	3.625	5.00E-05	0.000347296
ENSMUSG00000021263	Degs2	1.52473	18.7883	3.62321	0.0057	0.0231617
ENSMUSG00000035493	Tgfbi	11.7603	144.724	3.62131	5.00E-05	0.000347296
ENSMUSG00000032079	Apoa5	3.20652	39.4228	3.61995	5.00E-05	0.000347296
ENSMUSG00000027603	Ggt7	0.0606583	0.745265	3.61898	0.0066	0.026162
ENSMUSG00000046186	Cd109	0.0924989	1.13554	3.6178	5.00E-05	0.000347296
ENSMUSG00000032554	Trf	142.174	1744.34	3.61695	5.00E-05	0.000347296
ENSMUSG00000071311	Gpr31b	0.376471	4.61524	3.6158	5.00E-05	0.000347296
ENSMUSG00000070047	Fat1	0.365348	4.47584	3.61482	5.00E-05	0.000347296
ENSMUSG00000020838	Slc6a4	0.267477	3.27291	3.61309	5.00E-05	0.000347296
ENSMUSG00000026442	Nfasc	0.0581474	0.71039	3.61082	9.00E-04	0.00473571
ENSMUSG00000030109	Slc6a12	0.532222	6.50067	3.61049	5.00E-05	0.000347296
ENSMUSG00000015653	Steap2	0.670856	8.19327	3.61036	5.00E-05	0.000347296
ENSMUSG00000027075	Slc43a1	0.263787	3.21482	3.60729	5.00E-05	0.000347296
ENSMUSG00000060572	Mfap2	0.568604	6.92621	3.60657	5.00E-05	0.000347296
ENSMUSG00000032496	Ltf	2.20698	26.8809	3.60643	1.00E-04	0.000661719
ENSMUSG00000055235	Wdr86	0.162513	1.97931	3.60637	5.00E-05	0.000347296
ENSMUSG00000037747	Phyhipl	0.0982933	1.19509	3.60388	1.00E-04	0.000661719
ENSMUSG00000058952	Cfi	2.83454	34.4427	3.60302	5.00E-05	0.000347296
ENSMUSG00000032484	Ngp	1.4001	17.008	3.60261	5.00E-05	0.000347296
ENSMUSG00000026548	Slamf9	2.61284	31.6955	3.60059	5.00E-05	0.000347296
ENSMUSG00000020467	Efemp1	13.9905	169.675	3.60025	5.00E-05	0.000347296
ENSMUSG00000043421	Hilpda	15.982	193.714	3.5994	5.00E-05	0.000347296
ENSMUSG00000026726	Cubn	0.0233552	0.282669	3.5973	8.00E-04	0.00429418
ENSMUSG00000024253	Dync2li1	0.848727	10.2718	3.59725	5.00E-05	0.000347296
ENSMUSG00000030142	Clec4e	16.9006	204.358	3.59595	5.00E-05	0.000347296
ENSMUSG00000026764	Kif5c	0.0838748	1.01379	3.59538	5.00E-05	0.000347296
ENSMUSG00000026826	Nr4a2	15.3023	184.864	3.59464	5.00E-05	0.000347296
ENSMUSG00000012017	Scarf2	1.20628	14.53	3.5904	5.00E-05	0.000347296
ENSMUSG00000059481	Plg	3.45818	41.591	3.58818	5.00E-05	0.000347296
ENSMUSG00000034282	Evpl	0.254981	3.06475	3.58731	5.00E-05	0.000347296
ENSMUSG00000039982	Dtx4	1.07877	12.966	3.58727	5.00E-05	0.000347296
ENSMUSG00000044827	Tlr1	1.55302	18.6556	3.58646	5.00E-05	0.000347296
ENSMUSG00000099974	Bcl2a1d	1.36556	16.3857	3.58487	0.00275	0.0124715
ENSMUSG00000021262	Evl	3.68121	44.0974	3.58244	0.00025	0.00153015
ENSMUSG00000017723	Wfdc2	1.2942	15.5022	3.58234	5.00E-05	0.000347296
ENSMUSG00000037032	Apbb1	1.93321	23.0783	3.57747	5.00E-05	0.000347296
ENSMUSG00000021553	Slc28a3	0.177495	2.11695	3.57614	5.00E-05	0.000347296
ENSMUSG00000038224	Serpinf2	2.51622	29.994	3.57535	5.00E-05	0.000347296
ENSMUSG00000034981	Parm1	0.210508	2.5074	3.57425	5.00E-05	0.000347296
ENSMUSG00000058624	Gda	5.31457	63.165	3.5711	5.00E-05	0.000347296
ENSMUSG00000016995	Matn4	0.224314	2.66463	3.57035	0.0036	0.0157763
ENSMUSG00000030669	Calca	0.263757	3.13314	3.57033	1.00E-04	0.000661719
ENSMUSG00000001918	Slc1a5	7.04595	83.655	3.56959	5.00E-05	0.000347296
ENSMUSG00000028457	Atp8b5	0.055111	0.654304	3.56955	0.00015	0.00095625
ENSMUSG00000028464	Tpm2	1.83404	21.7533	3.56814	5.00E-05	0.000347296
ENSMUSG00000022687	Boc	0.472846	5.59913	3.56576	5.00E-05	0.000347296
ENSMUSG00000026208	Des	0.485536	5.74828	3.56548	5.00E-05	0.000347296
ENSMUSG00000015093	Clic3	1.11436	13.1775	3.5638	0.0037	0.0161628
ENSMUSG00000022015	Tnfsf11	0.0854027	1.00905	3.56256	5.00E-05	0.000347296
ENSMUSG00000001435	Col18a1	2.13897	25.2314	3.56024	5.00E-05	0.000347296
ENSMUSG00000044550	Tceal3	0.0283974	0.334483	3.5581	7.00E-04	0.00381621
ENSMUSG00000022840	Adcy5	0.0929626	1.09484	3.55792	5.00E-05	0.000347296
ENSMUSG00000033227	Wnt6	0.0965853	1.13699	3.55728	0.00045	0.00257055
ENSMUSG00000061353	Cxcl12	6.20486	72.7937	3.55234	5.00E-05	0.000347296
ENSMUSG00000021057	Akap5	0.0726222	0.851834	3.55209	5.00E-05	0.000347296
ENSMUSG00000029716	Tfr2	0.784234	9.19471	3.55145	5.00E-05	0.000347296
ENSMUSG00000053318	Slamf8	1.04468	12.2313	3.54944	5.00E-05	0.000347296
ENSMUSG00000000308	Ckmt1	0.960845	11.247	3.54909	5.00E-05	0.000347296
ENSMUSG00000001348	Acp5	17.2596	201.942	3.54847	5.00E-05	0.000347296
ENSMUSG00000039239	Tgfb2	1.08629	12.7069	3.54814	5.00E-05	0.000347296
ENSMUSG00000053820	Bcl2a1c	0.263253	3.07576	3.54642	0.0032	0.0142358
ENSMUSG00000025083	Afap1l2	0.348746	4.07387	3.54615	5.00E-05	0.000347296
ENSMUSG00000067219	Nipal1	0.0431409	0.503813	3.54576	0.0012	0.00608677
ENSMUSG00000021624	Cd180	3.67376	42.8751	3.54481	5.00E-05	0.000347296
ENSMUSG00000048126	Col6a3	1.82895	21.3228	3.54331	5.00E-05	0.000347296
ENSMUSG00000001773	Folh1	0.14072	1.63949	3.54235	5.00E-05	0.000347296
ENSMUSG00000021130	Galnt16	0.0940232	1.09453	3.54115	5.00E-05	0.000347296
ENSMUSG00000024043	Arhgap28	0.25319	2.94543	3.54018	5.00E-05	0.000347296
ENSMUSG00000040836	Gpr161	0.053156	0.618097	3.53953	5.00E-05	0.000347296
ENSMUSG00000013236	Ptprs	2.13382	24.7375	3.53518	5.00E-05	0.000347296
ENSMUSG00000041889	Shisa4	0.38787	4.48867	3.53264	5.00E-05	0.000347296
ENSMUSG00000057400	Ces1c	8.85974	102.399	3.5308	5.00E-05	0.000347296
ENSMUSG00000055541	Lair1	6.76392	78.1446	3.53021	5.00E-05	0.000347296
ENSMUSG00000085786	Gm15987	0.0791389	0.914205	3.53006	0.00115	0.00587083
ENSMUSG00000110235	Gm5086	0.418365	4.83142	3.52961	5.00E-05	0.000347296
ENSMUSG00000027895	Kcnc4	0.0581564	0.671538	3.52946	5.00E-05	0.000347296
ENSMUSG00000024044	Epb41l3	1.58709	18.312	3.52833	5.00E-05	0.000347296
ENSMUSG00000066113	Adamtsl1	0.71805	8.27536	3.52667	5.00E-05	0.000347296
ENSMUSG00000028339	Col15a1	1.57089	18.0352	3.52116	5.00E-05	0.000347296
ENSMUSG00000097946	Gm8343	0.0518584	0.594882	3.51995	0.00775	0.0299072
ENSMUSG00000030147	Clec4b1	1.27113	14.5537	3.5172	5.00E-05	0.000347296
ENSMUSG00000032744	Heyl	0.0560782	0.641622	3.51621	5.00E-05	0.000347296
ENSMUSG00000001739	Cldn15	4.73107	54.0028	3.51279	5.00E-05	0.000347296
ENSMUSG00000015947	Fcgr1	7.69216	87.7548	3.51202	5.00E-05	0.000347296
ENSMUSG00000038732	Mboat1	0.639701	7.29055	3.51056	5.00E-05	0.000347296
ENSMUSG00000032661	Oas3	0.690321	7.8563	3.50851	5.00E-05	0.000347296
ENSMUSG00000006651	Aplp1	1.67394	18.9912	3.50401	5.00E-05	0.000347296
ENSMUSG00000072825	Cep170b	0.751567	8.5037	3.50012	5.00E-05	0.000347296
ENSMUSG00000078490	Cfap74	0.0648881	0.733419	3.49861	0.0013	0.00652476
ENSMUSG00000087639	Gm15512	0.731613	8.26663	3.49815	5.00E-05	0.000347296
ENSMUSG00000022231	Sema5a	0.442697	4.99405	3.49582	5.00E-05	0.000347296
ENSMUSG00000033688	1300017J02Rik	1.23619	13.9296	3.49418	5.00E-05	0.000347296
ENSMUSG00000024713	Pcsk5	0.134841	1.51351	3.48857	5.00E-05	0.000347296
ENSMUSG00000028633	Ctps	2.8005	31.4242	3.48812	5.00E-05	0.000347296
ENSMUSG00000031253	Srpx2	0.118635	1.32834	3.48503	5.00E-05	0.000347296
ENSMUSG00000029368	Alb	283.268	3169.51	3.48402	0.01155	0.0418968
ENSMUSG00000021943	Gdf10	0.519619	5.81329	3.48383	5.00E-05	0.000347296
ENSMUSG00000021974	Fgf9	0.354858	3.96725	3.48283	5.00E-05	0.000347296
ENSMUSG00000051343	Rab11fip5	1.45899	16.3094	3.48265	5.00E-05	0.000347296
ENSMUSG00000006576	Slc4a3	0.560922	6.25577	3.47931	5.00E-05	0.000347296
ENSMUSG00000055717	Slain1	0.697425	7.77468	3.47867	5.00E-05	0.000347296
ENSMUSG00000041658	Rragb	0.16303	1.81359	3.47564	5.00E-05	0.000347296
ENSMUSG00000031616	Ednra	0.0816214	0.906472	3.47324	5.00E-05	0.000347296
ENSMUSG00000027514	Zbp1	3.0368	33.7101	3.47256	5.00E-05	0.000347296
ENSMUSG00000024530	Slmo1	0.038561	0.427697	3.47137	0.0012	0.00608677
ENSMUSG00000038179	Slamf7	1.34242	14.8449	3.46706	5.00E-05	0.000347296
ENSMUSG00000048772	Tmem53	0.555556	6.14231	3.46678	5.00E-05	0.000347296
ENSMUSG00000045679	Pqlc3	3.19721	35.084	3.45593	5.00E-05	0.000347296
ENSMUSG00000045349	Sh2d5	0.077335	0.848313	3.4554	5.00E-05	0.000347296
ENSMUSG00000004707	Ly9	2.86826	31.2533	3.44576	5.00E-05	0.000347296
ENSMUSG00000034528	Hsd17b13	2.10744	22.9483	3.44482	5.00E-05	0.000347296
ENSMUSG00000013419	Zfp651	0.909882	9.89506	3.44296	1.00E-04	0.000661719
ENSMUSG00000015355	Cd48	6.60812	71.8421	3.44252	5.00E-05	0.000347296
ENSMUSG00000059479	B3gnt8	0.550006	5.95569	3.43675	0.00205	0.00968367
ENSMUSG00000028047	Thbs3	1.50327	16.2767	3.43664	1.00E-04	0.000661719
ENSMUSG00000051951	Xkr4	0.0267108	0.289065	3.4359	0.012	0.0432164
ENSMUSG00000032902	Slc16a1	6.07192	65.6112	3.43372	5.00E-05	0.000347296
ENSMUSG00000039457	Ppl	0.764377	8.25901	3.43361	5.00E-05	0.000347296
ENSMUSG00000023243	Kcnk5	0.838211	9.05001	3.43253	5.00E-05	0.000347296
ENSMUSG00000034903	Cobll1	2.19492	23.6937	3.43226	5.00E-05	0.000347296
ENSMUSG00000023046	Igfbp6	14.3855	155.212	3.43156	5.00E-05	0.000347296
ENSMUSG00000021175	Cdca7l	0.448163	4.81967	3.42684	5.00E-05	0.000347296
ENSMUSG00000047181	Samd14	0.286634	3.08002	3.42565	5.00E-05	0.000347296
ENSMUSG00000038156	Spon1	0.676199	7.26187	3.42482	5.00E-05	0.000347296
ENSMUSG00000026574	Dpt	5.31008	56.6202	3.41451	5.00E-05	0.000347296
ENSMUSG00000036086	Zranb3	0.451285	4.80974	3.41385	5.00E-05	0.000347296
ENSMUSG00000040613	Apobec1	16.81	179.104	3.41341	5.00E-05	0.000347296
ENSMUSG00000035984	Nme5	0.148536	1.58124	3.41216	0.00065	0.00357109
ENSMUSG00000018865	Sult4a1	0.0249446	0.265533	3.41209	0.0016	0.00778707
ENSMUSG00000020325	Fstl3	0.234853	2.49565	3.40958	3.00E-04	0.00180501
ENSMUSG00000079227	Ccr5	13.4209	142.431	3.40772	5.00E-05	0.000347296
ENSMUSG00000052821	Cysltr1	0.977195	10.352	3.40511	5.00E-05	0.000347296
ENSMUSG00000003882	Il7r	1.32308	14.0109	3.40458	5.00E-05	0.000347296
ENSMUSG00000021492	F12	1.43123	15.0747	3.39679	5.00E-05	0.000347296
ENSMUSG00000025150	Cbr2	1.08632	11.4388	3.39642	5.00E-05	0.000347296
ENSMUSG00000019936	Epyc	0.108129	1.13828	3.39603	1.00E-04	0.000661719
ENSMUSG00000032561	Acpp	0.478272	5.03161	3.39512	5.00E-05	0.000347296
ENSMUSG00000021702	Thbs4	1.07402	11.2849	3.39329	5.00E-05	0.000347296
ENSMUSG00000035914	Cd276	0.825917	8.67277	3.39242	5.00E-05	0.000347296
ENSMUSG00000047631	Apof	1.96923	20.627	3.38883	5.00E-05	0.000347296
ENSMUSG00000059089	Fcgr4	9.04232	94.7149	3.38883	5.00E-05	0.000347296
ENSMUSG00000043468	Adam30	0.0330043	0.345337	3.38728	0.00365	0.0159716
ENSMUSG00000038894	Irs2	2.63462	27.5636	3.3871	5.00E-05	0.000347296
ENSMUSG00000019987	Arg1	79.2748	828.075	3.38483	5.00E-05	0.000347296
ENSMUSG00000047342	Zfp286	0.06622	0.691257	3.38388	5.00E-05	0.000347296
ENSMUSG00000101903	Gm29291	0.0729618	0.76108	3.38284	0.0082	0.0313261
ENSMUSG00000038354	Ankrd35	0.0383014	0.399427	3.38247	0.0011	0.00565773
ENSMUSG00000028645	Slc2a1	6.32055	65.8571	3.38122	5.00E-05	0.000347296
ENSMUSG00000058297	Spock2	1.40875	14.6652	3.37992	5.00E-05	0.000347296
ENSMUSG00000074802	Gas2l3	0.453504	4.71971	3.37951	5.00E-05	0.000347296
ENSMUSG00000031561	Tenm3	0.154913	1.60762	3.3754	5.00E-05	0.000347296
ENSMUSG00000063354	Slc39a4	1.19468	12.3968	3.37528	5.00E-05	0.000347296
ENSMUSG00000017344	Vtn	9.41829	97.6793	3.37451	5.00E-05	0.000347296
ENSMUSG00000028599	Tnfrsf1b	8.41619	87.2839	3.37448	5.00E-05	0.000347296
ENSMUSG00000053063	Clec12a	9.76288	100.879	3.36917	5.00E-05	0.000347296
ENSMUSG00000032419	Tbx18	0.0386387	0.399065	3.36851	0.00025	0.00153015
ENSMUSG00000042349	Ikbke	4.04376	41.7572	3.36826	5.00E-05	0.000347296
ENSMUSG00000066510	Ankdd1a	0.0629919	0.649469	3.36602	0.012	0.0432164
ENSMUSG00000021536	Adcy2	0.0394066	0.406273	3.36594	5.00E-05	0.000347296
ENSMUSG00000031343	Gabra3	1.00576	10.3564	3.36415	0.00735	0.0286433
ENSMUSG00000109675	Nxpe1-ps	0.70925	7.29343	3.36223	5.00E-05	0.000347296
ENSMUSG00000034652	Cd300a	6.69803	68.8233	3.36109	5.00E-05	0.000347296
ENSMUSG00000049709	Nlrp10	0.03457	0.355025	3.36033	0.00015	0.00095625
ENSMUSG00000024810	Il33	6.07725	62.4049	3.36017	5.00E-05	0.000347296
ENSMUSG00000023092	Fhl1	2.79945	28.7244	3.35907	5.00E-05	0.000347296
ENSMUSG00000056145	AI504432	1.00398	10.2957	3.35824	5.00E-05	0.000347296
ENSMUSG00000021464	Ror2	0.0781408	0.79979	3.35547	0.00275	0.0124715
ENSMUSG00000024029	Tff3	1.00556	10.2908	3.35528	5.00E-05	0.000347296
ENSMUSG00000074882	Cyp2c68	0.520481	5.32618	3.35518	5.00E-05	0.000347296
ENSMUSG00000079017	Ifi27l2a	22.3864	229.078	3.35514	5.00E-05	0.000347296
ENSMUSG00000029373	Pf4	18.0978	185.009	3.35371	5.00E-05	0.000347296
ENSMUSG00000018907	Alox12e	0.0344074	0.351705	3.35358	0.0043	0.0183776
ENSMUSG00000024678	Ms4a4d	0.399699	4.0807	3.35183	5.00E-05	0.000347296
ENSMUSG00000038067	Csf3	0.152886	1.56081	3.35177	5.00E-05	0.000347296
ENSMUSG00000044811	Cd300c2	7.99587	81.5401	3.35018	5.00E-05	0.000347296
ENSMUSG00000023176	Cpn2	0.389375	3.96913	3.34959	5.00E-05	0.000347296
ENSMUSG00000045573	Penk	0.777352	7.90526	3.34617	5.00E-05	0.000347296
ENSMUSG00000031647	Mfap3l	0.0438601	0.445932	3.34584	1.00E-04	0.000661719
ENSMUSG00000085936	2610307P16Rik	0.450074	4.56104	3.34113	2.00E-04	0.0012415
ENSMUSG00000043157	Arl11	1.26689	12.8248	3.33957	5.00E-05	0.000347296
ENSMUSG00000002992	Apoc2	7.12028	71.8515	3.33501	9.00E-04	0.00473571
ENSMUSG00000060131	Atp8b4	0.959191	9.65272	3.33104	5.00E-05	0.000347296
ENSMUSG00000046805	Mpeg1	39.8909	401.41	3.33094	5.00E-05	0.000347296
ENSMUSG00000029822	Osbpl3	0.958086	9.64018	3.33083	5.00E-05	0.000347296
ENSMUSG00000023991	Foxp4	1.95885	19.6978	3.32995	5.00E-05	0.000347296
ENSMUSG00000024177	Nme4	0.519151	5.21744	3.32911	5.00E-05	0.000347296
ENSMUSG00000048234	Rnf149	12.9946	130.528	3.32837	5.00E-05	0.000347296
ENSMUSG00000048482	Bdnf	0.129888	1.30422	3.32784	5.00E-05	0.000347296
ENSMUSG00000038119	Cdon	1.63864	16.4472	3.32727	5.00E-05	0.000347296
ENSMUSG00000073795	6430531B16Rik	0.0952822	0.95563	3.32617	0.0052	0.0215475
ENSMUSG00000033860	Fgg	18.9918	190.461	3.32605	5.00E-05	0.000347296
ENSMUSG00000089901	Gm8113	1.89086	18.9535	3.32535	5.00E-05	0.000347296
ENSMUSG00000039007	Cpq	4.75515	47.6495	3.3249	5.00E-05	0.000347296
ENSMUSG00000040003	Magi2	0.0589489	0.589578	3.32215	5.00E-05	0.000347296
ENSMUSG00000039883	Lrrc17	0.186761	1.86498	3.3199	5.00E-05	0.000347296
ENSMUSG00000061186	Sfmbt2	0.108072	1.07661	3.31643	5.00E-05	0.000347296
ENSMUSG00000027859	Ngf	0.460584	4.58673	3.31593	5.00E-05	0.000347296
ENSMUSG00000026980	Ly75	0.26757	2.65912	3.31296	5.00E-05	0.000347296
ENSMUSG00000022594	Lynx1	0.686299	6.81154	3.31107	5.00E-05	0.000347296
ENSMUSG00000001827	Folr1	3.36706	33.3888	3.30981	8.00E-04	0.00429418
ENSMUSG00000006342	Susd2	0.239011	2.36749	3.30821	5.00E-05	0.000347296
ENSMUSG00000061906	Ugt2b38	0.0631147	0.625103	3.30805	0.0015	0.00737901
ENSMUSG00000030148	Clec4a2	5.63233	55.6234	3.30389	5.00E-05	0.000347296
ENSMUSG00000043300	B3galnt1	0.912246	8.99526	3.30167	5.00E-05	0.000347296
ENSMUSG00000026177	Slc11a1	30.3684	298.942	3.29922	5.00E-05	0.000347296
ENSMUSG00000021760	Gpx8	4.05768	39.9418	3.29917	5.00E-05	0.000347296
ENSMUSG00000040747	Cd53	29.307	288.443	3.29897	5.00E-05	0.000347296
ENSMUSG00000031838	Ifi30	33.2813	327.348	3.29804	5.00E-05	0.000347296
ENSMUSG00000020654	Adcy3	0.85726	8.43069	3.29785	1.00E-04	0.000661719
ENSMUSG00000039109	F13a1	2.24425	22.0469	3.29627	5.00E-05	0.000347296
ENSMUSG00000029096	Htra3	3.14509	30.8801	3.2955	5.00E-05	0.000347296
ENSMUSG00000044006	Cilp2	0.0279973	0.274593	3.29394	5.00E-05	0.000347296
ENSMUSG00000094075	Ighv1-80	1.06701	10.4637	3.29375	0.00025	0.00153015
ENSMUSG00000006369	Fbln1	4.72979	46.3636	3.29314	5.00E-05	0.000347296
ENSMUSG00000037979	Ccdc92	0.589652	5.77316	3.29143	5.00E-05	0.000347296
ENSMUSG00000071341	Egr4	0.0454754	0.443846	3.2869	0.00015	0.00095625
ENSMUSG00000026315	Serpinb8	1.63767	15.9731	3.28593	5.00E-05	0.000347296
ENSMUSG00000006522	Itih3	3.63414	35.4402	3.2857	5.00E-05	0.000347296
ENSMUSG00000045031	Cetn4	0.231584	2.25578	3.28402	0.00395	0.0170735
ENSMUSG00000041075	Fzd7	1.68372	16.3918	3.28326	5.00E-05	0.000347296
ENSMUSG00000017817	Jph2	0.032169	0.312558	3.28038	5.00E-05	0.000347296
ENSMUSG00000016028	Celsr1	0.228261	2.21707	3.27989	5.00E-05	0.000347296
ENSMUSG00000062184	Hs6st2	0.0787085	0.764362	3.27967	9.00E-04	0.00473571
ENSMUSG00000042331	Specc1	1.01176	9.8236	3.27938	5.00E-05	0.000347296
ENSMUSG00000094806	Cyp2d10	0.926689	8.99384	3.27878	5.00E-05	0.000347296
ENSMUSG00000039217	Il18	3.52537	34.2087	3.27852	5.00E-05	0.000347296
ENSMUSG00000069922	Ces3a	2.24408	21.7745	3.27844	5.00E-05	0.000347296
ENSMUSG00000020354	Sgcd	0.164345	1.59429	3.27811	0.0014	0.00694526
ENSMUSG00000024300	Myo1f	6.84051	66.29	3.27662	5.00E-05	0.000347296
ENSMUSG00000019139	Isyna1	7.87159	76.2151	3.27535	5.00E-05	0.000347296
ENSMUSG00000030559	Rab38	0.279131	2.69463	3.27108	5.00E-05	0.000347296
ENSMUSG00000024033	Rsph1	0.109724	1.05886	3.27056	0.00015	0.00095625
ENSMUSG00000069763	Tmem100	0.392579	3.78429	3.26896	5.00E-05	0.000347296
ENSMUSG00000021798	Ldb3	0.0583968	0.561543	3.26543	5.00E-05	0.000347296
ENSMUSG00000028369	Svep1	0.217218	2.0875	3.26456	5.00E-05	0.000347296
ENSMUSG00000006457	Actn3	0.0487421	0.46753	3.26182	0.00055	0.00306761
ENSMUSG00000029228	Lnx1	1.01284	9.70263	3.25997	0.01315	0.0466308
ENSMUSG00000028019	Pdgfc	1.26972	12.1605	3.25962	5.00E-05	0.000347296
ENSMUSG00000058773	Hist1h1b	0.0625699	0.597779	3.25607	0.00975	0.0363029
ENSMUSG00000060275	Nrg2	0.173287	1.65478	3.2554	5.00E-05	0.000347296
ENSMUSG00000027896	Slc16a4	0.610452	5.82919	3.25535	5.00E-05	0.000347296
ENSMUSG00000024661	Fth1	806.334	7696.13	3.25468	5.00E-05	0.000347296
ENSMUSG00000111403	RP23-433B2.9	3.55421	33.9107	3.25414	0.00465	0.0195964
ENSMUSG00000020901	Pik3r5	2.06269	19.6741	3.2537	5.00E-05	0.000347296
ENSMUSG00000020331	Hcn2	0.0950513	0.903475	3.24871	5.00E-05	0.000347296
ENSMUSG00000031342	Gpm6b	0.47646	4.52599	3.24781	5.00E-05	0.000347296
ENSMUSG00000111116	RP24-167A12.4	0.0828637	0.78408	3.24219	0.00045	0.00257055
ENSMUSG00000004371	Il11	0.0301277	0.284411	3.23882	0.00355	0.0155904
ENSMUSG00000022018	Rgcc	3.45366	32.5589	3.23685	5.00E-05	0.000347296
ENSMUSG00000040212	Emp3	31.7699	299.102	3.23491	5.00E-05	0.000347296
ENSMUSG00000056749	Nfil3	9.24379	86.9537	3.23369	5.00E-05	0.000347296
ENSMUSG00000038059	Smim3	3.05517	28.7376	3.23361	5.00E-05	0.000347296
ENSMUSG00000079419	Ms4a6c	8.18053	76.9099	3.2329	5.00E-05	0.000347296
ENSMUSG00000015340	Cybb	24.1343	226.753	3.23197	5.00E-05	0.000347296
ENSMUSG00000038112	AW551984	0.223047	2.09304	3.23018	5.00E-05	0.000347296
ENSMUSG00000026674	Ddr2	1.49795	14.0347	3.22793	5.00E-05	0.000347296
ENSMUSG00000004885	Crabp2	0.26384	2.4688	3.22608	5.00E-05	0.000347296
ENSMUSG00000021390	Ogn	4.27244	39.9425	3.22479	0.0018	0.00864783
ENSMUSG00000029189	Sel1l3	0.295578	2.76288	3.22456	5.00E-05	0.000347296
ENSMUSG00000001473	Tubb6	6.72974	62.8997	3.22443	5.00E-05	0.000347296
ENSMUSG00000022218	Tgm1	0.79056	7.38546	3.22374	5.00E-05	0.000347296
ENSMUSG00000040118	Cacna2d1	0.187927	1.75514	3.22335	5.00E-05	0.000347296
ENSMUSG00000035735	Dagla	0.363438	3.38838	3.22082	5.00E-05	0.000347296
ENSMUSG00000050248	Evc2	0.587839	5.47989	3.22065	5.00E-05	0.000347296
ENSMUSG00000033722	BC034090	0.3133	2.92035	3.22053	5.00E-05	0.000347296
ENSMUSG00000002847	Pla1a	0.584072	5.444	3.22045	5.00E-05	0.000347296
ENSMUSG00000000682	Cd52	52.4367	487.845	3.21777	5.00E-05	0.000347296
ENSMUSG00000010064	Slc38a3	3.1383	29.1825	3.21705	5.00E-05	0.000347296
ENSMUSG00000042272	Sestd1	1.26718	11.756	3.2137	5.00E-05	0.000347296
ENSMUSG00000036902	Neto2	0.0670307	0.621146	3.21204	1.00E-04	0.000661719
ENSMUSG00000030889	Vwa3a	0.261402	2.42162	3.21163	5.00E-05	0.000347296
ENSMUSG00000020656	Grhl1	0.145983	1.34975	3.20881	5.00E-05	0.000347296
ENSMUSG00000026204	Ptprn	0.0917049	0.846025	3.20563	0.00015	0.00095625
ENSMUSG00000002249	Tead3	0.53051	4.89358	3.20544	5.00E-05	0.000347296
ENSMUSG00000093622	Gm20703	0.225823	2.08248	3.20504	0.0065	0.0258403
ENSMUSG00000037161	Mgarp	0.0965619	0.890065	3.20439	1.00E-04	0.000661719
ENSMUSG00000022408	Fam83f	0.100236	0.923896	3.20432	5.00E-05	0.000347296
ENSMUSG00000021384	Susd3	1.23838	11.3908	3.20134	5.00E-05	0.000347296
ENSMUSG00000040907	Atp1a3	3.42077	31.4208	3.19933	5.00E-05	0.000347296
ENSMUSG00000038276	Asic3	0.0654574	0.600763	3.19817	0.00085	0.00451189
ENSMUSG00000037892	Pcdh18	0.101279	0.92852	3.19659	5.00E-05	0.000347296
ENSMUSG00000040522	Tlr8	2.00303	18.3471	3.1953	5.00E-05	0.000347296
ENSMUSG00000084289	Gm6977	0.267921	2.44748	3.19142	0.00125	0.0063046
ENSMUSG00000035385	Ccl2	19.4264	177.121	3.18865	5.00E-05	0.000347296
ENSMUSG00000022032	Scara5	0.830661	7.56918	3.1878	5.00E-05	0.000347296
ENSMUSG00000059173	Pde1a	0.259794	2.36249	3.18487	5.00E-05	0.000347296
ENSMUSG00000035158	Mitf	1.51582	13.7829	3.18471	5.00E-05	0.000347296
ENSMUSG00000031488	Rab11fip1	2.74359	24.8687	3.18019	5.00E-05	0.000347296
ENSMUSG00000053646	Plxnb1	0.983554	8.91513	3.18018	5.00E-05	0.000347296
ENSMUSG00000066643	Wdr35	0.495138	4.4824	3.17837	5.00E-05	0.000347296
ENSMUSG00000075122	Cd80	1.46104	13.221	3.17777	5.00E-05	0.000347296
ENSMUSG00000032340	Neo1	1.9087	17.2572	3.17654	5.00E-05	0.000347296
ENSMUSG00000023905	Tnfrsf12a	5.55156	50.0904	3.17357	5.00E-05	0.000347296
ENSMUSG00000036040	Adamtsl2	0.610676	5.50749	3.17292	5.00E-05	0.000347296
ENSMUSG00000023982	Guca1a	0.458741	4.12944	3.17019	5.00E-05	0.000347296
ENSMUSG00000019874	Fabp7	7.75282	69.7619	3.16965	5.00E-05	0.000347296
ENSMUSG00000079164	Tlr5	0.315785	2.84101	3.16939	5.00E-05	0.000347296
ENSMUSG00000025929	Il17a	0.0993814	0.893476	3.16838	0.0043	0.0183776
ENSMUSG00000029061	Mmp23	1.70081	15.2842	3.16774	5.00E-05	0.000347296
ENSMUSG00000025324	Atp10a	0.621957	5.58784	3.1674	5.00E-05	0.000347296
ENSMUSG00000100255	Gm28196	1.17916	10.5907	3.16696	5.00E-05	0.000347296
ENSMUSG00000024912	Fosl1	1.58439	14.2226	3.16618	5.00E-05	0.000347296
ENSMUSG00000016386	Mpped2	0.025448	0.22817	3.16448	0.0018	0.00864783
ENSMUSG00000098050	Gm5345	0.24674	2.20762	3.16143	0.00015	0.00095625
ENSMUSG00000040584	Abcb1a	0.978847	8.7516	3.16039	0.00015	0.00095625
ENSMUSG00000026786	Apbb1ip	4.54864	40.6655	3.1603	5.00E-05	0.000347296
ENSMUSG00000055782	Abcd2	0.575595	5.14462	3.15994	5.00E-05	0.000347296
ENSMUSG00000042262	Ccr8	0.0751876	0.671119	3.158	0.00345	0.0151967
ENSMUSG00000024771	Lipk	0.0471001	0.419233	3.15395	0.0021	0.00989484
ENSMUSG00000044641	Pard6b	1.02904	9.14802	3.15216	5.00E-05	0.000347296
ENSMUSG00000021061	Sptb	0.090299	0.802222	3.15122	0.0017	0.00821733
ENSMUSG00000074364	Ehd2	2.83306	25.1481	3.15002	5.00E-05	0.000347296
ENSMUSG00000030745	Il21r	1.56335	13.8768	3.14997	5.00E-05	0.000347296
ENSMUSG00000043263	Ifi209	0.901764	7.98359	3.14621	5.00E-05	0.000347296
ENSMUSG00000031146	Plp2	5.46746	48.4038	3.14618	5.00E-05	0.000347296
ENSMUSG00000032925	Itgbl1	0.302525	2.67534	3.1446	5.00E-05	0.000347296
ENSMUSG00000032452	Clstn2	0.0407493	0.360232	3.14408	5.00E-05	0.000347296
ENSMUSG00000049037	Clec4a1	6.05362	53.5061	3.14383	5.00E-05	0.000347296
ENSMUSG00000058385	Hist1h2bg	0.298721	2.63787	3.1425	0.00035	0.00207128
ENSMUSG00000021886	Gpr65	4.83828	42.6591	3.14029	5.00E-05	0.000347296
ENSMUSG00000067276	Capn6	0.223369	1.96875	3.13978	5.00E-05	0.000347296
ENSMUSG00000031558	Slit2	0.541139	4.75522	3.13544	5.00E-05	0.000347296
ENSMUSG00000051379	Flrt3	0.533901	4.69124	3.13533	0.00095	0.00497334
ENSMUSG00000015957	Wnt11	0.765248	6.70857	3.132	5.00E-05	0.000347296
ENSMUSG00000066438	Plekhd1	0.0572335	0.501087	3.13013	0.00715	0.0279433
ENSMUSG00000071713	Csf2rb	3.90221	34.1478	3.12943	5.00E-05	0.000347296
ENSMUSG00000079845	Xlr4a	0.117899	1.03079	3.12812	3.00E-04	0.00180501
ENSMUSG00000072875	Gpr27	0.0562238	0.491463	3.12783	0.00055	0.00306761
ENSMUSG00000028327	Stra6l	0.783061	6.82401	3.12342	5.00E-05	0.000347296
ENSMUSG00000053040	Aph1c	0.861138	7.49266	3.12116	5.00E-05	0.000347296
ENSMUSG00000025161	Slc16a3	11.2868	98.1729	3.12069	5.00E-05	0.000347296
ENSMUSG00000054630	Ugt2b5	1.0738	9.33288	3.11959	5.00E-05	0.000347296
ENSMUSG00000063193	Cd300lb	3.6335	31.5294	3.11726	5.00E-05	0.000347296
ENSMUSG00000023073	Slc10a2	0.257379	2.23019	3.1152	5.00E-05	0.000347296
ENSMUSG00000083307	AA414768	0.376655	3.25994	3.11353	5.00E-05	0.000347296
ENSMUSG00000056413	Adap1	2.74425	23.7253	3.11195	5.00E-05	0.000347296
ENSMUSG00000034258	Mfsd7c	0.0987398	0.852135	3.10938	5.00E-05	0.000347296
ENSMUSG00000059326	Csf2ra	10.5988	91.4115	3.10847	5.00E-05	0.000347296
ENSMUSG00000060807	Serpina6	0.976285	8.41829	3.10815	5.00E-05	0.000347296
ENSMUSG00000015396	Cd83	11.8887	102.433	3.10702	5.00E-05	0.000347296
ENSMUSG00000044337	Ackr3	5.39451	46.4706	3.10676	5.00E-05	0.000347296
ENSMUSG00000026765	Lypd6b	0.148837	1.28206	3.10666	5.00E-05	0.000347296
ENSMUSG00000043079	Synpo	3.79403	32.6672	3.10604	5.00E-05	0.000347296
ENSMUSG00000035329	Fbxo33	15.226	131.071	3.10574	5.00E-05	0.000347296
ENSMUSG00000049382	Krt8	12.8001	110.095	3.10453	5.00E-05	0.000347296
ENSMUSG00000010086	Rnf112	0.0624306	0.536745	3.10391	5.00E-05	0.000347296
ENSMUSG00000028347	Tmeff1	0.324403	2.78816	3.10345	5.00E-05	0.000347296
ENSMUSG00000078771	Evi2a	10.1325	86.9653	3.10145	0.00595	0.0240115
ENSMUSG00000023034	Nr4a1	65.8421	564.803	3.10066	5.00E-05	0.000347296
ENSMUSG00000032577	Mapkapk3	3.94214	33.7665	3.09854	5.00E-05	0.000347296
ENSMUSG00000035640	Cbarp	2.69372	23.0214	3.0953	0.00095	0.00497334
ENSMUSG00000016239	Lonrf3	0.725141	6.19395	3.09453	5.00E-05	0.000347296
ENSMUSG00000029641	Rasl11a	3.04939	26.0296	3.09356	5.00E-05	0.000347296
ENSMUSG00000021451	Sema4d	4.71964	40.2057	3.09065	5.00E-05	0.000347296
ENSMUSG00000005087	Cd44	15.2369	129.587	3.08828	5.00E-05	0.000347296
ENSMUSG00000030382	Slc27a5	1.73076	14.7086	3.08718	5.00E-05	0.000347296
ENSMUSG00000054659	Pm20d2	0.265791	2.25858	3.08705	5.00E-05	0.000347296
ENSMUSG00000109916	Gm45551	233.638	1985.06	3.08683	5.00E-05	0.000347296
ENSMUSG00000037759	Ptger2	0.350926	2.98115	3.08663	5.00E-05	0.000347296
ENSMUSG00000041605	5730559C18Rik	0.109826	0.932368	3.08568	5.00E-05	0.000347296
ENSMUSG00000045875	Adra1a	0.0734226	0.62229	3.08329	5.00E-05	0.000347296
ENSMUSG00000075517	Cyp2d37-ps	0.228085	1.93167	3.0822	0.00065	0.00357109
ENSMUSG00000039126	Prune2	0.160045	1.35419	3.08088	5.00E-05	0.000347296
ENSMUSG00000045680	Tcf21	0.378348	3.20072	3.08061	5.00E-05	0.000347296
ENSMUSG00000022270	Fam134b	3.48647	29.4282	3.07736	5.00E-05	0.000347296
ENSMUSG00000023169	Slc38a1	1.35861	11.4434	3.07431	5.00E-05	0.000347296
ENSMUSG00000025170	Rab40b	0.668704	5.631	3.07395	5.00E-05	0.000347296
ENSMUSG00000022488	Nckap1l	8.95336	75.3526	3.07316	5.00E-05	0.000347296
ENSMUSG00000024659	Anxa1	106.804	896.645	3.06957	5.00E-05	0.000347296
ENSMUSG00000047415	Gpr68	0.492559	4.12366	3.06556	0.006	0.0241753
ENSMUSG00000019737	Syne4	2.14109	17.9046	3.06391	5.00E-05	0.000347296
ENSMUSG00000046561	Arsj	0.0451859	0.377626	3.06301	1.00E-04	0.000661719
ENSMUSG00000084350	Znf41-ps	0.128042	1.0694	3.06212	5.00E-05	0.000347296
ENSMUSG00000021423	Ly86	14.5457	121.195	3.05866	5.00E-05	0.000347296
ENSMUSG00000033579	Fa2h	0.0784751	0.653035	3.05685	0.00015	0.00095625
ENSMUSG00000026205	Slc23a3	0.204187	1.69733	3.0553	5.00E-05	0.000347296
ENSMUSG00000061878	Sphk1	0.682717	5.67041	3.05409	5.00E-05	0.000347296
ENSMUSG00000033585	Ndn	0.373563	3.10124	3.05342	5.00E-05	0.000347296
ENSMUSG00000037071	Scd1	22.6106	187.451	3.05144	5.00E-05	0.000347296
ENSMUSG00000052572	Dlg2	0.202929	1.68103	3.0503	0.00045	0.00257055
ENSMUSG00000026390	Marco	29.8915	247.438	3.04926	5.00E-05	0.000347296
ENSMUSG00000110221	Gm36210	0.0496757	0.410966	3.04841	0.0047	0.0197625
ENSMUSG00000076674	Ighv3-8	0.667533	5.51966	3.04767	0.00085	0.00451189
ENSMUSG00000031934	Panx1	2.28391	18.8617	3.04588	5.00E-05	0.000347296
ENSMUSG00000074639	BC089597	0.833896	6.88475	3.04546	5.00E-05	0.000347296
ENSMUSG00000026748	Plxdc2	2.5254	20.8443	3.04507	5.00E-05	0.000347296
ENSMUSG00000042340	Ctf1	1.06146	8.75941	3.04479	0.00085	0.00451189
ENSMUSG00000062785	Kcnc3	0.0660332	0.544887	3.04469	5.00E-05	0.000347296
ENSMUSG00000009731	Kcnd1	0.126004	1.0386	3.04309	5.00E-05	0.000347296
ENSMUSG00000034949	Zfr2	0.194351	1.59873	3.04019	0.0019	0.00907523
ENSMUSG00000030762	Aqp8	1.1672	9.57491	3.03621	5.00E-05	0.000347296
ENSMUSG00000041707	1810011H11Rik	1.41167	11.5717	3.03513	5.00E-05	0.000347296
ENSMUSG00000000359	Rem1	0.190083	1.55802	3.03502	5.00E-05	0.000347296
ENSMUSG00000027737	Slc7a11	1.3785	11.2978	3.03487	5.00E-05	0.000347296
ENSMUSG00000090125	Pou3f1	0.147285	1.20611	3.03368	5.00E-05	0.000347296
ENSMUSG00000097134	1110002J07Rik	0.0535345	0.438223	3.03312	0.0027	0.0122664
ENSMUSG00000027489	Necab3	0.181718	1.48637	3.03202	0.00215	0.0100865
ENSMUSG00000051435	Fhad1	0.187389	1.53176	3.03108	5.00E-05	0.000347296
ENSMUSG00000037370	Enpp1	0.909965	7.43377	3.03021	5.00E-05	0.000347296
ENSMUSG00000051323	Pcdh19	0.114112	0.931234	3.0287	0.00425	0.0182093
ENSMUSG00000023915	Tnfrsf21	2.90814	23.727	3.02836	5.00E-05	0.000347296
ENSMUSG00000031980	Agt	1.64269	13.3741	3.02531	5.00E-05	0.000347296
ENSMUSG00000022041	Chrna2	0.059758	0.485687	3.02282	5.00E-05	0.000347296
ENSMUSG00000002997	Prkar2b	0.729051	5.9231	3.02226	5.00E-05	0.000347296
ENSMUSG00000055745	Ldoc1l	0.250546	2.03437	3.02144	5.00E-05	0.000347296
ENSMUSG00000032420	Nt5e	0.854067	6.91702	3.01773	5.00E-05	0.000347296
ENSMUSG00000024558	Mapk4	0.0625206	0.505967	3.01664	0.00065	0.00357109
ENSMUSG00000022371	Col14a1	3.35962	27.1854	3.01646	5.00E-05	0.000347296
ENSMUSG00000043822	Adamtsl5	1.62075	13.0937	3.01414	5.00E-05	0.000347296
ENSMUSG00000022180	Slc7a8	8.28358	66.8785	3.01322	5.00E-05	0.000347296
ENSMUSG00000064080	Fbln2	9.36245	75.4937	3.0114	5.00E-05	0.000347296
ENSMUSG00000040428	Plekha4	0.584639	4.70567	3.00878	5.00E-05	0.000347296
ENSMUSG00000044788	Fads6	0.61658	4.95625	3.00689	5.00E-05	0.000347296
ENSMUSG00000020388	Pdlim4	3.68873	29.6454	3.00661	5.00E-05	0.000347296
ENSMUSG00000029254	Stap1	2.63787	21.1966	3.00638	5.00E-05	0.000347296
ENSMUSG00000027748	Trpc4	0.032612	0.26202	3.0062	0.00015	0.00095625
ENSMUSG00000006589	Aprt	14.709	118.12	3.00548	0.01355	0.047769
ENSMUSG00000031264	Btk	1.86982	15.0036	3.00434	5.00E-05	0.000347296
ENSMUSG00000062310	Glrp1	0.0486148	0.389493	3.00213	0.00245	0.0112752
ENSMUSG00000043943	Naalad2	0.557434	4.4569	2.99917	5.00E-05	0.000347296
ENSMUSG00000073295	Nudt11	0.0463522	0.369988	2.99677	0.00365	0.0159716
ENSMUSG00000070469	Adamtsl3	0.232875	1.85782	2.99598	5.00E-05	0.000347296
ENSMUSG00000040594	Ranbp17	0.0603213	0.478925	2.98906	0.0024	0.0110873
ENSMUSG00000020083	2010107G23Rik	0.393011	3.11913	2.9885	5.00E-05	0.000347296
ENSMUSG00000001334	Fndc5	0.0684587	0.542366	2.98596	5.00E-05	0.000347296
ENSMUSG00000015134	Aldh1a3	0.248705	1.96996	2.98566	1.00E-04	0.000661719
ENSMUSG00000036905	C1qb	100.216	792.88	2.98399	5.00E-05	0.000347296
ENSMUSG00000050092	Sprr2b	0.0900377	0.711419	2.9821	0.0139	0.0487853
ENSMUSG00000040713	Creg1	39.3308	310.721	2.98189	5.00E-05	0.000347296
ENSMUSG00000027359	Slc27a2	2.1703	17.1443	2.98176	5.00E-05	0.000347296
ENSMUSG00000056367	Actr3b	0.143021	1.12915	2.98094	5.00E-05	0.000347296
ENSMUSG00000044583	Tlr7	2.76886	21.8322	2.97909	5.00E-05	0.000347296
ENSMUSG00000074604	Mgst2	1.15825	9.13131	2.97888	5.00E-05	0.000347296
ENSMUSG00000032179	Bmp5	0.101432	0.799193	2.97803	0.00785	0.0302363
ENSMUSG00000061947	Serpina10	1.23362	9.68123	2.97229	5.00E-05	0.000347296
ENSMUSG00000032359	Ctsh	48.0272	375.97	2.96869	5.00E-05	0.000347296
ENSMUSG00000036111	Lmo1	0.301798	2.35876	2.96637	5.00E-05	0.000347296
ENSMUSG00000052435	Cebpe	0.192891	1.50604	2.9649	5.00E-05	0.000347296
ENSMUSG00000060063	Alox5ap	55.3963	431.597	2.96182	5.00E-05	0.000347296
ENSMUSG00000043832	Clec4a3	13.709	106.726	2.96072	5.00E-05	0.000347296
ENSMUSG00000025314	Ptprj	3.8391	29.851	2.95894	5.00E-05	0.000347296
ENSMUSG00000059498	Fcgr3	16.4497	127.651	2.95608	5.00E-05	0.000347296
ENSMUSG00000028931	Kcnab2	2.26125	17.5185	2.95368	5.00E-05	0.000347296
ENSMUSG00000078502	Gm13212	0.220814	1.70962	2.95277	0.00045	0.00257055
ENSMUSG00000038663	Fsd2	0.0552619	0.427536	2.95169	5.00E-05	0.000347296
ENSMUSG00000037185	Krt80	1.35745	10.4981	2.95115	5.00E-05	0.000347296
ENSMUSG00000037206	Islr	1.61883	12.5171	2.95088	5.00E-05	0.000347296
ENSMUSG00000041329	Atp1b2	0.441573	3.41112	2.94952	5.00E-05	0.000347296
ENSMUSG00000003352	Cacnb3	2.0525	15.8081	2.94522	5.00E-05	0.000347296
ENSMUSG00000022096	Hr	0.321342	2.47391	2.94461	7.00E-04	0.00381621
ENSMUSG00000087289	4933424M12Rik	0.0420632	0.323799	2.94447	0.0083	0.0316552
ENSMUSG00000025877	Hk3	5.92191	45.5703	2.94396	3.00E-04	0.00180501
ENSMUSG00000046844	Vat1l	0.0924764	0.710069	2.9408	0.0113	0.0410697
ENSMUSG00000027249	F2	6.25501	48.0163	2.94044	5.00E-05	0.000347296
ENSMUSG00000086150	Bach2os	2.82311	21.6532	2.93922	0.00585	0.0236776
ENSMUSG00000029322	Plac8	33.4656	256.426	2.93779	5.00E-05	0.000347296
ENSMUSG00000052609	Plekhg3	1.54283	11.808	2.93611	5.00E-05	0.000347296
ENSMUSG00000028860	Sytl1	0.724502	5.54324	2.93567	5.00E-05	0.000347296
ENSMUSG00000024376	Epb41l4a	0.863354	6.57975	2.93001	5.00E-05	0.000347296
ENSMUSG00000037990	Sh3rf3	0.0748117	0.570059	2.92977	0.00245	0.0112752
ENSMUSG00000034641	Cd300ld	7.06425	53.8266	2.92971	5.00E-05	0.000347296
ENSMUSG00000107134	Gm42528	0.134104	1.0212	2.92884	5.00E-05	0.000347296
ENSMUSG00000037139	Myom3	0.0543867	0.413658	2.92711	0.00085	0.00451189
ENSMUSG00000025154	Arhgap19	1.94524	14.7819	2.92581	5.00E-05	0.000347296
ENSMUSG00000032369	Plscr1	8.3592	63.3862	2.92273	5.00E-05	0.000347296
ENSMUSG00000034394	Lif	1.37405	10.3982	2.91982	5.00E-05	0.000347296
ENSMUSG00000053398	Phgdh	0.553525	4.18746	2.91936	5.00E-05	0.000347296
ENSMUSG00000097293	D630002J18Rik	0.284079	2.14581	2.91716	0.0098	0.0364626
ENSMUSG00000000753	Serpinf1	10.1832	76.84	2.91567	5.00E-05	0.000347296
ENSMUSG00000086111	Gm15326	0.0902335	0.680707	2.9153	0.0055	0.0224869
ENSMUSG00000031659	Adcy7	3.88627	29.3119	2.91503	5.00E-05	0.000347296
ENSMUSG00000034926	Dhcr24	3.35227	25.2752	2.91452	5.00E-05	0.000347296
ENSMUSG00000024397	Aif1	22.687	170.662	2.91121	5.00E-05	0.000347296
ENSMUSG00000026994	Galnt3	0.756783	5.68979	2.91042	5.00E-05	0.000347296
ENSMUSG00000110018	RP24-502J3.1	0.327617	2.46195	2.90972	5.00E-05	0.000347296
ENSMUSG00000004296	Il12b	0.102199	0.767211	2.90824	0.00015	0.00095625
ENSMUSG00000020427	Igfbp3	1.67998	12.5986	2.90675	5.00E-05	0.000347296
ENSMUSG00000023829	Slc22a1	0.856571	6.42249	2.90649	5.00E-05	0.000347296
ENSMUSG00000038677	Scube3	0.0531125	0.397552	2.90402	5.00E-05	0.000347296
ENSMUSG00000030849	Fgfr2	1.86962	13.9806	2.90261	5.00E-05	0.000347296
ENSMUSG00000003555	Cyp17a1	0.150548	1.12498	2.90161	0.00835	0.0318223
ENSMUSG00000099094	Gm19569	0.098626	0.736101	2.89986	0.00055	0.00306761
ENSMUSG00000023411	Nfatc4	0.154195	1.14985	2.89862	5.00E-05	0.000347296
ENSMUSG00000073731	AI507597	0.192343	1.43349	2.89778	0.01005	0.0372243
ENSMUSG00000022996	Wnt10b	0.0937958	0.698494	2.89665	5.00E-05	0.000347296
ENSMUSG00000052504	Epha3	0.03612	0.268263	2.89278	0.00015	0.00095625
ENSMUSG00000023043	Krt18	14.664	108.908	2.89276	5.00E-05	0.000347296
ENSMUSG00000041362	Shtn1	2.22478	16.5134	2.89191	5.00E-05	0.000347296
ENSMUSG00000052516	Robo2	0.174745	1.2961	2.89085	0.00055	0.00306761
ENSMUSG00000025909	Sntg1	0.0756703	0.559003	2.88506	0.00155	0.00757782
ENSMUSG00000000386	Mx1	0.801444	5.91133	2.88281	5.00E-05	0.000347296
ENSMUSG00000020120	Plek	23.4989	173.194	2.88172	5.00E-05	0.000347296
ENSMUSG00000044468	Fam46c	2.5284	18.6066	2.87952	5.00E-05	0.000347296
ENSMUSG00000102418	Sh2d1b1	0.381052	2.80374	2.87929	5.00E-05	0.000347296
ENSMUSG00000039607	Rbms3	0.794352	5.83905	2.87788	5.00E-05	0.000347296
ENSMUSG00000021998	Lcp1	43.5222	319.751	2.87713	5.00E-05	0.000347296
ENSMUSG00000040434	Large2	0.322907	2.37002	2.87571	0.00075	0.00405438
ENSMUSG00000031594	Fgl1	6.81505	49.9256	2.87298	5.00E-05	0.000347296
ENSMUSG00000029272	Sult1e1	0.0945334	0.692439	2.87279	0.00285	0.0128824
ENSMUSG00000038843	Gcnt1	1.77853	13.0118	2.87107	5.00E-05	0.000347296
ENSMUSG00000036242	3632451O06Rik	0.287155	2.09886	2.8697	0.0033	0.0146143
ENSMUSG00000053746	Ptrh1	1.03848	7.58773	2.8692	0.00015	0.00095625
ENSMUSG00000040794	C1qtnf4	0.0875533	0.63875	2.86702	1.00E-04	0.000661719
ENSMUSG00000068115	Ninl	1.15599	8.42617	2.86574	5.00E-05	0.000347296
ENSMUSG00000058620	Adra2b	0.0439875	0.31985	2.86223	5.00E-05	0.000347296
ENSMUSG00000099757	BE692007	3.06843	22.3072	2.86194	5.00E-05	0.000347296
ENSMUSG00000029771	Irf5	9.45445	68.7251	2.86177	5.00E-05	0.000347296
ENSMUSG00000044674	Fzd1	1.93832	14.0829	2.86106	5.00E-05	0.000347296
ENSMUSG00000020142	Slc1a4	0.247297	1.79474	2.85946	5.00E-05	0.000347296
ENSMUSG00000021208	Ifi27l2b	0.380115	2.75478	2.85743	1.00E-04	0.000661719
ENSMUSG00000107317	Gm19719	0.709306	5.14017	2.85734	0.0045	0.0190934
ENSMUSG00000026728	Vim	230.153	1664.93	2.8548	5.00E-05	0.000347296
ENSMUSG00000022261	Sdc2	4.66588	33.6464	2.85023	5.00E-05	0.000347296
ENSMUSG00000020600	Slc7a15	0.0576485	0.415355	2.84899	0.0039	0.0168893
ENSMUSG00000021978	Extl3	2.03705	14.6375	2.84512	5.00E-05	0.000347296
ENSMUSG00000022490	Ppp1r1a	0.0373306	0.268134	2.84452	0.0082	0.0313261
ENSMUSG00000067878	Mtap7d3	0.056914	0.408583	2.84377	0.00145	0.00716046
ENSMUSG00000024053	Emilin2	6.48782	46.5313	2.8424	0.0052	0.0215475
ENSMUSG00000026271	Gpr35	4.91515	35.2124	2.84078	3.00E-04	0.00180501
ENSMUSG00000038357	Camp	0.543477	3.89097	2.83984	1.00E-04	0.000661719
ENSMUSG00000022512	Cldn1	0.765298	5.47766	2.83947	5.00E-05	0.000347296
ENSMUSG00000031230	Fgf16	0.0806374	0.574085	2.83174	0.00035	0.00207128
ENSMUSG00000027339	Rassf2	2.50548	17.8354	2.83159	5.00E-05	0.000347296
ENSMUSG00000027624	Epb41l1	2.15742	15.3346	2.82942	5.00E-05	0.000347296
ENSMUSG00000038349	Plcl1	0.440368	3.1281	2.82851	0.00755	0.0292839
ENSMUSG00000095519	Ighv1-66	0.377066	2.67776	2.82814	0.00735	0.0286433
ENSMUSG00000025784	Clec3b	5.80977	41.2209	2.82682	5.00E-05	0.000347296
ENSMUSG00000058571	Gpc6	0.269897	1.91107	2.8239	5.00E-05	0.000347296
ENSMUSG00000062157	Ifnlr1	0.134715	0.953352	2.8231	5.00E-05	0.000347296
ENSMUSG00000020940	1700023F06Rik	0.0798867	0.564887	2.82194	0.00055	0.00306761
ENSMUSG00000072949	Acot1	0.740135	5.22515	2.81961	5.00E-05	0.000347296
ENSMUSG00000027864	Ptgfrn	3.57837	25.26	2.81948	5.00E-05	0.000347296
ENSMUSG00000068196	Col8a1	0.805404	5.67128	2.81589	5.00E-05	0.000347296
ENSMUSG00000027386	Fbln7	0.124456	0.876268	2.81574	5.00E-05	0.000347296
ENSMUSG00000039476	Prrx2	0.201605	1.4186	2.81486	0.00035	0.00207128
ENSMUSG00000036587	Fut7	0.586694	4.12794	2.81474	0.00235	0.0108783
ENSMUSG00000030579	Tyrobp	115.215	810.477	2.81444	5.00E-05	0.000347296
ENSMUSG00000046318	Ccbe1	0.43475	3.04992	2.81051	5.00E-05	0.000347296
ENSMUSG00000022439	Parvg	3.99873	28.0394	2.80984	5.00E-05	0.000347296
ENSMUSG00000022489	Pde1b	1.43691	10.0708	2.80914	5.00E-05	0.000347296
ENSMUSG00000073530	Pappa2	0.0451452	0.316359	2.80892	0.00975	0.0363029
ENSMUSG00000050931	Sgms2	1.94364	13.6189	2.80878	5.00E-05	0.000347296
ENSMUSG00000039013	Siglecf	0.309635	2.1679	2.80766	1.00E-04	0.000661719
ENSMUSG00000038570	Saxo2	0.123734	0.865273	2.80591	0.0027	0.0122664
ENSMUSG00000012819	Cdh23	0.190925	1.33459	2.80532	0.0031	0.0138419
ENSMUSG00000024965	Fermt3	7.35837	51.3184	2.80202	5.00E-05	0.000347296
ENSMUSG00000042254	Cilp	0.686964	4.78491	2.80019	5.00E-05	0.000347296
ENSMUSG00000008193	Spib	2.96081	20.6069	2.79906	5.00E-05	0.000347296
ENSMUSG00000039809	Gabbr2	0.106824	0.743379	2.79886	0.0011	0.00565773
ENSMUSG00000020323	Prss57	0.271571	1.88333	2.79388	5.00E-05	0.000347296
ENSMUSG00000049152	Ugt3a2	0.890622	6.17513	2.79358	5.00E-05	0.000347296
ENSMUSG00000053004	Hrh1	0.12605	0.873493	2.7928	5.00E-04	0.00282632
ENSMUSG00000022102	Dok2	7.52284	52.0281	2.78994	0.00015	0.00095625
ENSMUSG00000031861	Lpar2	0.294963	2.03807	2.7886	5.00E-05	0.000347296
ENSMUSG00000020399	Havcr2	1.69877	11.715	2.78579	5.00E-05	0.000347296
ENSMUSG00000031283	Chrdl1	0.685169	4.71442	2.78255	5.00E-05	0.000347296
ENSMUSG00000070000	Fcho1	1.27159	8.74739	2.78222	5.00E-05	0.000347296
ENSMUSG00000058818	Pirb	4.83779	33.2649	2.78158	5.00E-05	0.000347296
ENSMUSG00000037254	Itih2	4.2983	29.5301	2.78035	5.00E-05	0.000347296
ENSMUSG00000021614	Vcan	1.27627	8.75842	2.77874	0.01175	0.0424948
ENSMUSG00000001467	Cyp51	4.65589	31.945	2.77846	5.00E-05	0.000347296
ENSMUSG00000067714	Lpar5	0.560579	3.84562	2.77823	5.00E-05	0.000347296
ENSMUSG00000016526	Dyrk3	0.251539	1.72361	2.77658	5.00E-05	0.000347296
ENSMUSG00000022952	Runx1	3.78929	25.9646	2.77655	4.00E-04	0.00232434
ENSMUSG00000049130	C5ar1	17.0566	116.848	2.77623	5.00E-05	0.000347296
ENSMUSG00000028023	Pitx2	0.0692726	0.473603	2.77332	1.00E-04	0.000661719
ENSMUSG00000034810	Scn7a	0.175692	1.20102	2.77313	5.00E-05	0.000347296
ENSMUSG00000034910	Pygo1	0.0752799	0.514543	2.77295	5.00E-05	0.000347296
ENSMUSG00000033192	Lpcat2	6.15116	42.0238	2.77228	5.00E-05	0.000347296
ENSMUSG00000052974	Cyp2f2	3.78467	25.8552	2.77222	5.00E-05	0.000347296
ENSMUSG00000033900	Map9	0.096756	0.660582	2.77131	0.00045	0.00257055
ENSMUSG00000049103	Ccr2	7.49307	51.1453	2.77097	5.00E-05	0.000347296
ENSMUSG00000068876	Cgn	0.665396	4.54135	2.77083	5.00E-05	0.000347296
ENSMUSG00000061859	Patj	1.39496	9.51416	2.76985	5.00E-05	0.000347296
ENSMUSG00000042759	Apobr	3.21716	21.8897	2.76639	5.00E-05	0.000347296
ENSMUSG00000050578	Mmp13	2.45026	16.6607	2.76544	5.00E-05	0.000347296
ENSMUSG00000086320	Gm12840	827.447	5620.13	2.76386	5.00E-05	0.000347296
ENSMUSG00000005251	Ripk4	0.344173	2.3322	2.76049	5.00E-05	0.000347296
ENSMUSG00000100426	Gm4208	0.0863564	0.584867	2.75973	0.01405	0.0492445
ENSMUSG00000022877	Hrg	3.5632	24.0877	2.75705	5.00E-05	0.000347296
ENSMUSG00000034416	Pkd1l2	0.0522702	0.352559	2.7538	0.0064	0.0255069
ENSMUSG00000007783	Cpt1c	0.831447	5.6077	2.75371	5.00E-05	0.000347296
ENSMUSG00000002111	Spi1	21.0847	142.184	2.75349	5.00E-05	0.000347296
ENSMUSG00000004791	Pgf	0.147861	0.996389	2.75246	1.00E-04	0.000661719
ENSMUSG00000028926	Cdk14	1.3071	8.80789	2.75243	5.00E-05	0.000347296
ENSMUSG00000094027	Gm21762	0.318039	2.14289	2.75228	0.0014	0.00694526
ENSMUSG00000019982	Myb	0.195145	1.31347	2.75077	1.00E-04	0.000661719
ENSMUSG00000027048	Abcb11	1.0769	7.23743	2.7486	0.00015	0.00095625
ENSMUSG00000069806	Cacng7	0.110683	0.74279	2.74653	0.0011	0.00565773
ENSMUSG00000100975	Gm28875	0.808078	5.41913	2.74549	5.00E-05	0.000347296
ENSMUSG00000000901	Mmp11	0.42707	2.86082	2.74388	3.00E-04	0.00180501
ENSMUSG00000042498	D330045A20Rik	0.129201	0.865049	2.74317	0.01005	0.0372243
ENSMUSG00000039774	Galnt12	0.668061	4.47057	2.74241	5.00E-05	0.000347296
ENSMUSG00000059994	Fcrl1	0.631505	4.21244	2.73779	5.00E-05	0.000347296
ENSMUSG00000097819	Gm26813	0.137686	0.91839	2.73772	5.00E-05	0.000347296
ENSMUSG00000041609	Ccdc64	4.14997	27.6758	2.73746	5.00E-05	0.000347296
ENSMUSG00000039981	Zc3h12d	0.473835	3.15971	2.73734	5.00E-05	0.000347296
ENSMUSG00000025017	Pik3ap1	5.81674	38.7517	2.73598	5.00E-05	0.000347296
ENSMUSG00000039405	Prss23	2.97655	19.8236	2.73551	5.00E-05	0.000347296
ENSMUSG00000028602	Tnfrsf8	0.0386864	0.257408	2.73416	3.00E-04	0.00180501
ENSMUSG00000030116	Mfap5	4.28559	28.5063	2.73372	5.00E-05	0.000347296
ENSMUSG00000021360	Gcnt2	4.10226	27.2438	2.73143	0.0045	0.0190934
ENSMUSG00000026576	Atp1b1	8.80173	58.4081	2.73031	5.00E-05	0.000347296
ENSMUSG00000020333	Acsl6	0.048062	0.318907	2.73017	2.00E-04	0.0012415
ENSMUSG00000021322	Aoah	1.27076	8.42646	2.72924	5.00E-05	0.000347296
ENSMUSG00000057751	Megf6	3.09395	20.5109	2.72887	5.00E-05	0.000347296
ENSMUSG00000026110	Mgat4a	1.85759	12.269	2.72352	5.00E-05	0.000347296
ENSMUSG00000028459	Cd72	15.2376	100.542	2.7221	5.00E-05	0.000347296
ENSMUSG00000024098	Twsg1	10.0387	66.1265	2.71966	5.00E-05	0.000347296
ENSMUSG00000030577	Cd22	1.34607	8.86385	2.71918	5.00E-05	0.000347296
ENSMUSG00000021596	Mctp1	0.95359	6.27499	2.71817	5.00E-05	0.000347296
ENSMUSG00000000154	Slc22a18	1.46163	9.61604	2.71787	5.00E-05	0.000347296
ENSMUSG00000073650	Catip	0.0541866	0.356093	2.71624	0.00165	0.00800011
ENSMUSG00000055730	Ces2a	0.616066	4.04779	2.71598	8.00E-04	0.00429418
ENSMUSG00000028631	Kcnq4	0.0773831	0.507685	2.71384	0.00135	0.00674606
ENSMUSG00000024180	Tmem8	0.967352	6.33734	2.71177	5.00E-05	0.000347296
ENSMUSG00000038623	Tm6sf1	14.4394	94.5895	2.71167	0.00165	0.00800011
ENSMUSG00000034116	Vav1	5.78407	37.8431	2.70987	5.00E-05	0.000347296
ENSMUSG00000054510	Gm14461	0.107506	0.703287	2.7097	0.002	0.00948454
ENSMUSG00000063919	Srrm4	0.0617712	0.404036	2.70948	0.00155	0.00757782
ENSMUSG00000049307	Fut4	0.267871	1.75141	2.70891	5.00E-05	0.000347296
ENSMUSG00000110605	RP24-122D14.3	5.40721	35.3309	2.70797	5.00E-05	0.000347296
ENSMUSG00000018166	Erbb3	0.388888	2.53583	2.70503	5.00E-05	0.000347296
ENSMUSG00000057092	Fxyd3	6.47454	42.1369	2.70224	0.00225	0.0104743
ENSMUSG00000061578	Ksr2	0.0741148	0.481878	2.70083	5.00E-05	0.000347296
ENSMUSG00000026458	Ppfia4	0.887988	5.76961	2.69986	0.00025	0.00153015
ENSMUSG00000030029	Lrig1	1.12896	7.32243	2.69733	5.00E-05	0.000347296
ENSMUSG00000006586	Runx1t1	0.107671	0.697444	2.69545	0.00045	0.00257055
ENSMUSG00000000440	Pparg	2.5139	16.2483	2.69229	5.00E-05	0.000347296
ENSMUSG00000024798	Htr7	0.0863214	0.556906	2.68964	5.00E-05	0.000347296
ENSMUSG00000079343	C1s2	0.148381	0.956533	2.68851	5.00E-05	0.000347296
ENSMUSG00000043789	Vwce	0.0432015	0.278194	2.68694	0.0022	0.0102788
ENSMUSG00000028581	Laptm5	93.1484	599.671	2.68657	5.00E-05	0.000347296
ENSMUSG00000027068	Dhrs9	0.680268	4.37848	2.68625	5.00E-05	0.000347296
ENSMUSG00000024901	Peli3	0.217482	1.39972	2.68617	5.00E-05	0.000347296
ENSMUSG00000037762	Slc16a9	0.868925	5.58926	2.68535	0.00015	0.00095625
ENSMUSG00000044749	Abca6	0.407055	2.61608	2.68411	5.00E-05	0.000347296
ENSMUSG00000026829	Gbgt1	1.20222	7.71435	2.68184	5.00E-05	0.000347296
ENSMUSG00000020646	Mboat2	0.0403972	0.258732	2.67913	0.0014	0.00694526
ENSMUSG00000030256	Bhlhe41	0.646129	4.13774	2.67895	5.00E-05	0.000347296
ENSMUSG00000042616	Oscp1	0.620528	3.96656	2.67632	0.0012	0.00608677
ENSMUSG00000029630	Cyp3a25	1.1195	7.13567	2.67219	0.002	0.00948454
ENSMUSG00000026480	Ncf2	9.91684	63.2092	2.67218	5.00E-05	0.000347296
ENSMUSG00000059456	Ptk2b	6.32649	40.2035	2.66784	5.00E-05	0.000347296
ENSMUSG00000078650	G6pc	0.587161	3.73074	2.66763	5.00E-05	0.000347296
ENSMUSG00000046312	AI464131	0.18622	1.18178	2.66588	5.00E-05	0.000347296
ENSMUSG00000040170	Fmo2	17.9793	114.059	2.66538	0.00015	0.00095625
ENSMUSG00000046245	Pilra	19.7949	125.574	2.66534	5.00E-05	0.000347296
ENSMUSG00000090104	Slmapos2	14.7001	93.2077	2.66463	5.00E-05	0.000347296
ENSMUSG00000002107	Celf2	6.39501	40.5087	2.66321	5.00E-05	0.000347296
ENSMUSG00000083460	Gm12182	0.0822319	0.520738	2.66279	0.00395	0.0170735
ENSMUSG00000031709	Tbc1d9	1.8574	11.7557	2.66201	5.00E-05	0.000347296
ENSMUSG00000062210	Tnfaip8	8.64675	54.6556	2.66014	5.00E-05	0.000347296
ENSMUSG00000021948	Prkcd	17.8456	112.613	2.65773	5.00E-05	0.000347296
ENSMUSG00000045658	Pid1	8.2167	51.8081	2.65655	5.00E-05	0.000347296
ENSMUSG00000076586	Igkv8-21	0.895685	5.646	2.65617	0.00085	0.00451189
ENSMUSG00000055172	C1ra	11.3736	71.6086	2.65445	5.00E-05	0.000347296
ENSMUSG00000030361	Klrb1a	0.177893	1.11962	2.65392	0.00035	0.00207128
ENSMUSG00000042570	Mier2	1.83959	11.5652	2.65233	5.00E-05	0.000347296
ENSMUSG00000033377	Palmd	2.99065	18.7866	2.65117	5.00E-05	0.000347296
ENSMUSG00000045392	Olfr1033	360.659	2263.98	2.65015	5.00E-05	0.000347296
ENSMUSG00000045555	Mettl24	0.297198	1.86416	2.64903	1.00E-04	0.000661719
ENSMUSG00000033060	Lmo7	3.32359	20.8066	2.64623	5.00E-05	0.000347296
ENSMUSG00000038388	Mpp6	11.5019	71.9221	2.64457	5.00E-05	0.000347296
ENSMUSG00000079105	C7	1.90817	11.9314	2.6445	5.00E-05	0.000347296
ENSMUSG00000005968	Tuft1	0.74054	4.63036	2.64448	5.00E-05	0.000347296
ENSMUSG00000022211	Carmil3	0.108196	0.675779	2.64291	5.00E-05	0.000347296
ENSMUSG00000071552	Tigit	0.447744	2.79436	2.64177	5.00E-05	0.000347296
ENSMUSG00000041912	Tdrkh	0.995563	6.20984	2.64097	0.0039	0.0168893
ENSMUSG00000063524	Eno1	48.8827	304.828	2.6406	5.00E-05	0.000347296
ENSMUSG00000032083	Apoa1	75.8061	472.709	2.64057	5.00E-05	0.000347296
ENSMUSG00000071723	Gspt2	0.170403	1.06074	2.63804	5.00E-05	0.000347296
ENSMUSG00000026187	Xrcc5	1.16708	7.25386	2.63584	5.00E-05	0.000347296
ENSMUSG00000066705	Fxyd6	2.09133	12.9812	2.63393	5.00E-05	0.000347296
ENSMUSG00000028793	Rnf19b	16.8649	104.573	2.63242	5.00E-05	0.000347296
ENSMUSG00000061171	Slc38a11	0.106375	0.659128	2.6314	2.00E-04	0.0012415
ENSMUSG00000083237	Gm11698	0.196628	1.21801	2.63098	0.0142	0.0496686
ENSMUSG00000032372	Plscr2	3.19646	19.7983	2.63083	5.00E-05	0.000347296
ENSMUSG00000104835	Gm5547	1.03273	6.39487	2.63045	5.00E-05	0.000347296
ENSMUSG00000025127	Gcgr	1.10756	6.84902	2.62852	5.00E-05	0.000347296
ENSMUSG00000026832	Cytip	13.4643	83.2278	2.62793	5.00E-05	0.000347296
ENSMUSG00000047810	Ccdc88b	2.069	12.786	2.62756	5.00E-05	0.000347296
ENSMUSG00000026405	C4bp	6.07886	37.5574	2.62722	5.00E-05	0.000347296
ENSMUSG00000003273	Car11	1.1162	6.89305	2.62654	0.0015	0.00737901
ENSMUSG00000028420	Tmem38b	5.31878	32.7816	2.62372	5.00E-05	0.000347296
ENSMUSG00000027452	Acss1	0.758453	4.66796	2.62166	5.00E-05	0.000347296
ENSMUSG00000039701	Usp53	2.14284	13.1873	2.62155	5.00E-05	0.000347296
ENSMUSG00000056069	Fam105a	3.8493	23.6768	2.62081	5.00E-05	0.000347296
ENSMUSG00000066158	AY512931	0.912036	5.60971	2.62076	0.00025	0.00153015
ENSMUSG00000029217	Tec	1.62815	10.0098	2.6201	5.00E-05	0.000347296
ENSMUSG00000030560	Ctsc	48.5254	298.283	2.61987	5.00E-05	0.000347296
ENSMUSG00000047959	Kcna3	0.80413	4.94196	2.61958	0.0022	0.0102788
ENSMUSG00000030499	Kctd15	0.593775	3.64379	2.61745	1.00E-04	0.000661719
ENSMUSG00000036206	Sh3bp4	1.27728	7.8317	2.61625	0.00365	0.0159716
ENSMUSG00000003863	Ppfia3	0.056473	0.346054	2.61536	0.0077	0.029759
ENSMUSG00000035829	Ppp1r26	0.0749927	0.458711	2.61277	5.00E-05	0.000347296
ENSMUSG00000002602	Axl	29.508	180.466	2.61255	5.00E-05	0.000347296
ENSMUSG00000030223	Ptpro	2.55808	15.6334	2.6115	5.00E-05	0.000347296
ENSMUSG00000070605	Zfp992	0.685196	4.18525	2.61072	0.0029	0.0130681
ENSMUSG00000051041	Olfml1	0.7048	4.30421	2.61046	5.00E-05	0.000347296
ENSMUSG00000081723	Gm15931	0.63186	3.85482	2.60899	5.00E-05	0.000347296
ENSMUSG00000057132	Rpgrip1	0.711792	4.3407	2.6084	0.00175	0.00843719
ENSMUSG00000072663	Spef2	0.0486953	0.296889	2.60807	0.00055	0.00306761
ENSMUSG00000007989	Fzd3	0.113903	0.694185	2.60751	3.00E-04	0.00180501
ENSMUSG00000056529	Ptafr	5.62119	34.2476	2.60706	5.00E-05	0.000347296
ENSMUSG00000058715	Fcer1g	104.586	636.426	2.60531	5.00E-05	0.000347296
ENSMUSG00000074749	Kiz	6.08559	36.9957	2.60389	5.00E-05	0.000347296
ENSMUSG00000032310	Cyp1a2	1.00217	6.08647	2.60248	5.00E-05	0.000347296
ENSMUSG00000048216	Gpr85	0.159623	0.969184	2.6021	0.00085	0.00451189
ENSMUSG00000033316	Galnt9	0.141866	0.860777	2.60111	5.00E-05	0.000347296
ENSMUSG00000017390	Aldoc	2.36919	14.3715	2.60075	5.00E-05	0.000347296
ENSMUSG00000003283	Hck	9.57088	58.0199	2.59983	5.00E-05	0.000347296
ENSMUSG00000031506	Ptpn7	0.978323	5.93055	2.59978	5.00E-05	0.000347296
ENSMUSG00000036699	Zcchc12	0.0385082	0.232812	2.59593	0.0012	0.00608677
ENSMUSG00000023873	1700010I14Rik	0.102206	0.616611	2.59288	5.00E-05	0.000347296
ENSMUSG00000029810	Tmem176b	133.097	802.836	2.59263	5.00E-05	0.000347296
ENSMUSG00000032968	Inha	0.24469	1.47352	2.59024	5.00E-05	0.000347296
ENSMUSG00000036896	C1qc	95.0167	571.704	2.58902	5.00E-05	0.000347296
ENSMUSG00000057074	Ces1g	0.629653	3.78666	2.5883	5.00E-05	0.000347296
ENSMUSG00000028943	Espn	0.893188	5.36495	2.58653	5.00E-05	0.000347296
ENSMUSG00000054598	9130230L23Rik	0.25689	1.54082	2.58447	3.00E-04	0.00180501
ENSMUSG00000051910	Sox6	0.822439	4.92784	2.58297	2.00E-04	0.0012415
ENSMUSG00000022534	Mefv	1.12241	6.71113	2.57996	5.00E-05	0.000347296
ENSMUSG00000036526	Card11	1.30745	7.8173	2.57991	5.00E-05	0.000347296
ENSMUSG00000026928	Card9	2.12322	12.6822	2.57847	0.0109	0.0398413
ENSMUSG00000028937	Acot7	5.78376	34.5192	2.57732	5.00E-05	0.000347296
ENSMUSG00000046070	Igfals	0.416306	2.47993	2.57458	5.00E-05	0.000347296
ENSMUSG00000098238	Gm8756	0.24162	1.43828	2.57353	0.00015	0.00095625
ENSMUSG00000029401	Rilpl2	10.9329	65.0791	2.57352	5.00E-05	0.000347296
ENSMUSG00000025089	Gfra1	0.80602	4.7939	2.57231	5.00E-05	0.000347296
ENSMUSG00000039323	Igfbp2	1.70748	10.1543	2.57215	5.00E-05	0.000347296
ENSMUSG00000021281	Tnfaip2	16.9096	100.394	2.56976	5.00E-05	0.000347296
ENSMUSG00000001270	Ckb	11.2276	66.3963	2.56406	5.00E-05	0.000347296
ENSMUSG00000072620	Slfn2	12.3661	73.0919	2.56332	5.00E-05	0.000347296
ENSMUSG00000041112	Elmo1	2.52983	14.9487	2.56291	5.00E-05	0.000347296
ENSMUSG00000045659	Plekha7	0.732365	4.32413	2.56177	5.00E-05	0.000347296
ENSMUSG00000100594	2810414N06Rik	0.0920079	0.543205	2.56167	0.0043	0.0183776
ENSMUSG00000042515	Mum1l1	0.0711051	0.419795	2.56166	0.00135	0.00674606
ENSMUSG00000020620	Abca8b	0.349012	2.05654	2.55887	5.00E-05	0.000347296
ENSMUSG00000060586	H2-Eb1	60.6152	356.883	2.5577	5.00E-05	0.000347296
ENSMUSG00000054150	Syne3	0.407974	2.40117	2.55719	5.00E-05	0.000347296
ENSMUSG00000034226	Rhov	0.325393	1.9151	2.55717	5.00E-05	0.000347296
ENSMUSG00000037337	Map4k1	1.67739	9.86901	2.55669	5.00E-05	0.000347296
ENSMUSG00000008932	Slc1a7	0.0889205	0.521737	2.55273	2.00E-04	0.0012415
ENSMUSG00000004730	Adgre1	21.7981	127.836	2.55202	5.00E-05	0.000347296
ENSMUSG00000020312	Shc2	0.165005	0.967514	2.55177	5.00E-05	0.000347296
ENSMUSG00000036103	Colec12	4.89053	28.6401	2.54997	5.00E-05	0.000347296
ENSMUSG00000043740	B430306N03Rik	3.43409	20.0948	2.54883	5.00E-05	0.000347296
ENSMUSG00000038301	Snx10	6.89852	40.2505	2.54465	5.00E-05	0.000347296
ENSMUSG00000000204	Slfn4	2.05614	11.9965	2.5446	5.00E-05	0.000347296
ENSMUSG00000041607	Mbp	3.07151	17.9088	2.54365	5.00E-05	0.000347296
ENSMUSG00000008153	Clstn3	0.211779	1.23374	2.5424	0.00085	0.00451189
ENSMUSG00000107428	Gm44154	0.0637308	0.371044	2.54153	0.00045	0.00257055
ENSMUSG00000032456	Nmnat3	0.542072	3.15595	2.54152	1.00E-04	0.000661719
ENSMUSG00000034532	Fbxo16	0.0751628	0.437394	2.54084	0.00945	0.0353781
ENSMUSG00000071715	Ncf4	19.3964	112.866	2.54075	5.00E-05	0.000347296
ENSMUSG00000028270	Gbp2	23.1931	134.931	2.54045	5.00E-05	0.000347296
ENSMUSG00000032735	Ablim3	0.767319	4.46128	2.53956	5.00E-05	0.000347296
ENSMUSG00000016529	Il10	1.26625	7.35831	2.53882	5.00E-05	0.000347296
ENSMUSG00000058046	4933430I17Rik	0.0550718	0.319807	2.53782	0.0027	0.0122664
ENSMUSG00000035407	Kank4	0.235069	1.36486	2.5376	0.00055	0.00306761
ENSMUSG00000039813	Tbc1d2	0.221938	1.28773	2.53661	5.00E-05	0.000347296
ENSMUSG00000047407	Tgif1	13.3281	77.2652	2.53534	5.00E-05	0.000347296
ENSMUSG00000036912	Piwil4	0.0434877	0.252075	2.53517	0.0033	0.0146143
ENSMUSG00000058755	Osm	4.31794	24.9631	2.53138	5.00E-05	0.000347296
ENSMUSG00000000244	Tspan32	1.36406	7.86406	2.52737	5.00E-05	0.000347296
ENSMUSG00000040663	Clcf1	2.16972	12.5032	2.52672	5.00E-05	0.000347296
ENSMUSG00000001986	Gria3	0.292361	1.68433	2.52635	2.00E-04	0.0012415
ENSMUSG00000052270	Fpr2	10.6239	61.2035	2.52631	5.00E-05	0.000347296
ENSMUSG00000052482	Gm8174	0.118717	0.683896	2.52625	0.00305	0.0136691
ENSMUSG00000024863	Mbl2	3.91292	22.5411	2.52624	5.00E-05	0.000347296
ENSMUSG00000053626	Tll1	0.221752	1.27708	2.52584	5.00E-05	0.000347296
ENSMUSG00000028883	Sema3a	0.256721	1.47768	2.52506	3.00E-04	0.00180501
ENSMUSG00000022094	Slc39a14	2.68491	15.4519	2.52484	5.00E-05	0.000347296
ENSMUSG00000049988	Lrrc25	11.5117	66.1779	2.52325	5.00E-05	0.000347296
ENSMUSG00000035041	Creb3l3	0.930183	5.3462	2.52293	5.00E-05	0.000347296
ENSMUSG00000041827	Oasl1	5.14853	29.551	2.52097	5.00E-05	0.000347296
ENSMUSG00000026249	Serpine2	1.4832	8.49344	2.51763	5.00E-05	0.000347296
ENSMUSG00000021457	Syk	7.85686	44.9841	2.51739	5.00E-05	0.000347296
ENSMUSG00000057191	AB124611	9.42501	53.9536	2.51715	5.00E-05	0.000347296
ENSMUSG00000039953	Clstn1	2.30719	13.1979	2.51609	5.00E-05	0.000347296
ENSMUSG00000052160	Pld4	15.8207	90.4112	2.51468	5.00E-05	0.000347296
ENSMUSG00000057346	Apol9a	0.711897	4.06446	2.51332	5.00E-05	0.000347296
ENSMUSG00000033576	Apol6	0.064108	0.364911	2.50897	0.00795	0.0305528
ENSMUSG00000021364	Elovl2	2.47765	14.0838	2.50699	5.00E-05	0.000347296
ENSMUSG00000001870	Ltbp1	3.91791	22.2309	2.50441	0.00045	0.00257055
ENSMUSG00000011752	Pgam1	31.7292	179.986	2.504	5.00E-05	0.000347296
ENSMUSG00000037010	Apln	0.171795	0.974464	2.50392	5.00E-05	0.000347296
ENSMUSG00000042251	Pm20d1	0.554512	3.14308	2.50289	0.00105	0.00542909
ENSMUSG00000026418	Tnni1	0.0665926	0.377006	2.50115	0.00115	0.00587083
ENSMUSG00000052151	Plpp2	1.77444	10.0424	2.50067	5.00E-05	0.000347296
ENSMUSG00000000628	Hk2	2.66468	15.067	2.49936	5.00E-05	0.000347296
ENSMUSG00000025804	Ccr1	7.25853	41.0389	2.49924	5.00E-05	0.000347296
ENSMUSG00000016283	H2-M2	1.98181	11.1936	2.49779	5.00E-05	0.000347296
ENSMUSG00000005054	Cstb	94.5112	533.253	2.49626	5.00E-05	0.000347296
ENSMUSG00000033910	Gucy1a3	1.0217	5.75974	2.49503	5.00E-05	0.000347296
ENSMUSG00000002100	Mybpc3	0.0760675	0.428033	2.49237	5.00E-05	0.000347296
ENSMUSG00000056399	Prss34	0.0624029	0.350987	2.49173	0.0088	0.0332781
ENSMUSG00000018008	Cyth4	12.1883	68.5265	2.49116	5.00E-05	0.000347296
ENSMUSG00000029309	Sparcl1	1.7571	9.87314	2.49031	5.00E-05	0.000347296
ENSMUSG00000014846	Tppp3	6.43368	36.1284	2.48942	5.00E-05	0.000347296
ENSMUSG00000028399	Ptprd	0.703229	3.94655	2.48853	5.00E-05	0.000347296
ENSMUSG00000025991	Cps1	6.77855	37.9796	2.48618	5.00E-05	0.000347296
ENSMUSG00000032012	Nectin1	1.07894	6.04472	2.48606	1.00E-04	0.000661719
ENSMUSG00000073424	Cyp4f15	0.543943	3.04711	2.48592	0.0063	0.025211
ENSMUSG00000022351	Sqle	2.94924	16.514	2.48527	5.00E-05	0.000347296
ENSMUSG00000010080	Epn3	0.335943	1.88049	2.48482	5.00E-05	0.000347296
ENSMUSG00000020758	Itgb4	1.8547	10.3817	2.48479	5.00E-05	0.000347296
ENSMUSG00000079547	H2-DMb1	5.73738	32.0996	2.48409	5.00E-05	0.000347296
ENSMUSG00000108371	Gm45050	0.57461	3.21266	2.48311	0.0016	0.00778707
ENSMUSG00000005373	Mlxipl	1.81258	10.1333	2.48299	5.00E-05	0.000347296
ENSMUSG00000100838	Gm29094	3.59355	20.0815	2.48238	0.011	0.040164
ENSMUSG00000070942	Il1rl2	0.445636	2.48988	2.48214	5.00E-05	0.000347296
ENSMUSG00000062542	Syt9	0.082732	0.46192	2.48112	2.00E-04	0.0012415
ENSMUSG00000028862	Map3k6	1.96745	10.9689	2.47902	5.00E-05	0.000347296
ENSMUSG00000085795	Zfp703	9.06788	50.5044	2.47757	5.00E-05	0.000347296
ENSMUSG00000041757	Plekha6	2.33548	12.9969	2.47637	5.00E-05	0.000347296
ENSMUSG00000043091	Tuba1c	3.9756	22.103	2.47499	5.00E-05	0.000347296
ENSMUSG00000030623	Prss23os	10.7751	59.8967	2.47478	0.00405	0.0174433
ENSMUSG00000071714	Csf2rb2	4.19561	23.2996	2.47335	5.00E-05	0.000347296
ENSMUSG00000022894	Adamts5	0.898269	4.98657	2.47283	5.00E-05	0.000347296
ENSMUSG00000017754	Pltp	35.6105	197.651	2.47258	0.00015	0.00095625
ENSMUSG00000040659	Efhd2	29.144	161.38	2.46919	5.00E-05	0.000347296
ENSMUSG00000024730	Ms4a8a	3.20397	17.73	2.46826	5.00E-05	0.000347296
ENSMUSG00000022378	Fam49b	20.2536	112.06	2.46802	5.00E-05	0.000347296
ENSMUSG00000031278	Acsl4	10.4664	57.9013	2.46783	5.00E-05	0.000347296
ENSMUSG00000001507	Itga3	3.78042	20.9082	2.46745	5.00E-05	0.000347296
ENSMUSG00000051107	Gm15440	0.150406	0.831665	2.46714	5.00E-04	0.00282632
ENSMUSG00000004359	Spic	2.50154	13.8229	2.46617	5.00E-05	0.000347296
ENSMUSG00000046314	Stxbp6	2.3349	12.8884	2.46464	5.00E-05	0.000347296
ENSMUSG00000032470	Mras	3.88811	21.4595	2.46448	5.00E-05	0.000347296
ENSMUSG00000074796	Slc4a11	0.419729	2.31378	2.46272	1.00E-04	0.000661719
ENSMUSG00000001661	Hoxc6	0.267525	1.47447	2.46244	0.00145	0.00716046
ENSMUSG00000024302	Dtna	0.0832295	0.458542	2.46189	0.0012	0.00608677
ENSMUSG00000028885	Smpdl3b	1.41683	7.8051	2.46175	5.00E-05	0.000347296
ENSMUSG00000050222	Il17d	0.166709	0.918283	2.46161	0.00015	0.00095625
ENSMUSG00000079298	Klrb1b	0.77554	4.27057	2.46115	0.00485	0.0202853
ENSMUSG00000001672	Marveld3	0.276697	1.52331	2.46083	5.00E-05	0.000347296
ENSMUSG00000022629	Kif21a	0.606997	3.33789	2.45917	5.00E-05	0.000347296
ENSMUSG00000020053	Igf1	24.7624	136.083	2.45826	5.00E-05	0.000347296
ENSMUSG00000027035	Cers6	3.25654	17.8395	2.45366	5.00E-05	0.000347296
ENSMUSG00000049538	Adamts16	0.0768195	0.419701	2.44982	5.00E-05	0.000347296
ENSMUSG00000032850	Rnft2	0.152182	0.830752	2.44862	1.00E-04	0.000661719
ENSMUSG00000056596	Trnp1	0.499912	2.72734	2.44775	1.00E-04	0.000661719
ENSMUSG00000075256	Cerkl	2.35107	12.8174	2.44671	0.0039	0.0168893
ENSMUSG00000031093	Dock11	2.62303	14.2757	2.44425	5.00E-05	0.000347296
ENSMUSG00000027322	Siglec1	3.069	16.7024	2.44422	5.00E-05	0.000347296
ENSMUSG00000034758	Tle6	1.03849	5.64751	2.44313	1.00E-04	0.000661719
ENSMUSG00000005950	P2rx5	0.0604396	0.328466	2.44218	0.00065	0.00357109
ENSMUSG00000021298	Gpr132	4.71061	25.5963	2.44195	5.00E-05	0.000347296
ENSMUSG00000053338	Tarm1	0.722738	3.9254	2.4413	0.01035	0.0381635
ENSMUSG00000001627	Ifrd1	116.676	633.669	2.44122	5.00E-05	0.000347296
ENSMUSG00000036834	Plch1	0.0530424	0.287506	2.43837	0.0064	0.0255069
ENSMUSG00000044676	Zfp612	0.282229	1.52772	2.43645	5.00E-05	0.000347296
ENSMUSG00000032322	Pstpip1	4.21011	22.7839	2.43609	5.00E-05	0.000347296
ENSMUSG00000031383	Dusp9	0.0891788	0.481155	2.43173	5.00E-05	0.000347296
ENSMUSG00000016942	Tmprss6	1.08028	5.8219	2.43008	5.00E-05	0.000347296
ENSMUSG00000076867	Trdv4	0.430827	2.32057	2.4293	0.005	0.0208279
ENSMUSG00000076136	Gm24951	75.9825	409.095	2.4287	0.00345	0.0151967
ENSMUSG00000035509	Fbxl21	0.0999928	0.538339	2.42862	0.0014	0.00694526
ENSMUSG00000017969	Ptgis	31.2435	168.082	2.42753	5.00E-05	0.000347296
ENSMUSG00000031903	Pla2g15	8.68302	46.6591	2.42589	5.00E-05	0.000347296
ENSMUSG00000032060	Cryab	24.2699	130.396	2.42567	5.00E-05	0.000347296
ENSMUSG00000015314	Slamf6	1.62717	8.73778	2.4249	0.0015	0.00737901
ENSMUSG00000021214	Akr1c18	0.0813038	0.436446	2.42441	0.0039	0.0168893
ENSMUSG00000081600	Gm12286	0.0572488	0.307265	2.42417	0.01295	0.0460487
ENSMUSG00000025855	Prkar1b	0.562051	3.01542	2.42358	0.00765	0.0295991
ENSMUSG00000031103	Elf4	2.98799	15.9832	2.41931	5.00E-05	0.000347296
ENSMUSG00000022876	Samsn1	4.83749	25.8659	2.41872	5.00E-05	0.000347296
ENSMUSG00000040528	Milr1	2.98493	15.9578	2.41849	0.00805	0.0308621
ENSMUSG00000028214	Gem	10.9501	58.5064	2.41765	5.00E-05	0.000347296
ENSMUSG00000032495	Lrrc2	1.31672	7.03523	2.41765	5.00E-05	0.000347296
ENSMUSG00000000594	Gm2a	21.4531	114.606	2.41742	5.00E-05	0.000347296
ENSMUSG00000021611	Tert	0.126836	0.677443	2.41714	5.00E-05	0.000347296
ENSMUSG00000021643	Serf1	2.20301	11.7662	2.4171	5.00E-05	0.000347296
ENSMUSG00000035863	Palm	3.52093	18.7812	2.41526	5.00E-05	0.000347296
ENSMUSG00000028356	Ambp	23.5221	125.405	2.4145	5.00E-05	0.000347296
ENSMUSG00000032788	Pdxk	3.09813	16.5143	2.41424	5.00E-05	0.000347296
ENSMUSG00000108126	Gm43909	0.606342	3.23192	2.41419	0.0101	0.0373893
ENSMUSG00000007805	Twist2	0.0682978	0.364016	2.41409	0.0076	0.02945
ENSMUSG00000019853	Hebp2	0.245358	1.30591	2.4121	0.00035	0.00207128
ENSMUSG00000033898	Cfhr2	2.61672	13.9184	2.41116	5.00E-05	0.000347296
ENSMUSG00000026893	Gca	1.27846	6.79697	2.41049	0.003	0.0134715
ENSMUSG00000032691	Nlrp3	5.63979	29.9632	2.40948	5.00E-05	0.000347296
ENSMUSG00000098149	Gapdh-ps14	0.0966661	0.513115	2.4082	0.003	0.0134715
ENSMUSG00000047798	Cd300lf	4.37015	23.1715	2.4066	5.00E-05	0.000347296
ENSMUSG00000002204	Napsa	4.93228	26.145	2.40621	5.00E-05	0.000347296
ENSMUSG00000038963	Slco4a1	0.558618	2.96081	2.40606	5.00E-05	0.000347296
ENSMUSG00000020895	Tmem107	3.2046	16.9823	2.40582	5.00E-05	0.000347296
ENSMUSG00000070509	Rgma	0.535482	2.82126	2.39743	0.0052	0.0215475
ENSMUSG00000033152	Podxl2	0.274475	1.44539	2.39672	0.00125	0.0063046
ENSMUSG00000013367	Iglon5	0.0574463	0.30247	2.39651	0.00165	0.00800011
ENSMUSG00000027488	Snta1	3.78232	19.898	2.39528	5.00E-05	0.000347296
ENSMUSG00000024206	Rfx2	0.934497	4.91548	2.39507	5.00E-05	0.000347296
ENSMUSG00000040345	Arhgap9	5.89003	30.9743	2.39472	5.00E-05	0.000347296
ENSMUSG00000043664	Tmem221	0.966072	5.07346	2.39277	5.00E-05	0.000347296
ENSMUSG00000094796	BC147527	0.574712	3.0157	2.39158	0.00045	0.00257055
ENSMUSG00000053886	Sh2d4a	0.901474	4.72507	2.38998	5.00E-05	0.000347296
ENSMUSG00000002797	Ggct	6.77994	35.5285	2.38963	0.00015	0.00095625
ENSMUSG00000076137	Gm26384	42.2925	221.607	2.38953	0.00455	0.0192698
ENSMUSG00000042429	Adora1	0.512853	2.6843	2.38793	5.00E-05	0.000347296
ENSMUSG00000032491	Nradd	2.92933	15.3132	2.38613	5.00E-05	0.000347296
ENSMUSG00000027221	Chst1	0.283384	1.48123	2.38597	5.00E-05	0.000347296
ENSMUSG00000022014	Epsti1	5.0198	26.2325	2.38566	5.00E-05	0.000347296
ENSMUSG00000022464	Slc38a4	3.63057	18.965	2.38507	5.00E-05	0.000347296
ENSMUSG00000085126	Gm12589	0.201994	1.0529	2.38199	0.0043	0.0183776
ENSMUSG00000046908	Ltb4r1	1.64475	8.57089	2.38158	5.00E-05	0.000347296
ENSMUSG00000062365	Gm4968	0.102262	0.532875	2.38153	0.00655	0.0260139
ENSMUSG00000026879	Gsn	31.5347	164.04	2.37903	5.00E-05	0.000347296
ENSMUSG00000046761	Fam83h	0.258192	1.34308	2.37903	5.00E-05	0.000347296
ENSMUSG00000057969	Sema3b	0.616151	3.20404	2.37853	0.00015	0.00095625
ENSMUSG00000021662	Arhgef28	0.147175	0.764673	2.37731	5.00E-05	0.000347296
ENSMUSG00000030154	Klrb1f	0.4028	2.09277	2.37728	0.0068	0.0267997
ENSMUSG00000020175	Rab36	0.420111	2.17953	2.37518	4.00E-04	0.00232434
ENSMUSG00000020279	Il9r	0.0529174	0.27409	2.37283	0.00015	0.00095625
ENSMUSG00000020143	Dock2	5.35261	27.6779	2.37042	5.00E-05	0.000347296
ENSMUSG00000032243	Itga11	0.134203	0.693945	2.37041	5.00E-05	0.000347296
ENSMUSG00000022901	Cd86	4.70867	24.3469	2.37035	5.00E-05	0.000347296
ENSMUSG00000008540	Mgst1	134.348	694.437	2.36987	5.00E-05	0.000347296
ENSMUSG00000019775	Rgs17	0.137981	0.713088	2.36962	0.0022	0.0102788
ENSMUSG00000056501	Cebpb	86.1904	444.614	2.36695	5.00E-05	0.000347296
ENSMUSG00000052565	Hist1h1d	0.232273	1.19634	2.36474	0.00055	0.00306761
ENSMUSG00000032358	Fam83b	0.0674012	0.346898	2.36367	1.00E-04	0.000661719
ENSMUSG00000028289	Epha7	0.118858	0.611522	2.36316	0.0031	0.0138419
ENSMUSG00000014158	Trpv4	0.740796	3.80628	2.36123	5.00E-05	0.000347296
ENSMUSG00000032010	Usp2	1.69983	8.73177	2.36088	0.00375	0.016343
ENSMUSG00000024621	Csf1r	45.7792	235.088	2.36044	5.00E-05	0.000347296
ENSMUSG00000071855	Ccdc112	0.273367	1.40299	2.35959	5.00E-05	0.000347296
ENSMUSG00000056608	Chd9	19.7765	101.493	2.35952	5.00E-05	0.000347296
ENSMUSG00000036887	C1qa	118.178	606.234	2.35891	5.00E-05	0.000347296
ENSMUSG00000005547	Cyp2a5	0.124411	0.636898	2.35595	0.00935	0.0350868
ENSMUSG00000044949	Ubtd2	1.77041	9.0407	2.35235	5.00E-05	0.000347296
ENSMUSG00000029001	Fbxo44	0.529203	2.7007	2.35144	5.00E-05	0.000347296
ENSMUSG00000035540	Gc	51.0204	260.131	2.35009	5.00E-05	0.000347296
ENSMUSG00000043085	Tmem82	0.211353	1.07703	2.34933	9.00E-04	0.00473571
ENSMUSG00000045382	Cxcr4	21.1527	107.764	2.34897	5.00E-05	0.000347296
ENSMUSG00000030707	Coro1a	52.8705	269.108	2.34765	5.00E-05	0.000347296
ENSMUSG00000040009	Gnaz	0.0911045	0.463472	2.34689	0.00085	0.00451189
ENSMUSG00000010660	Plcd1	2.94815	14.9891	2.34604	5.00E-05	0.000347296
ENSMUSG00000093938	Evi2b	8.78721	44.667	2.34573	0.0113	0.0410697
ENSMUSG00000025932	Eya1	0.0847292	0.430604	2.34543	0.0072	0.0281173
ENSMUSG00000032816	Igdcc4	0.176599	0.89689	2.34446	5.00E-05	0.000347296
ENSMUSG00000028207	Asph	7.05912	35.8425	2.34411	5.00E-05	0.000347296
ENSMUSG00000029260	Ugt2b34	1.52435	7.73975	2.34409	5.00E-05	0.000347296
ENSMUSG00000105402	Gm3716	0.128548	0.652436	2.34353	0.00075	0.00405438
ENSMUSG00000032890	Rims3	0.599294	3.04037	2.34291	5.00E-05	0.000347296
ENSMUSG00000055368	Slc6a2	0.059202	0.299716	2.33988	1.00E-04	0.000661719
ENSMUSG00000059493	Nhs	0.340168	1.72047	2.33848	5.00E-05	0.000347296
ENSMUSG00000005268	Prlr	0.857029	4.33352	2.33812	0.0095	0.0355265
ENSMUSG00000028542	Slc6a9	1.08011	5.45362	2.33603	0.0039	0.0168893
ENSMUSG00000030108	Slc6a13	1.01344	5.1103	2.33416	5.00E-05	0.000347296
ENSMUSG00000015950	Ncf1	17.5669	88.4868	2.3326	5.00E-05	0.000347296
ENSMUSG00000037905	Bri3bp	3.52338	17.7265	2.33088	5.00E-05	0.000347296
ENSMUSG00000048388	Fam171b	0.0901464	0.452555	2.32775	5.00E-04	0.00282632
ENSMUSG00000071068	Treml2	0.38243	1.91929	2.3273	5.00E-05	0.000347296
ENSMUSG00000022037	Clu	109.862	551.224	2.32695	5.00E-05	0.000347296
ENSMUSG00000023367	Tmem176a	66.09	331.448	2.32628	5.00E-05	0.000347296
ENSMUSG00000049608	Gpr55	0.106161	0.532369	2.32617	3.00E-04	0.00180501
ENSMUSG00000051736	Fam229b	0.52774	2.64594	2.32588	5.00E-05	0.000347296
ENSMUSG00000053117	E330013P04Rik	0.04975	0.249313	2.32519	0.00965	0.0360088
ENSMUSG00000018800	Abca5	0.15064	0.754015	2.32349	1.00E-04	0.000661719
ENSMUSG00000107761	2010008C14Rik	0.724054	3.62409	2.32345	0.00055	0.00306761
ENSMUSG00000074971	Fibin	0.517193	2.58722	2.32263	5.00E-05	0.000347296
ENSMUSG00000030657	Xylt1	0.754818	3.77351	2.32171	5.00E-05	0.000347296
ENSMUSG00000029204	Rhoh	1.62384	8.11787	2.32169	5.00E-05	0.000347296
ENSMUSG00000078794	Dact3	0.718477	3.59084	2.32131	5.00E-05	0.000347296
ENSMUSG00000026542	Apcs	3.14515	15.7157	2.32101	5.00E-05	0.000347296
ENSMUSG00000051716	Apon	2.91634	14.5659	2.32037	5.00E-05	0.000347296
ENSMUSG00000036469	Mar-01	2.61552	13.0558	2.31952	5.00E-05	0.000347296
ENSMUSG00000003355	Fkbp11	2.74217	13.6833	2.31903	5.00E-05	0.000347296
ENSMUSG00000037849	Ifi206	0.392973	1.95998	2.31834	5.00E-04	0.00282632
ENSMUSG00000081058	Hist2h3c2	0.184579	0.920085	2.31753	0.00055	0.00306761
ENSMUSG00000048332	Lhfp	11.3388	56.5182	2.31744	5.00E-05	0.000347296
ENSMUSG00000027761	Aadac	5.34677	26.639	2.3168	0.0033	0.0146143
ENSMUSG00000046223	Plaur	22.2428	110.773	2.31619	5.00E-05	0.000347296
ENSMUSG00000026192	Atic	8.16701	40.6392	2.31499	5.00E-05	0.000347296
ENSMUSG00000029778	Adcyap1r1	0.127328	0.633582	2.31498	1.00E-04	0.000661719
ENSMUSG00000070780	Rbm47	3.50412	17.427	2.3142	5.00E-05	0.000347296
ENSMUSG00000047230	Cldn2	0.820474	4.06951	2.31033	5.00E-05	0.000347296
ENSMUSG00000057914	Cacnb2	0.229305	1.13706	2.30997	1.00E-04	0.000661719
ENSMUSG00000021123	Rdh12	0.466416	2.31168	2.30925	5.00E-05	0.000347296
ENSMUSG00000035439	Haus8	5.22466	25.8918	2.30909	0.00295	0.0132731
ENSMUSG00000034330	Plcg2	3.57807	17.7282	2.30879	5.00E-05	0.000347296
ENSMUSG00000035811	Ugt2b35	0.55548	2.74693	2.30601	5.00E-05	0.000347296
ENSMUSG00000022686	B3gnt5	0.653771	3.23024	2.30479	0.00305	0.0136691
ENSMUSG00000006411	Nectin4	0.272225	1.34416	2.30383	5.00E-05	0.000347296
ENSMUSG00000028874	Fgr	7.10141	35.0481	2.30316	5.00E-05	0.000347296
ENSMUSG00000049625	Tifab	2.0918	10.3213	2.30281	5.00E-05	0.000347296
ENSMUSG00000004814	Ccl24	7.53428	37.0375	2.29744	5.00E-05	0.000347296
ENSMUSG00000031442	Mcf2l	0.501033	2.4614	2.2965	0.0025	0.0114719
ENSMUSG00000006731	B4galnt1	8.69796	42.7223	2.29624	5.00E-05	0.000347296
ENSMUSG00000021640	Naip1	0.22146	1.08747	2.29586	1.00E-04	0.000661719
ENSMUSG00000040274	Cdk6	1.6065	7.88414	2.29504	5.00E-05	0.000347296
ENSMUSG00000089665	Fcor	1.92988	9.47095	2.295	5.00E-05	0.000347296
ENSMUSG00000031075	Ano1	1.70679	8.37186	2.29426	5.00E-05	0.000347296
ENSMUSG00000087450	Gm13994	0.407857	2.00021	2.29402	0.00215	0.0100865
ENSMUSG00000058207	Serpina3k	28.8369	141.348	2.29326	9.00E-04	0.00473571
ENSMUSG00000027878	Notch2	3.24728	15.9153	2.29311	5.00E-05	0.000347296
ENSMUSG00000032690	Oas2	2.37938	11.6571	2.29255	5.00E-05	0.000347296
ENSMUSG00000068083	Cyp2d40	0.40789	1.99282	2.28856	0.00055	0.00306761
ENSMUSG00000018570	2810408A11Rik	0.155188	0.758051	2.28828	4.00E-04	0.00232434
ENSMUSG00000025213	Kazald1	0.717926	3.5044	2.28726	5.00E-05	0.000347296
ENSMUSG00000048905	4930539E08Rik	0.0633973	0.309361	2.2868	2.00E-04	0.0012415
ENSMUSG00000036655	Colec11	0.818877	3.9957	2.28673	5.00E-05	0.000347296
ENSMUSG00000032184	Lysmd2	0.979199	4.77608	2.28615	1.00E-04	0.000661719
ENSMUSG00000041548	Hspb8	12.4519	60.7288	2.28601	5.00E-05	0.000347296
ENSMUSG00000020892	Aloxe3	0.102998	0.502107	2.28538	0.00945	0.0353781
ENSMUSG00000082361	Btc	0.177332	0.864424	2.28528	8.00E-04	0.00429418
ENSMUSG00000031101	Sash3	2.60733	12.6996	2.28414	5.00E-05	0.000347296
ENSMUSG00000018623	Mmp7	0.346317	1.68585	2.28331	4.00E-04	0.00232434
ENSMUSG00000034450	Gulo	1.57059	7.64403	2.28302	5.00E-05	0.000347296
ENSMUSG00000026365	Cfh	51.2771	249.444	2.28233	5.00E-05	0.000347296
ENSMUSG00000022305	Lrp12	2.25605	10.9653	2.28107	5.00E-05	0.000347296
ENSMUSG00000043496	Tril	0.0793333	0.385539	2.28088	5.00E-05	0.000347296
ENSMUSG00000034714	Ttyh2	1.99798	9.7082	2.28066	5.00E-05	0.000347296
ENSMUSG00000069792	Wfdc17	70.5464	342.509	2.2795	5.00E-05	0.000347296
ENSMUSG00000032021	Crtam	0.0947887	0.459817	2.27827	5.00E-05	0.000347296
ENSMUSG00000050854	Tmem125	0.548897	2.66216	2.27799	0.0016	0.00778707
ENSMUSG00000031645	F11	0.638573	3.097	2.27795	0.0055	0.0224869
ENSMUSG00000025058	5430427O19Rik	0.698226	3.38332	2.27668	5.00E-05	0.000347296
ENSMUSG00000032373	Car12	0.0763195	0.369622	2.27593	0.007	0.0274406
ENSMUSG00000004266	Ptpn6	42.0043	203.429	2.27592	5.00E-05	0.000347296
ENSMUSG00000027318	Adam33	1.50736	7.2961	2.2751	5.00E-05	0.000347296
ENSMUSG00000107950	Gm6375	0.121128	0.585736	2.27372	0.0033	0.0146143
ENSMUSG00000015243	Abca1	8.10206	39.15	2.27265	5.00E-05	0.000347296
ENSMUSG00000052125	F730043M19Rik	0.622663	3.00626	2.27145	0.00085	0.00451189
ENSMUSG00000029656	C8b	1.41655	6.8351	2.27058	5.00E-05	0.000347296
ENSMUSG00000067786	Nnat	1.16011	5.5964	2.27024	0.01345	0.0475142
ENSMUSG00000028044	Cks1b	3.93625	18.9872	2.27013	5.00E-05	0.000347296
ENSMUSG00000027223	Mapk8ip1	1.05714	5.09169	2.26798	5.00E-05	0.000347296
ENSMUSG00000099694	Gm29610	0.250737	1.2076	2.26789	0.01385	0.0486264
ENSMUSG00000025197	Cyp2c44	1.7389	8.36348	2.26592	5.00E-05	0.000347296
ENSMUSG00000037362	Nov	0.409684	1.96995	2.26558	5.00E-05	0.000347296
ENSMUSG00000022372	Sla	5.53164	26.5586	2.2634	5.00E-05	0.000347296
ENSMUSG00000024644	Cndp2	26.8808	128.988	2.26258	5.00E-05	0.000347296
ENSMUSG00000035861	Tmprss11b	0.0764364	0.366661	2.26212	0.00055	0.00306761
ENSMUSG00000103847	Gm20056	0.812064	3.89317	2.26128	0.00025	0.00153015
ENSMUSG00000068740	Celsr2	0.25259	1.20872	2.25861	0.001	0.00520461
ENSMUSG00000003812	Dnase2a	26.361	126.085	2.25791	5.00E-05	0.000347296
ENSMUSG00000102135	Gm37108	0.974661	4.65945	2.25719	2.00E-04	0.0012415
ENSMUSG00000033949	Trim36	0.443762	2.1207	2.25668	5.00E-05	0.000347296
ENSMUSG00000053007	9430076C15Rik	0.548238	2.6196	2.25647	5.00E-05	0.000347296
ENSMUSG00000025497	Cdhr5	0.490674	2.33991	2.25361	0.0032	0.0142358
ENSMUSG00000032300	1700017B05Rik	4.58983	21.8526	2.25129	5.00E-05	0.000347296
ENSMUSG00000020010	Vnn3	0.583909	2.77892	2.25071	0.00025	0.00153015
ENSMUSG00000034786	Gpsm3	12.24	58.251	2.25068	0.0045	0.0190934
ENSMUSG00000001761	Smo	4.40344	20.9533	2.25047	5.00E-05	0.000347296
ENSMUSG00000023993	Treml1	0.126946	0.604057	2.25047	6.00E-04	0.00332842
ENSMUSG00000086580	Gm15280	4.65332	22.1347	2.24998	5.00E-05	0.000347296
ENSMUSG00000097989	Gm4335	0.120129	0.570875	2.24859	0.00635	0.0253667
ENSMUSG00000046402	Rbp1	6.2333	29.6062	2.24783	5.00E-05	0.000347296
ENSMUSG00000041961	Znrf3	0.326984	1.55253	2.24733	5.00E-05	0.000347296
ENSMUSG00000034112	Atp2c2	0.0731128	0.347078	2.24706	0.00055	0.00306761
ENSMUSG00000030793	Pycard	11.9529	56.7089	2.24621	4.00E-04	0.00232434
ENSMUSG00000023236	Scg5	0.185034	0.877444	2.24552	0.012	0.0432164
ENSMUSG00000041324	Inhba	0.641405	3.03948	2.24452	5.00E-05	0.000347296
ENSMUSG00000067613	Krt83	0.057955	0.274587	2.24426	0.00885	0.0334549
ENSMUSG00000019945	1700040L02Rik	0.226148	1.06947	2.24156	0.0022	0.0102788
ENSMUSG00000024953	Prdx5	145.691	688.892	2.24137	5.00E-05	0.000347296
ENSMUSG00000074677	Sirpb1c	2.77768	13.1278	2.24067	3.00E-04	0.00180501
ENSMUSG00000027834	Serpini1	0.171916	0.812115	2.23998	0.0031	0.0138419
ENSMUSG00000026749	Nek6	6.19179	29.2381	2.23942	0.00155	0.00757782
ENSMUSG00000030513	Pcsk6	1.40766	6.64628	2.23925	0.00655	0.0260139
ENSMUSG00000030825	Hsd17b14	0.151226	0.713344	2.23789	0.0143	0.0499504
ENSMUSG00000074217	2210011C24Rik	0.195886	0.923707	2.23742	0.0093	0.0349375
ENSMUSG00000015854	Cd5l	79.8451	376.505	2.23739	5.00E-05	0.000347296
ENSMUSG00000060639	Hist1h4i	1.02407	4.82699	2.2368	5.00E-05	0.000347296
ENSMUSG00000039153	Runx2	1.95304	9.19985	2.23589	5.00E-05	0.000347296
ENSMUSG00000024511	Rab27b	0.983512	4.63264	2.23582	5.00E-05	0.000347296
ENSMUSG00000015090	Ptgds	0.460176	2.16534	2.23434	2.00E-04	0.0012415
ENSMUSG00000048498	Cd300e	2.32633	10.9453	2.23418	5.00E-05	0.000347296
ENSMUSG00000041301	Cftr	0.132957	0.62439	2.23149	1.00E-04	0.000661719
ENSMUSG00000019558	Slc6a8	10.7371	50.4002	2.23082	5.00E-05	0.000347296
ENSMUSG00000051811	Cox6b2	0.794042	3.72688	2.23068	5.00E-05	0.000347296
ENSMUSG00000032089	Il10ra	6.44632	30.2079	2.22838	5.00E-05	0.000347296
ENSMUSG00000006585	Cdt1	2.99897	14.0521	2.22825	0.01245	0.0446181
ENSMUSG00000096452	Ighv1-77	0.325	1.52188	2.22734	0.0112	0.0407711
ENSMUSG00000042476	Abcb4	1.06893	5.002	2.22634	5.00E-05	0.000347296
ENSMUSG00000042265	Trem1	8.50967	39.8069	2.22584	5.00E-05	0.000347296
ENSMUSG00000098318	Lockd	0.402539	1.88253	2.22547	0.0063	0.025211
ENSMUSG00000000552	Zfp385a	4.32269	20.2143	2.22537	5.00E-05	0.000347296
ENSMUSG00000071324	Armc2	0.14503	0.677942	2.22481	0.00445	0.0189282
ENSMUSG00000032702	Kank1	5.63869	26.3276	2.22315	5.00E-05	0.000347296
ENSMUSG00000044201	Cdc25c	0.0955828	0.445399	2.22028	0.0047	0.0197625
ENSMUSG00000039110	Mycbpap	0.169167	0.787578	2.21898	0.0016	0.00778707
ENSMUSG00000034883	Lrr1	0.0864132	0.40226	2.2188	0.00555	0.0226597
ENSMUSG00000048677	Tpcn2	7.6078	35.3777	2.21729	5.00E-05	0.000347296
ENSMUSG00000032839	Trpc1	0.318118	1.47833	2.21633	0.00115	0.00587083
ENSMUSG00000098123	Gm4518	0.107447	0.498665	2.21445	0.01325	0.0469368
ENSMUSG00000001542	Ell2	7.48939	34.7521	2.21418	5.00E-05	0.000347296
ENSMUSG00000063018	2010204K13Rik	0.417215	1.93525	2.21366	0.00085	0.00451189
ENSMUSG00000058672	Tubb2a	11.1171	51.5423	2.21298	5.00E-05	0.000347296
ENSMUSG00000032352	Lrrc1	5.40636	25.0609	2.21271	5.00E-05	0.000347296
ENSMUSG00000071177	Serpina1d	8.77276	40.5955	2.21022	0.0076	0.02945
ENSMUSG00000020102	Slc16a7	2.19398	10.1505	2.20993	0.00085	0.00451189
ENSMUSG00000039519	Cyp7b1	3.80764	17.5661	2.20582	5.00E-05	0.000347296
ENSMUSG00000045410	Akr1e1	3.34575	15.4316	2.20548	5.00E-05	0.000347296
ENSMUSG00000087166	L1td1	0.0505096	0.232948	2.20538	0.00925	0.0347687
ENSMUSG00000067235	H2-Q10	16.3126	75.1762	2.20429	1.00E-04	0.000661719
ENSMUSG00000024292	Cyp4f14	1.49908	6.9045	2.20346	5.00E-05	0.000347296
ENSMUSG00000008999	Bmp7	0.215835	0.993913	2.20319	1.00E-04	0.000661719
ENSMUSG00000032014	Oaf	7.8946	36.3461	2.20286	0.00045	0.00257055
ENSMUSG00000079652	Fam71f2	0.397235	1.828	2.2022	0.00055	0.00306761
ENSMUSG00000074622	Mafb	17.6432	81.0894	2.2004	5.00E-05	0.000347296
ENSMUSG00000030592	Ryr1	0.0596245	0.273704	2.19864	0.00195	0.00927096
ENSMUSG00000073412	Lst1	28.6734	131.612	2.19851	5.00E-05	0.000347296
ENSMUSG00000004038	Gstm3	0.653668	2.99768	2.19722	0.001	0.00520461
ENSMUSG00000097039	Pvt1	1.52493	6.99115	2.19679	5.00E-05	0.000347296
ENSMUSG00000057315	Arhgap24	0.819436	3.7563	2.19661	5.00E-05	0.000347296
ENSMUSG00000048387	Osr1	1.05036	4.81439	2.19646	5.00E-05	0.000347296
ENSMUSG00000050069	Grem2	0.534017	2.44673	2.1959	5.00E-05	0.000347296
ENSMUSG00000034121	Mks1	0.620894	2.84457	2.19579	0.00035	0.00207128
ENSMUSG00000009350	Mpo	0.0742649	0.340009	2.19482	0.0128	0.0456337
ENSMUSG00000051457	Spn	2.59892	11.8986	2.1948	5.00E-05	0.000347296
ENSMUSG00000026360	Rgs2	45.8525	209.599	2.19256	5.00E-05	0.000347296
ENSMUSG00000072849	Serpina1e	46.4305	212.1	2.1916	5.00E-05	0.000347296
ENSMUSG00000068129	Cst7	0.693832	3.15815	2.18642	5.00E-05	0.000347296
ENSMUSG00000029830	Svopl	0.102934	0.468506	2.18634	7.00E-04	0.00381621
ENSMUSG00000037868	Egr2	5.85598	26.6413	2.18568	1.00E-04	0.000661719
ENSMUSG00000036181	Hist1h1c	23.6021	107.285	2.18447	5.00E-05	0.000347296
ENSMUSG00000031304	Il2rg	20.0938	91.3132	2.18407	5.00E-05	0.000347296
ENSMUSG00000022584	Ly6c2	8.19557	37.1673	2.18112	5.00E-05	0.000347296
ENSMUSG00000070473	Cldn3	4.07915	18.4983	2.18105	5.00E-05	0.000347296
ENSMUSG00000021335	Slc17a1	0.191357	0.867303	2.18027	0.00625	0.0250451
ENSMUSG00000027204	Fbn1	3.77077	17.084	2.17971	5.00E-05	0.000347296
ENSMUSG00000031165	Was	5.12099	23.1989	2.17956	5.00E-05	0.000347296
ENSMUSG00000020553	Pctp	1.83807	8.29594	2.17421	5.00E-05	0.000347296
ENSMUSG00000052485	Tmem171	0.343832	1.55166	2.17404	0.00015	0.00095625
ENSMUSG00000000325	Arvcf	0.70886	3.19708	2.17318	0.0061	0.0245253
ENSMUSG00000013707	Tnfaip8l2	3.50377	15.798	2.17276	5.00E-05	0.000347296
ENSMUSG00000029994	Anxa4	23.782	107.161	2.17183	5.00E-05	0.000347296
ENSMUSG00000022148	Fyb	18.9934	85.4884	2.17023	5.00E-05	0.000347296
ENSMUSG00000090103	Gm16094	0.569273	2.55793	2.16778	0.00485	0.0202853
ENSMUSG00000095514	D13Ertd608e	1.24399	5.58594	2.16683	5.00E-05	0.000347296
ENSMUSG00000043439	E130012A19Rik	0.469391	2.10596	2.16562	5.00E-05	0.000347296
ENSMUSG00000014686	Ceacam16	0.100785	0.452013	2.16508	0.0125	0.0447817
ENSMUSG00000048779	P2ry6	7.24768	32.4476	2.16252	5.00E-05	0.000347296
ENSMUSG00000024885	Aldh3b1	6.68028	29.8969	2.16202	5.00E-05	0.000347296
ENSMUSG00000063428	Ddo	0.914907	4.09165	2.16099	5.00E-05	0.000347296
ENSMUSG00000039911	Spsb1	6.19706	27.7035	2.16041	5.00E-05	0.000347296
ENSMUSG00000015980	Lrrc27	1.38714	6.19503	2.159	0.01025	0.0378695
ENSMUSG00000032046	Abhd12	28.0497	125.264	2.15891	5.00E-05	0.000347296
ENSMUSG00000005447	Pafah1b3	3.79307	16.9364	2.15869	5.00E-05	0.000347296
ENSMUSG00000029122	Evc	1.38282	6.17263	2.15828	0.00055	0.00306761
ENSMUSG00000051682	Treml4	9.43214	42.0966	2.15804	5.00E-05	0.000347296
ENSMUSG00000023505	Cdca3	0.876603	3.91165	2.15778	0.00015	0.00095625
ENSMUSG00000042258	Isl1	0.182523	0.813482	2.15603	0.0026	0.0118777
ENSMUSG00000105987	AI506816	9.23897	41.1529	2.15519	5.00E-05	0.000347296
ENSMUSG00000081076	Rpsa-ps4	0.118005	0.525342	2.15442	0.00965	0.0360088
ENSMUSG00000031119	Gpc4	2.96556	13.1924	2.15333	5.00E-05	0.000347296
ENSMUSG00000034591	Slc41a2	2.9195	12.9713	2.15153	5.00E-05	0.000347296
ENSMUSG00000015451	C4a	0.994464	4.41689	2.15104	0.00395	0.0170735
ENSMUSG00000003363	Pld3	43.5007	193.104	2.15027	5.00E-05	0.000347296
ENSMUSG00000071204	Gm10319	0.250194	1.11051	2.15011	0.00745	0.0289671
ENSMUSG00000048826	Dact2	0.433225	1.92266	2.14991	5.00E-05	0.000347296
ENSMUSG00000043587	Pxylp1	0.810851	3.59469	2.14836	0.00115	0.00587083
ENSMUSG00000052942	Glis3	0.63244	2.79935	2.14609	1.00E-04	0.000661719
ENSMUSG00000024011	Pi16	8.05732	35.596	2.14334	5.00E-05	0.000347296
ENSMUSG00000029596	Sdsl	0.965656	4.2659	2.14327	5.00E-05	0.000347296
ENSMUSG00000036928	Stag3	0.173536	0.765751	2.14164	0.0053	0.0218605
ENSMUSG00000070802	Pnmal2	0.0930361	0.41013	2.14022	5.00E-05	0.000347296
ENSMUSG00000028226	Mmp16	0.18899	0.832644	2.13939	0.0048	0.020113
ENSMUSG00000003484	Cyp4f18	7.00509	30.8164	2.13722	0.0029	0.0130681
ENSMUSG00000035004	Igsf6	8.61373	37.8856	2.13694	0.01345	0.0475142
ENSMUSG00000022021	Diaph3	0.325791	1.43194	2.13596	5.00E-05	0.000347296
ENSMUSG00000066877	Nck2	1.83446	8.05814	2.13509	5.00E-05	0.000347296
ENSMUSG00000029552	Tes	5.1426	22.5873	2.13494	5.00E-05	0.000347296
ENSMUSG00000032118	Fez1	0.275944	1.21028	2.13289	0.003	0.0134715
ENSMUSG00000031860	Pbx4	0.206429	0.905276	2.13271	0.00275	0.0124715
ENSMUSG00000034353	Ramp1	1.07141	4.69583	2.13187	1.00E-04	0.000661719
ENSMUSG00000020437	Myo1g	6.35224	27.8035	2.12993	5.00E-05	0.000347296
ENSMUSG00000039646	Vasn	5.36314	23.4692	2.12962	0.0085	0.032316
ENSMUSG00000021319	Sfrp4	0.485802	2.12452	2.1287	5.00E-05	0.000347296
ENSMUSG00000090254	Gm1965	0.113675	0.496718	2.12751	0.00075	0.00405438
ENSMUSG00000029330	Cds1	0.713567	3.11659	2.12685	0.0047	0.0197625
ENSMUSG00000059412	Fxyd2	1.63321	7.13048	2.12629	0.0056	0.0228186
ENSMUSG00000024737	Slc15a3	31.1195	135.846	2.12608	5.00E-05	0.000347296
ENSMUSG00000099032	Tcf24	0.215364	0.940028	2.12593	0.00235	0.0108783
ENSMUSG00000098021	Gm9522	0.356163	1.55289	2.12434	0.0046	0.0194295
ENSMUSG00000030124	Lag3	1.42023	6.191	2.12405	5.00E-05	0.000347296
ENSMUSG00000028494	Plin2	121.828	530.801	2.12332	5.00E-05	0.000347296
ENSMUSG00000028838	Extl1	0.800422	3.4874	2.12332	0.0053	0.0218605
ENSMUSG00000034127	Tspan8	5.03911	21.9469	2.12278	5.00E-05	0.000347296
ENSMUSG00000032076	Cadm1	5.29982	23.0797	2.12261	5.00E-05	0.000347296
ENSMUSG00000024331	Dsc2	0.371802	1.61777	2.1214	5.00E-05	0.000347296
ENSMUSG00000019832	Rab32	15.6166	67.939	2.12116	5.00E-05	0.000347296
ENSMUSG00000029299	Abcg3	4.01464	17.4647	2.1211	5.00E-05	0.000347296
ENSMUSG00000026368	F13b	1.18605	5.15802	2.12065	5.00E-05	0.000347296
ENSMUSG00000031328	Flna	76.6957	333.364	2.11988	5.00E-05	0.000347296
ENSMUSG00000024610	Cd74	304.545	1321.93	2.11792	5.00E-05	0.000347296
ENSMUSG00000028655	Mfsd2a	0.189806	0.823779	2.11773	0.00595	0.0240115
ENSMUSG00000010142	Tnfrsf13b	1.76795	7.67119	2.11738	2.00E-04	0.0012415
ENSMUSG00000027907	S100a11	84.1538	365.135	2.11733	5.00E-05	0.000347296
ENSMUSG00000013974	Mcemp1	2.69567	11.681	2.11545	5.00E-05	0.000347296
ENSMUSG00000003038	Hmgn2	27.8263	120.494	2.11444	5.00E-05	0.000347296
ENSMUSG00000048078	Tenm4	0.126078	0.545809	2.11408	0.0135	0.0476499
ENSMUSG00000075318	Scn2a	0.0663997	0.287453	2.11407	0.01385	0.0486264
ENSMUSG00000031662	Snx20	5.19331	22.4448	2.11166	5.00E-05	0.000347296
ENSMUSG00000060044	Tmem26	1.16358	5.01552	2.10783	5.00E-05	0.000347296
ENSMUSG00000062591	Tubb4a	0.178544	0.76929	2.10725	1.00E-04	0.000661719
ENSMUSG00000028378	Ptgr1	3.60053	15.5118	2.10708	5.00E-05	0.000347296
ENSMUSG00000028961	Pgd	27.5536	118.581	2.10556	5.00E-05	0.000347296
ENSMUSG00000037053	Azgp1	9.91591	42.6547	2.10489	5.00E-05	0.000347296
ENSMUSG00000002068	Ccne1	0.477051	2.05188	2.10473	0.00055	0.00306761
ENSMUSG00000092257	Gm2308	0.109302	0.469257	2.10205	0.00775	0.0299072
ENSMUSG00000072568	Fam84b	2.40666	10.3194	2.10025	5.00E-05	0.000347296
ENSMUSG00000031595	Pdgfrl	0.415457	1.78074	2.0997	4.00E-04	0.00232434
ENSMUSG00000078588	Ccdc24	0.312202	1.3374	2.09888	0.01305	0.0463161
ENSMUSG00000025075	Habp2	1.41468	6.06012	2.09887	0.00665	0.0263196
ENSMUSG00000016552	Foxred2	0.375185	1.60677	2.09849	5.00E-05	0.000347296
ENSMUSG00000022126	Acod1	6.81004	29.1642	2.09846	5.00E-05	0.000347296
ENSMUSG00000037636	Slc25a43	0.482703	2.06374	2.09605	0.00015	0.00095625
ENSMUSG00000021539	Lect2	1.77846	7.6023	2.09581	3.00E-04	0.00180501
ENSMUSG00000055963	Triqk	0.739194	3.15952	2.09568	9.00E-04	0.00473571
ENSMUSG00000042842	Serpinb6b	9.88599	42.1979	2.09371	5.00E-05	0.000347296
ENSMUSG00000031851	Ntpcr	8.98295	38.3393	2.09356	5.00E-05	0.000347296
ENSMUSG00000028121	Bcar3	6.16573	26.3146	2.09352	0.00145	0.00716046
ENSMUSG00000016256	Ctsz	91.4005	390.077	2.09349	5.00E-05	0.000347296
ENSMUSG00000025396	Hsd17b6	0.969264	4.13616	2.09333	5.00E-05	0.000347296
ENSMUSG00000064210	Ano6	9.1105	38.8526	2.09241	5.00E-05	0.000347296
ENSMUSG00000063611	Gm10134	1.97334	8.40533	2.09067	0.0011	0.00565773
ENSMUSG00000021879	Dnah12	0.0542434	0.230845	2.08941	0.0014	0.00694526
ENSMUSG00000032763	Ilvbl	6.3903	27.1655	2.08782	5.00E-05	0.000347296
ENSMUSG00000047797	Gjb1	4.79433	20.3512	2.08571	5.00E-05	0.000347296
ENSMUSG00000048058	Ldlrad3	1.48171	6.28916	2.08561	5.00E-05	0.000347296
ENSMUSG00000022306	Zfpm2	1.90033	8.05246	2.08318	5.00E-05	0.000347296
ENSMUSG00000041189	Chrnb1	1.34826	5.71181	2.08285	5.00E-05	0.000347296
ENSMUSG00000083391	Gm14148	4.67142	19.7571	2.08043	5.00E-05	0.000347296
ENSMUSG00000025405	Inhbc	0.526948	2.22545	2.07836	0.00105	0.00542909
ENSMUSG00000056124	B4galt6	6.39923	26.9952	2.07673	5.00E-05	0.000347296
ENSMUSG00000079339	Ifit1bl1	0.173628	0.732272	2.07638	0.00035	0.00207128
ENSMUSG00000107355	AI839979	1.7981	7.57687	2.07513	0.00025	0.00153015
ENSMUSG00000027087	Itgav	14.1967	59.7943	2.07446	5.00E-05	0.000347296
ENSMUSG00000015476	Prrt1	0.636367	2.67907	2.0738	1.00E-04	0.000661719
ENSMUSG00000076535	Igkv1-88	2.18487	9.18691	2.07203	0.00265	0.0120659
ENSMUSG00000044033	Ccdc141	1.00497	4.22541	2.07194	0.00045	0.00257055
ENSMUSG00000005667	Mthfd2	2.54903	10.7088	2.07078	0.00025	0.00153015
ENSMUSG00000047878	A4galt	0.370604	1.55695	2.07077	0.00015	0.00095625
ENSMUSG00000069920	B3gnt9	3.81997	16.0324	2.06935	0.001	0.00520461
ENSMUSG00000045322	Tlr9	0.713779	2.99314	2.06811	5.00E-05	0.000347296
ENSMUSG00000026241	Nppc	0.131939	0.553204	2.06794	0.0039	0.0168893
ENSMUSG00000031951	Tmem231	0.455383	1.90902	2.06768	5.00E-05	0.000347296
ENSMUSG00000024677	Ms4a6b	6.22514	26.0775	2.06663	5.00E-05	0.000347296
ENSMUSG00000067818	Myl9	1.48117	6.20199	2.066	0.00045	0.00257055
ENSMUSG00000025648	Pfkfb4	3.15906	13.2244	2.06564	5.00E-05	0.000347296
ENSMUSG00000074420	Gm10693	0.12206	0.510189	2.06344	0.00035	0.00207128
ENSMUSG00000043336	Filip1l	7.14011	29.8429	2.06337	5.00E-05	0.000347296
ENSMUSG00000063873	Slc24a3	0.200343	0.837073	2.06288	0.00045	0.00257055
ENSMUSG00000036622	Atp13a2	16.6356	69.4643	2.062	5.00E-05	0.000347296
ENSMUSG00000050994	Adgb	0.936409	3.90872	2.06149	0.00035	0.00207128
ENSMUSG00000029414	Kntc1	0.484189	2.02089	2.06135	0.01025	0.0378695
ENSMUSG00000041420	Meis3	2.344	9.78159	2.06109	1.00E-04	0.000661719
ENSMUSG00000020097	Sgpl1	18.4124	76.7084	2.05871	5.00E-05	0.000347296
ENSMUSG00000035208	Slfn8	1.52326	6.33635	2.05649	5.00E-05	0.000347296
ENSMUSG00000031445	Proz	1.42401	5.92312	2.0564	5.00E-05	0.000347296
ENSMUSG00000032965	Ift57	4.71965	19.6272	2.0561	5.00E-05	0.000347296
ENSMUSG00000035683	Melk	0.326403	1.35506	2.05363	6.00E-04	0.00332842
ENSMUSG00000027378	Nphp1	1.20113	4.98115	2.05209	5.00E-05	0.000347296
ENSMUSG00000030494	Rhpn2	4.19467	17.3875	2.05142	5.00E-05	0.000347296
ENSMUSG00000075593	Gal3st4	0.366501	1.51726	2.04958	0.00845	0.0321557
ENSMUSG00000030768	Disp1	1.61586	6.68553	2.04874	5.00E-05	0.000347296
ENSMUSG00000037738	Nek5	0.100585	0.41592	2.04789	0.0018	0.00864783
ENSMUSG00000054951	9130008F23Rik	0.236359	0.975931	2.0458	5.00E-05	0.000347296
ENSMUSG00000022053	Ebf2	0.0960204	0.395887	2.04368	3.00E-04	0.00180501
ENSMUSG00000027490	E2f1	1.88438	7.76759	2.04338	5.00E-05	0.000347296
ENSMUSG00000027009	Itga4	3.31693	13.6702	2.04311	5.00E-05	0.000347296
ENSMUSG00000102051	I830127L07Rik	0.646794	2.66331	2.04184	0.0056	0.0228186
ENSMUSG00000046826	Fam187b	0.496861	2.04575	2.04172	4.00E-04	0.00232434
ENSMUSG00000025007	Aldh18a1	3.93181	16.184	2.0413	5.00E-05	0.000347296
ENSMUSG00000040276	Pacsin1	0.345347	1.42122	2.04102	5.00E-05	0.000347296
ENSMUSG00000043004	Gng2	8.61154	35.429	2.04059	1.00E-04	0.000661719
ENSMUSG00000022864	D16Ertd472e	3.33261	13.6977	2.03921	5.00E-05	0.000347296
ENSMUSG00000024386	Proc	2.97546	12.2207	2.03815	5.00E-05	0.000347296
ENSMUSG00000034687	Fras1	0.107549	0.4417	2.03807	0.00085	0.00451189
ENSMUSG00000030236	Slco1b2	1.95329	8.01384	2.03659	8.00E-04	0.00429418
ENSMUSG00000029195	Klb	0.0921302	0.377929	2.03637	0.002	0.00948454
ENSMUSG00000003053	Cyp2c29	2.30947	9.46956	2.03574	5.00E-05	0.000347296
ENSMUSG00000021186	Fbln5	1.16901	4.79298	2.03563	5.00E-05	0.000347296
ENSMUSG00000074345	Tnfaip8l3	0.104761	0.429113	2.03426	0.00295	0.0132731
ENSMUSG00000004709	Cd244	1.63826	6.70927	2.034	0.00975	0.0363029
ENSMUSG00000025429	Pstpip2	2.43211	9.95936	2.03384	5.00E-05	0.000347296
ENSMUSG00000000881	Dlg3	1.9324	7.91105	2.03347	0.00035	0.00207128
ENSMUSG00000029752	Asns	2.1835	8.93231	2.03239	0.00045	0.00257055
ENSMUSG00000032492	Pth1r	0.336993	1.3782	2.03199	0.00065	0.00357109
ENSMUSG00000034171	Faah	1.09673	4.4814	2.03075	0.00015	0.00095625
ENSMUSG00000058427	Cxcl2	106.032	433.145	2.03034	5.00E-05	0.000347296
ENSMUSG00000020709	Adap2	5.46627	22.3275	2.03019	5.00E-05	0.000347296
ENSMUSG00000060613	Cyp2c70	9.41511	38.4349	2.02937	0.00045	0.00257055
ENSMUSG00000058728	Cd300c	1.09874	4.48499	2.02925	2.00E-04	0.0012415
ENSMUSG00000029075	Tnfrsf4	0.419785	1.71319	2.02896	0.00095	0.00497334
ENSMUSG00000050921	P2ry10	2.30721	9.41178	2.02832	5.00E-05	0.000347296
ENSMUSG00000071178	Serpina1b	25.1006	102.255	2.02638	5.00E-05	0.000347296
ENSMUSG00000093896	Ighv1-76	1.25688	5.10571	2.02227	0.00145	0.00716046
ENSMUSG00000002257	Def6	1.33549	5.41862	2.02056	5.00E-05	0.000347296
ENSMUSG00000029188	Slc34a2	0.122633	0.497517	2.02039	0.0026	0.0118777
ENSMUSG00000059108	Ifitm6	6.10602	24.7012	2.01628	5.00E-05	0.000347296
ENSMUSG00000048578	Mlec	13.1405	53.0769	2.01406	5.00E-05	0.000347296
ENSMUSG00000026090	2010300C02Rik	0.27971	1.12903	2.01308	5.00E-04	0.00282632
ENSMUSG00000078780	Gm5150	4.65562	18.7587	2.01052	5.00E-05	0.000347296
ENSMUSG00000039976	Tbc1d16	0.950021	3.81598	2.00602	1.00E-04	0.000661719
ENSMUSG00000037419	Endod1	3.7686	15.1364	2.00593	5.00E-05	0.000347296
ENSMUSG00000096215	Smim22	1.79483	7.20716	2.00559	0.001	0.00520461
ENSMUSG00000028988	Ctnnbip1	1.89413	7.60488	2.00539	7.00E-04	0.00381621
ENSMUSG00000111118	RP24-84E18.1	0.255956	1.02766	2.00539	0.00205	0.00968367
ENSMUSG00000067599	Klra7	0.222805	0.89438	2.00511	0.00165	0.00800011
ENSMUSG00000018849	Wwc1	3.08854	12.3948	2.00474	5.00E-05	0.000347296
ENSMUSG00000028718	Stil	0.307044	1.23099	2.0033	0.00135	0.00674606
ENSMUSG00000089876	Tmem102	0.455524	1.82612	2.00318	1.00E-04	0.000661719
[truncated: 3,885 more rows]
