# Supplementary material for: Embryonic mesothelial-derived hepatic lineage of quiescent and heterogenous scar-orchestrating cells defined but suppressed by WT1
Source: Nat Commun. 2019 Oct 15;10:4688. doi: 10.1038/s41467-019-12701-9 (PMC6794268; doi:10.1038/s41467-019-12701-9)
Supplement: Supplementary file 11 — Supplementary Data 8 [file 41467_2019_12701_MOESM11_ESM.xlsx]

## Sheet: WT1 high - KO wrt wild type
Ensembl_Id	gene_name	baseMean	log2FoldChange	lfcSE	stat	pvalue	padj
ENSMUSG00000081684	RP23-173F3.1	589.332	8.04787	2.05218	3.92162	8.79572e-05	0.0352752
ENSMUSG00000059634	AL772288.12	1099.25	7.7065	0.346248	22.2572	9.60504e-110	1.54084e-105
ENSMUSG00000022053	Ebf2	36.947	7.14336	1.75248	4.07615	4.57882e-05	0.0246213
ENSMUSG00000061897	AL845172.3	34.4655	7.03897	1.58065	4.45322	8.45934e-06	0.0083879
ENSMUSG00000081355	AC150033.3	20.3646	6.55875	1.61079	4.07176	4.66588e-05	0.0246213
ENSMUSG00000076509	AC140385.3-1	40.0933	6.36529	1.44402	4.40804	1.04311e-05	0.00880711
ENSMUSG00000083116	RP23-176J12.2	14.3903	5.96676	1.54962	3.85047	0.00011789	0.0429817
ENSMUSG00000019278	Dpep1	252.865	5.67775	1.18708	4.78294	1.72748e-06	0.00307913
ENSMUSG00000074479	AC145168.5-1	53.3933	5.523	1.43136	3.85858	0.000114048	0.0429817
ENSMUSG00000055632	Hmcn2	121.806	5.50409	1.02125	5.38956	7.06311e-08	0.000283266
ENSMUSG00000076588	AC158672.6-9	24.0174	5.41463	1.41663	3.82219	0.000132271	0.0450171
ENSMUSG00000045680	Tcf21	43.2053	5.25101	1.1608	4.52361	6.07936e-06	0.00660089
ENSMUSG00000022206	Npr3	26.0708	5.23571	1.15136	4.54743	5.43049e-06	0.00660089
ENSMUSG00000047686	Zcchc5	32.5389	5.19837	1.29689	4.00833	6.11497e-05	0.0280275
ENSMUSG00000043424	AC156546.7	49.4697	4.9072	0.637123	7.70212	1.33823e-14	1.0734e-10
ENSMUSG00000076540	AC153614.5-4	16.5251	4.4437	1.11929	3.97011	7.18408e-05	0.0308705
ENSMUSG00000003477	Inmt	114.99	4.38786	0.987685	4.44258	8.88881e-06	0.0083879
ENSMUSG00000079105	AC115877.13-1	1026.69	4.33585	1.13085	3.83417	0.000125991	0.0449143
ENSMUSG00000027386	Fbln7	41.076	3.97939	0.880317	4.52041	6.17213e-06	0.00660089
ENSMUSG00000021943	Gdf10	140.475	3.92966	0.954513	4.11693	3.83949e-05	0.0228123
ENSMUSG00000030217	Art4	18.4974	3.85929	0.902388	4.27676	1.89636e-05	0.0132267
ENSMUSG00000042436	Mfap4	749.773	3.74764	0.822408	4.55691	5.1912e-06	0.00660089
ENSMUSG00000021388	Aspn	164.629	3.68699	0.881177	4.18417	2.86207e-05	0.0183653
ENSMUSG00000026574	Dpt	2542.38	3.3323	0.679136	4.90668	9.26318e-07	0.00212286
ENSMUSG00000031253	Srpx2	53.5108	3.31918	0.698875	4.74932	2.04101e-06	0.00327419
ENSMUSG00000036334	AC122038.3	131.66	3.10345	0.76952	4.03297	5.50771e-05	0.0264206
ENSMUSG00000032338	Hcn4	30.4628	2.60211	0.597336	4.35619	1.32345e-05	0.00965038
ENSMUSG00000074899	Spnb5	45.0129	2.55702	0.641074	3.98864	6.64531e-05	0.0296122
ENSMUSG00000027296	Itpka	28.7472	2.43631	0.638161	3.81771	0.000134698	0.0450171
ENSMUSG00000031740	Mmp2	5168.69	2.43025	0.550237	4.41674	1.002e-05	0.00880711
ENSMUSG00000031595	Pdgfrl	96.4092	2.38397	0.55907	4.26417	2.00648e-05	0.0134116
ENSMUSG00000021136	Smoc1	54.2741	2.27509	0.546949	4.1596	3.18809e-05	0.0196705
ENSMUSG00000046480	Scn4b	88.0125	2.09232	0.477152	4.38502	1.15974e-05	0.00930226
ENSMUSG00000050222	Il17d	24.6378	2.07478	0.51068	4.06279	4.84901e-05	0.0246213
ENSMUSG00000034648	Lrrn1	40.9876	1.95271	0.480987	4.05981	4.91137e-05	0.0246213
ENSMUSG00000048647	Exdl1	31.119	1.90533	0.500417	3.80748	0.000140388	0.0459613
ENSMUSG00000038072	Galnt11	1789.34	1.75364	0.345163	5.08063	3.7619e-07	0.00100581
ENSMUSG00000061577	Gpr114	189.592	1.40317	0.287933	4.87326	1.09772e-06	0.00220119
ENSMUSG00000046318	Ccbe1	837.168	1.00033	0.252234	3.96588	7.31254e-05	0.0308705
ENSMUSG00000074170	Plekhf1	322.139	0.74733	0.185484	4.02907	5.59968e-05	0.0264206
ENSMUSG00000028194	Ddah1	397.237	-1.01813	0.220859	-4.60984	4.02979e-06	0.00587689
ENSMUSG00000022126	Irg1	1258.83	-1.0518	0.253432	-4.15025	3.32118e-05	0.0245161
ENSMUSG00000017737	Mmp9	906.756	-1.10497	0.28503	-3.87669	0.000105887	0.0414303
ENSMUSG00000045031	Cetn4	84.4901	-1.2542	0.316964	-3.95692	7.59233e-05	0.0312298
ENSMUSG00000045502	Gpr109a	539.873	-1.29987	0.340444	-3.81816	0.000134452	0.0450171
ENSMUSG00000073791	Efcab7	119.832	-1.58756	0.363062	-4.37269	1.22728e-05	0.00937523
ENSMUSG00000022651	Retnlg	295.949	-1.89122	0.368974	-5.12562	2.96566e-07	0.000951502
ENSMUSG00000004552	Ctse	187.686	-2.48516	0.610926	-4.06786	4.74469e-05	0.0246213
ENSMUSG00000022899	Slc15a2	52.3861	-3.90051	0.628555	-6.20551	5.45186e-10	2.91529e-06
ENSMUSG00000035032	Nek11	9.00858	-6.03723	1.56656	-3.85381	0.000116296	0.0429817
