# Supplementary material for: Embryonic mesothelial-derived hepatic lineage of quiescent and heterogenous scar-orchestrating cells defined but suppressed by WT1
Source: Nat Commun. 2019 Oct 15;10:4688. doi: 10.1038/s41467-019-12701-9 (PMC6794268; doi:10.1038/s41467-019-12701-9)
Supplement: Supplementary file 12 — Supplementary Data 9 [file 41467_2019_12701_MOESM12_ESM.xlsx]

## Sheet: WT1 inter - KO wrt wild type
Ensembl_Id	gene_name	baseMean	log2FoldChange	lfcSE	stat	pvalue	padj
ENSMUSG00000059634	AL772288.12	1099.25	7.29474	0.33856	21.5464	5.72566e-103	8.6446e-99
ENSMUSG00000076655	Igh-VX24	38.6949	7.27202	1.90604	3.81525	0.000136044	0.0261002
ENSMUSG00000048031	Fcrl5	57.4433	5.59224	1.5412	3.62848	0.00028509	0.0398546
ENSMUSG00000043424	AC156546.7	49.4697	4.84644	0.67668	7.16209	7.94571e-13	5.99822e-09
ENSMUSG00000046480	Scn4b	88.0125	4.33012	0.633975	6.83011	8.48478e-12	4.27011e-08
ENSMUSG00000029811	Abp1	22.3991	4.05937	1.08809	3.73072	0.000190937	0.0312914
ENSMUSG00000085956		20.3503	3.89029	1.01992	3.8143	0.000136569	0.0261002
ENSMUSG00000042834	D0H4S114	964.736	3.06683	0.65676	4.66964	3.01733e-06	0.00284723
ENSMUSG00000027238	Frmd5	162.787	3.0549	0.481796	6.34065	2.28802e-10	6.90892e-07
ENSMUSG00000019936	Epyc	73.3426	2.94379	0.788483	3.73349	0.000188847	0.0312914
ENSMUSG00000047307	Pcdhb13	23.3176	2.93527	0.651229	4.50728	6.56645e-06	0.00381309
ENSMUSG00000027296	Itpka	28.7472	2.80958	0.749887	3.74667	0.000179201	0.0303997
ENSMUSG00000046699	Slitrk4	232.333	2.80771	0.547486	5.12837	2.92257e-07	0.000367708
ENSMUSG00000086448		16.4493	2.6649	0.738775	3.60719	0.000309535	0.0420775
ENSMUSG00000027875	Hmgcs2	2901.06	2.64939	0.737837	3.59076	0.000329721	0.0433105
ENSMUSG00000043719	E330026B02Rik	287.315	2.6225	0.612266	4.28327	1.84162e-05	0.00830606
ENSMUSG00000032338	Hcn4	30.4628	2.59834	0.663391	3.91676	8.97478e-05	0.0202938
ENSMUSG00000034648	Lrrn1	40.9876	2.57741	0.561709	4.58852	4.46399e-06	0.00336987
ENSMUSG00000028262	Clca2	880.1	2.41533	0.616234	3.9195	8.87317e-05	0.0202938
ENSMUSG00000064294	Aox3	132.815	2.31936	0.623591	3.71936	0.000199725	0.0320793
ENSMUSG00000033152	Podxl2	90.4169	2.20639	0.618204	3.56903	0.000358302	0.0450804
ENSMUSG00000029778	Adcyap1r1	213.131	2.20483	0.58354	3.77836	0.000157864	0.0280403
ENSMUSG00000052415	Tchh	155.635	2.16683	0.521341	4.15625	3.23508e-05	0.0122108
ENSMUSG00000024076	Vit	960.621	2.14537	0.546941	3.92248	8.76413e-05	0.0202938
ENSMUSG00000031209	Heph	182.631	2.12505	0.467628	4.54431	5.51149e-06	0.00361793
ENSMUSG00000044749	Abca6	168.538	2.11965	0.490244	4.32367	1.53458e-05	0.00772301
ENSMUSG00000028370	Pappa	1540.15	2.11947	0.591693	3.58204	0.000340921	0.0439934
ENSMUSG00000024924	Vldlr	198.173	2.114	0.523703	4.03664	5.42222e-05	0.0160519
ENSMUSG00000038984	Tspyl5	37.6204	2.0997	0.481842	4.35764	1.31471e-05	0.00721905
ENSMUSG00000042834	D0H4S114	1079.2	2.07839	0.442753	4.69425	2.67581e-06	0.00048034
ENSMUSG00000027875	Hmgcs2	3569.65	2.06449	0.39585	5.21533	1.83486e-07	5.53358e-05
ENSMUSG00000002578	Ikzf4	109.448	2.05938	0.367277	5.60715	2.05688e-08	3.88185e-05
ENSMUSG00000028262	Clca2	628.115	2.03345	0.350216	5.80626	6.38822e-09	3.70492e-06
ENSMUSG00000019880	Rspo3	204.426	2.01096	0.496515	4.05015	5.11855e-05	0.0160519
ENSMUSG00000047898	Ccr4	20.2578	1.99533	0.555707	3.59062	0.000329892	0.0433105
ENSMUSG00000031099	Smarca1	299.115	1.98699	0.386193	5.14506	2.6743e-07	0.000367059
ENSMUSG00000046699	Slitrk4	266.033	1.98388	0.431914	4.59323	4.36445e-06	0.000739456
ENSMUSG00000074987	AI314831	286.252	1.90945	0.500045	3.81856	0.000134233	0.0261002
ENSMUSG00000015134	Aldh1a3	313.13	1.86326	0.471762	3.94958	7.82888e-05	0.0193882
ENSMUSG00000024076	Vit	845.421	1.86181	0.326784	5.69738	1.2166e-08	5.73283e-06
ENSMUSG00000040794	C1qtnf4	47.7076	1.85489	0.458775	4.04314	5.27395e-05	0.0160519
ENSMUSG00000025780	Itih5	800.125	1.85452	0.38132	4.86342	1.15377e-06	0.00025214
ENSMUSG00000074676	Foxs1	93.6212	1.83179	0.455045	4.02551	5.68515e-05	0.0165066
ENSMUSG00000044749	Abca6	163.493	1.82972	0.329868	5.54683	2.90896e-08	1.0201e-05
ENSMUSG00000028358	Zfp618	149.211	1.81285	0.510987	3.54773	0.000388562	0.0469321
ENSMUSG00000031740	Mmp2	5365.78	1.8104	0.313045	5.7832	7.32928e-09	4.09327e-06
ENSMUSG00000046532	Ar	360.933	1.80467	0.478927	3.76816	0.000164457	0.02854
ENSMUSG00000031209	Heph	181.205	1.79735	0.346652	5.18489	2.16146e-07	6.03569e-05
ENSMUSG00000019880	Rspo3	232.418	1.76265	0.316939	5.56148	2.67496e-08	9.94125e-06
ENSMUSG00000024331	Dsc2	217.332	1.74727	0.401629	4.35045	1.35858e-05	0.00186237
ENSMUSG00000019989	Enpp3	394.045	1.74722	0.306331	5.70369	1.1724e-08	5.7028e-06
ENSMUSG00000047844	Bex4	51.9518	1.74545	0.434116	4.02071	5.80233e-05	0.016529
ENSMUSG00000043496	AC079130.4-1	74.0237	1.73828	0.463269	3.75221	0.000175282	0.0300729
ENSMUSG00000038072	Galnt11	1789.34	1.70405	0.422078	4.03729	5.40718e-05	0.0160519
ENSMUSG00000021208	Ifi27l2b	40.8317	1.70011	0.467823	3.63408	0.000278971	0.0393636
ENSMUSG00000046318	Ccbe1	837.168	1.69331	0.308633	5.48649	4.10005e-08	6.87806e-05
ENSMUSG00000050071	Bex1	33.9554	1.68337	0.477801	3.52316	0.00042643	0.0487746
ENSMUSG00000031099	Smarca1	346.098	1.6652	0.354584	4.69622	2.65024e-06	0.00048034
ENSMUSG00000051242	Pcdhb9	89.9624	1.65529	0.365049	4.53442	5.77608e-06	0.00363364
ENSMUSG00000028370	Pappa	1577.69	1.64127	0.400119	4.10196	4.09673e-05	0.00438118
ENSMUSG00000052415	Tchh	174.593	1.62461	0.413146	3.93229	8.41415e-05	0.00752269
ENSMUSG00000063558	Aox1	202.591	1.61327	0.412476	3.91119	9.18416e-05	0.0203915
ENSMUSG00000032649	Glt25d2	42.9652	1.58716	0.447788	3.54445	0.000393437	0.046983
ENSMUSG00000038156	Spon1	3544.53	1.5644	0.266476	5.87069	4.33981e-09	2.75659e-06
ENSMUSG00000058952	Cfi	950.747	1.56377	0.336041	4.65351	3.26326e-06	0.00289816
ENSMUSG00000084897		460.724	1.55082	0.429077	3.61432	0.000301135	0.0417113
ENSMUSG00000046318	Ccbe1	886.918	1.54592	0.276439	5.59228	2.24112e-08	8.66509e-06
ENSMUSG00000038072	Galnt11	1855.6	1.54104	0.285855	5.391	7.00649e-08	2.27431e-05
ENSMUSG00000029188	Slc34a2	211.878	1.53801	0.424702	3.62138	0.000293033	0.0169296
ENSMUSG00000004562	E130112L23Rik	777.998	1.5235	0.414317	3.67714	0.000235861	0.0352577
ENSMUSG00000024713	Pcsk5	411.931	1.52134	0.228766	6.6502	2.9269e-11	1.10476e-07
ENSMUSG00000042035	Igsf3	691.263	1.5132	0.368263	4.10903	3.97321e-05	0.0139506
ENSMUSG00000046532	Ar	361.542	1.50446	0.3588	4.19304	2.75242e-05	0.00334708
ENSMUSG00000036446	Lum	5290.52	1.50278	0.292941	5.12997	2.89785e-07	7.94486e-05
ENSMUSG00000042109	Csdc2	126.834	1.49418	0.457075	3.26901	0.00107924	0.0394998
ENSMUSG00000071637	AC154586.2	1883.65	1.48829	0.373973	3.97967	6.90106e-05	0.0182686
ENSMUSG00000086605		52.4426	1.48715	0.402094	3.69852	0.000216857	0.0337537
ENSMUSG00000033152	Podxl2	104.045	1.48335	0.446029	3.32568	0.000882031	0.0344366
ENSMUSG00000026443	Lrrn2	200.453	1.4776	0.352139	4.19606	2.71597e-05	0.0033296
ENSMUSG00000061577	Gpr114	189.592	1.47701	0.347035	4.25607	2.08053e-05	0.00872553
ENSMUSG00000035357	Pdzrn3	652.412	1.47217	0.283807	5.18724	2.13435e-07	6.03569e-05
ENSMUSG00000036298	Slc2a13	131.897	1.47082	0.412682	3.56404	0.000365193	0.0455676
ENSMUSG00000021381	Barx1	312.723	1.46372	0.402806	3.6338	0.000279277	0.0164501
ENSMUSG00000058952	Cfi	1107.96	1.43967	0.267155	5.3889	7.08883e-08	2.27431e-05
ENSMUSG00000020123	Avpr1a	161.477	1.43954	0.429531	3.35143	0.000803963	0.0325012
ENSMUSG00000027996	Sfrp2	1669.49	1.43069	0.399741	3.57904	0.000344855	0.0188408
ENSMUSG00000019997	Ctgf	1323.82	1.42874	0.312345	4.57424	4.77943e-06	0.00343618
ENSMUSG00000087274		218.751	1.42348	0.370302	3.84411	0.000120991	0.0240359
ENSMUSG00000048387	Osr1	549.433	1.40308	0.384692	3.64729	0.000265017	0.0159005
ENSMUSG00000024245	Tmem178	213.02	1.39867	0.382215	3.65938	0.000252826	0.0374233
ENSMUSG00000021994	Wnt5a	2229.49	1.39401	0.422775	3.2973	0.000976202	0.0371721
ENSMUSG00000036570	Fxyd1	341.841	1.38232	0.396168	3.48924	0.000484396	0.0244411
ENSMUSG00000024713	Pcsk5	501.335	1.38209	0.281725	4.90583	9.30354e-07	0.000215828
ENSMUSG00000019577	Pdk4	1665.11	1.38024	0.384404	3.59058	0.000329937	0.0183198
ENSMUSG00000020027	Socs2	716.19	1.37168	0.375459	3.65335	0.000258842	0.0375768
ENSMUSG00000066235	C85492	173.136	1.36754	0.354583	3.85675	0.000114906	0.0233295
ENSMUSG00000032334	Loxl1	10883.9	1.36006	0.38429	3.53914	0.000401431	0.046983
ENSMUSG00000020423	Btg2	32136.2	1.35815	0.346011	3.92516	8.66714e-05	0.0202938
ENSMUSG00000024501	Dpysl3	1956.55	1.3574	0.384083	3.53414	0.000409102	0.0214196
ENSMUSG00000072949	Acot1	430.139	1.34971	0.305914	4.41205	1.02398e-05	0.00149909
ENSMUSG00000019997	Ctgf	1229.32	1.32761	0.255635	5.19337	2.06523e-07	5.98878e-05
ENSMUSG00000037621	Atoh8	621.865	1.31892	0.33681	3.91593	9.00573e-05	0.0202938
ENSMUSG00000042035	Igsf3	678.631	1.3174	0.326826	4.03088	5.55692e-05	0.00553827
ENSMUSG00000003541	Ier3	8678	1.30354	0.349631	3.72834	0.000192747	0.0312914
ENSMUSG00000021589	Rhobtb3	461.926	1.29614	0.30926	4.19111	2.77594e-05	0.0107464
ENSMUSG00000018900	Slc22a5	1066.56	1.27823	0.359783	3.55279	0.000381171	0.0464107
ENSMUSG00000002289	Angptl4	3810.6	1.27421	0.344455	3.69919	0.000216285	0.0137864
ENSMUSG00000039252	Lgi2	1644.86	1.26405	0.269784	4.68543	2.79371e-06	0.000495604
ENSMUSG00000019853	Hebp2	89.5222	1.2606	0.332698	3.78903	0.000151234	0.0274484
ENSMUSG00000028197	Col24a1	848.915	1.25763	0.387251	3.24759	0.00116386	0.0416861
ENSMUSG00000024427	Spry4	1492.12	1.25265	0.318212	3.93654	8.2666e-05	0.0201305
ENSMUSG00000044674	Fzd1	2900.07	1.23957	0.271186	4.57094	4.85535e-06	0.000813488
ENSMUSG00000032714	Syde1	979.731	1.23727	0.289094	4.27982	1.87049e-05	0.00830606
ENSMUSG00000037440	Vnn1	1405.11	1.2325	0.359888	3.42467	0.000615554	0.0283294
ENSMUSG00000030849	Fgfr2	1162.87	1.22146	0.34072	3.58494	0.000337153	0.0438822
ENSMUSG00000003541	Ier3	9744.44	1.21234	0.255934	4.73694	2.16974e-06	0.000414146
ENSMUSG00000063838	Cdc42ep5	187.418	1.20777	0.327566	3.68709	0.000226832	0.034593
ENSMUSG00000000753	Serpinf1	1610.28	1.20771	0.299522	4.03211	5.52777e-05	0.00553827
ENSMUSG00000039607	Rbms3	1849.7	1.20276	0.336543	3.57386	0.000351751	0.0450062
ENSMUSG00000031661	Nkd1	963.178	1.20141	0.375163	3.20236	0.00136307	0.0462278
ENSMUSG00000000567	Sox9	367.667	1.20053	0.297632	4.03359	5.49312e-05	0.00553827
ENSMUSG00000074480	Mex3a	515.421	1.19944	0.313516	3.82578	0.000130356	0.0100802
ENSMUSG00000035390	Brsk1	114.057	1.19712	0.307173	3.89722	9.7302e-05	0.0212908
ENSMUSG00000074170	Plekhf1	322.139	1.19226	0.224233	5.31704	1.05469e-07	0.000159237
ENSMUSG00000089715		3742.56	1.17959	0.294734	4.00222	6.27522e-05	0.0172575
ENSMUSG00000038463	Olfml2b	1039.07	1.17604	0.295841	3.97523	7.03098e-05	0.00666794
ENSMUSG00000042804	Gpr153	1201.62	1.15481	0.358675	3.21964	0.00128349	0.0442623
ENSMUSG00000031548	Sfrp1	2135.74	1.14728	0.300371	3.81955	0.000133694	0.0102856
ENSMUSG00000037621	Atoh8	610.174	1.1426	0.332152	3.43999	0.000581737	0.0273271
ENSMUSG00000032340	Neo1	6481.05	1.14055	0.349763	3.26093	0.00111047	0.0404465
ENSMUSG00000026109	Tmeff2	1584.32	1.13433	0.306175	3.70484	0.000211522	0.0136305
ENSMUSG00000024427	Spry4	1565.88	1.11877	0.304701	3.67169	0.000240949	0.0147694
ENSMUSG00000031380	Figf	469.326	1.11728	0.266427	4.19359	2.74577e-05	0.0107464
ENSMUSG00000020176	Grb10	5262.37	1.11727	0.352443	3.17008	0.00152397	0.0495258
ENSMUSG00000032714	Syde1	974.97	1.11619	0.293686	3.80062	0.000144333	0.0107743
ENSMUSG00000022836	Mylk	2226.79	1.10198	0.337089	3.26911	0.00107885	0.0394998
ENSMUSG00000029641	Rasl11a	1371.35	1.10013	0.245009	4.49017	7.11657e-06	0.00111782
ENSMUSG00000029061	Mmp23	782.464	1.0999	0.324641	3.38806	0.000703881	0.030255
ENSMUSG00000027408	Cpxm1	1955.34	1.0875	0.260709	4.17132	3.02838e-05	0.00353992
ENSMUSG00000032418	Me1	1148.1	1.0795	0.238493	4.52635	6.00112e-06	0.000983597
ENSMUSG00000068696	Gpr88	1892.18	1.07223	0.282218	3.79929	0.00014511	0.0107789
ENSMUSG00000024529	Lox	6169.81	1.06856	0.26245	4.07149	4.67137e-05	0.00487653
ENSMUSG00000031880	Rrad	859.294	1.05154	0.284209	3.6999	0.000215684	0.0337537
ENSMUSG00000008090	Fgfrl1	389.202	1.04704	0.284429	3.68119	0.000232144	0.0350491
ENSMUSG00000006369	Fbln1	5579.48	1.02712	0.271192	3.78742	0.000152219	0.0109823
ENSMUSG00000004032	Gstm5	347.346	1.02258	0.247659	4.12898	3.64383e-05	0.0130987
ENSMUSG00000039542	Ncam1	2526.76	1.01479	0.282038	3.59806	0.0003206	0.0180385
ENSMUSG00000035914	Cd276	971.167	1.01074	0.317104	3.18739	0.00143561	0.0479535
ENSMUSG00000022324	Matn2	1550.75	0.996381	0.30046	3.31619	0.000912549	0.0353271
ENSMUSG00000022332	Khdrbs3	627.134	0.993172	0.262285	3.78662	0.000152713	0.0274484
ENSMUSG00000041801	Phlda3	533.494	0.932958	0.26331	3.54319	0.000395313	0.046983
ENSMUSG00000031778	Cx3cl1	755.166	0.914744	0.244541	3.74066	0.000183536	0.0307893
ENSMUSG00000031227	Magee1	450.767	0.881656	0.245148	3.59642	0.000322632	0.0431071
ENSMUSG00000040562	Gstm2	2239.5	0.878691	0.231662	3.79299	0.000148847	0.027406
ENSMUSG00000003575	Crtc1	620.179	0.834489	0.22624	3.68852	0.000225566	0.034593
ENSMUSG00000036833	Pnpla7	1359.96	-0.739795	0.180916	-4.08917	4.32923e-05	0.0145725
ENSMUSG00000020661	Dnmt3a	5301.25	-0.764118	0.216358	-3.53173	0.000412852	0.0215411
ENSMUSG00000029730	Mcm7	1005.15	-0.787809	0.183842	-4.28525	1.82532e-05	0.00830606
ENSMUSG00000026355	Mcm6	1952.02	-0.817588	0.211178	-3.87155	0.000108145	0.0229967
ENSMUSG00000020841	Cpd	3803.3	-0.981271	0.260054	-3.77333	0.000161082	0.0282792
ENSMUSG00000052085	Dock8	3721.92	-0.983687	0.26075	-3.77253	0.000161599	0.0114308
ENSMUSG00000002870	Mcm2	1154.3	-0.995868	0.250747	-3.9716	7.13902e-05	0.0182686
ENSMUSG00000027423	Snx5	9852.44	-0.997592	0.286638	-3.48033	0.000500803	0.0250884
ENSMUSG00000024660	Incenp	582.796	-1.00177	0.277677	-3.60769	0.000308929	0.0420775
ENSMUSG00000042129	Rassf4	2733.24	-1.02279	0.321632	-3.17999	0.00147278	0.0486761
ENSMUSG00000024381	Bin1	1888.41	-1.02302	0.257265	-3.97652	6.99319e-05	0.00666794
ENSMUSG00000033192	Lpcat2	2313.67	-1.05831	0.317119	-3.33727	0.000846061	0.0335731
ENSMUSG00000031871	Cdh5	1965.89	-1.05858	0.281452	-3.76115	0.000169134	0.0115284
ENSMUSG00000028385	Gm12543,Snx30	1239.1	-1.05934	0.287961	-3.67874	0.000234387	0.0145783
ENSMUSG00000051344	Plekhm3	1606.61	-1.07139	0.318847	-3.36019	0.00077889	0.0318558
ENSMUSG00000031808	Slc27a1	2042.64	-1.07195	0.22803	-4.70092	2.58991e-06	0.00048034
ENSMUSG00000031659	Adcy7	4474.03	-1.08637	0.287528	-3.7783	0.000157906	0.0112846
ENSMUSG00000021665	Hexb	4286.84	-1.0906	0.263839	-4.13356	3.57181e-05	0.00387477
ENSMUSG00000034248	Slc25a37	980.724	-1.10245	0.309783	-3.55879	0.000372574	0.0457326
ENSMUSG00000022788	Fgd4	1598.06	-1.10347	0.281014	-3.92673	8.61101e-05	0.0075933
ENSMUSG00000040061	Plcb2	937.689	-1.10513	0.346995	-3.18485	0.00144831	0.0481506
ENSMUSG00000015243	Abca1	9705.59	-1.10929	0.306128	-3.62361	0.000290519	0.0168667
ENSMUSG00000043391	2510009E07Rik	2548.27	-1.10955	0.25124	-4.41628	1.00413e-05	0.00148444
ENSMUSG00000024381	Bin1	1469.6	-1.12091	0.282163	-3.97256	7.11034e-05	0.0182686
ENSMUSG00000052336	Cx3cr1	3582.26	-1.1229	0.284051	-3.95317	7.7122e-05	0.0071345
ENSMUSG00000015950	Ncf1	5014.36	-1.12433	0.346111	-3.24848	0.00116024	0.0416552
ENSMUSG00000036526	Card11	875.247	-1.12728	0.280483	-4.01908	5.84266e-05	0.00575826
ENSMUSG00000020143	Dock2	4704.93	-1.12772	0.304894	-3.69873	0.000216684	0.0137864
ENSMUSG00000026627	Tmem206	856.458	-1.14442	0.273231	-4.18846	2.80855e-05	0.00338522
ENSMUSG00000022305	Lrp12	1117.05	-1.14729	0.311925	-3.67811	0.00023497	0.0145783
ENSMUSG00000001270	Ckb	2479.32	-1.15755	0.287247	-4.02979	5.58271e-05	0.00553827
ENSMUSG00000027219	Slc28a2	462.468	-1.16559	0.353856	-3.29395	0.000987887	0.037428
ENSMUSG00000032359	Ctsh	8295.37	-1.16662	0.342759	-3.40361	0.000665027	0.0296685
ENSMUSG00000036622	Atp13a2	4492.49	-1.16675	0.319845	-3.64788	0.000264418	0.0159005
ENSMUSG00000052889	Prkcb	1630.74	-1.16896	0.347909	-3.35996	0.000779547	0.0318558
ENSMUSG00000040710	St8sia4	1775.11	-1.17413	0.319437	-3.67562	0.000237269	0.0146032
ENSMUSG00000025429	Pstpip2	410.866	-1.17459	0.327105	-3.59085	0.000329596	0.0183198
ENSMUSG00000034220	Gpc1	1614.48	-1.17923	0.315372	-3.73918	0.000184618	0.0122099
ENSMUSG00000078808	V1rd4	142.501	-1.1824	0.324648	-3.6421	0.000270421	0.038884
ENSMUSG00000021423	Ly86	2599.61	-1.184	0.3025	-3.91406	9.07567e-05	0.00786506
ENSMUSG00000025464	Paox	685.308	-1.18432	0.281857	-4.20186	2.64728e-05	0.003272
ENSMUSG00000023008	Fmnl3	1723.36	-1.20676	0.273251	-4.41629	1.00408e-05	0.00148444
ENSMUSG00000024621	Csf1r	26251.2	-1.2084	0.344403	-3.50869	0.000450312	0.0230961
ENSMUSG00000029204	Rhoh	472.017	-1.21741	0.346547	-3.51296	0.000443152	0.0228287
ENSMUSG00000000982	Ccl3	1283.75	-1.22338	0.31598	-3.87169	0.000108082	0.00891149
ENSMUSG00000000489	Pdgfb	1188.22	-1.2305	0.387471	-3.17573	0.00149462	0.0491288
ENSMUSG00000043740	B430306N03Rik	1604.1	-1.23747	0.376706	-3.28497	0.00101994	0.038163
ENSMUSG00000055541	Lair1	3125.36	-1.24272	0.366158	-3.39394	0.00068894	0.0300246
ENSMUSG00000027533	Fabp5	3274.72	-1.24616	0.362006	-3.44237	0.000576631	0.0272571
ENSMUSG00000031129	Slc9a9	603.025	-1.2485	0.316268	-3.94759	7.89418e-05	0.00725831
ENSMUSG00000019970	Sgk1	11423.4	-1.26379	0.371143	-3.40513	0.000661319	0.0295906
ENSMUSG00000015243	Abca1	7282.23	-1.26515	0.327111	-3.86766	0.000109887	0.0230427
ENSMUSG00000028864	Hgf	585.664	-1.29384	0.381148	-3.3946	0.000687302	0.0300246
ENSMUSG00000016283	H2-M2	503.217	-1.29677	0.394444	-3.28758	0.00101052	0.0379045
ENSMUSG00000040466	Blvrb	1458.75	-1.29802	0.325543	-3.98724	6.68467e-05	0.00642026
ENSMUSG00000030047	Arhgap25	2126.7	-1.30483	0.383966	-3.39828	0.000678098	0.0299855
ENSMUSG00000039145	Camk1d	1507.54	-1.31116	0.3119	-4.20378	2.62494e-05	0.00327119
ENSMUSG00000022488	Nckap1l,Pde1b	9306.58	-1.31505	0.388186	-3.38769	0.000704846	0.030255
ENSMUSG00000006219	Fblim1	1128.58	-1.32147	0.350925	-3.76568	0.000166094	0.0114887
ENSMUSG00000056071	S100a9	2348.19	-1.32176	0.386264	-3.4219	0.00062186	0.0283294
ENSMUSG00000030256	Bhlhe41	652.383	-1.33155	0.358599	-3.71319	0.000204661	0.013245
ENSMUSG00000001228	Uhrf1	487.264	-1.33276	0.378011	-3.5257	0.000422359	0.0486777
ENSMUSG00000030798	Cd37	2054	-1.33508	0.355099	-3.75974	0.000170091	0.0115284
ENSMUSG00000023132	Gzma	198.382	-1.34275	0.389244	-3.44963	0.000561356	0.026787
ENSMUSG00000015340	Cybb	23812.4	-1.34331	0.38694	-3.47161	0.000517338	0.0255768
ENSMUSG00000010307	Tmem86a	1885.62	-1.34707	0.32386	-4.15943	3.19043e-05	0.00362493
ENSMUSG00000017737	Mmp9	1264.97	-1.35173	0.27694	-4.88095	1.05575e-06	0.000234113
ENSMUSG00000041859	Mcm3	1316.53	-1.35456	0.31644	-4.28061	1.86382e-05	0.0024228
ENSMUSG00000064267	Hvcn1	1371.2	-1.35785	0.374462	-3.62613	0.000287698	0.0168667
ENSMUSG00000034220	Gpc1	1147.49	-1.35829	0.298631	-4.5484	5.40544e-06	0.00361793
ENSMUSG00000038508	Gdf15	560.216	-1.36188	0.35787	-3.80551	0.000141511	0.0106507
ENSMUSG00000004609	Cd33	479.399	-1.36259	0.39902	-3.41484	0.000638197	0.0289861
ENSMUSG00000050777	Tmem37	512.343	-1.36979	0.35658	-3.84145	0.000122308	0.00970351
ENSMUSG00000062545	Tlr12	242.475	-1.37688	0.414004	-3.32577	0.000881745	0.0344366
ENSMUSG00000020334	Slc22a4	212.19	-1.37743	0.418481	-3.2915	0.000996554	0.0376308
ENSMUSG00000034957	Cebpa	3965.36	-1.39845	0.386938	-3.61413	0.000301357	0.0173442
ENSMUSG00000038642	Ctss	50998.4	-1.39946	0.412152	-3.39551	0.000685018	0.0300246
ENSMUSG00000024781	Lipa	15526.5	-1.4006	0.324045	-4.32223	1.54462e-05	0.00207958
ENSMUSG00000049881	2810025M15Rik	277.795	-1.40085	0.303462	-4.61622	3.90793e-06	0.00323561
ENSMUSG00000042286	Stab1	8023.67	-1.41486	0.446506	-3.16874	0.00153101	0.0496475
ENSMUSG00000038147	Cd84	5890.11	-1.4177	0.432232	-3.27995	0.00103826	0.0386568
ENSMUSG00000040907	Atp1a3	3384.6	-1.41881	0.359651	-3.94497	7.98089e-05	0.00729356
ENSMUSG00000056054	S100a8	1639.73	-1.42279	0.370619	-3.83896	0.000123554	0.00970351
ENSMUSG00000025993	Slc40a1	5560.61	-1.42703	0.413639	-3.44994	0.000560719	0.026787
ENSMUSG00000032561	Acpp	530.098	-1.43774	0.37406	-3.84361	0.000121235	0.00970351
ENSMUSG00000005410	Mcm5	953.671	-1.4538	0.309429	-4.69834	2.62287e-06	0.00048034
ENSMUSG00000032815	Fanca	155.749	-1.46085	0.409183	-3.57018	0.000356739	0.0450804
ENSMUSG00000015854	Cd5l	13736.5	-1.47012	0.405735	-3.62334	0.000290824	0.0168667
ENSMUSG00000032786	Alas1	3383.14	-1.4858	0.398174	-3.73152	0.000190326	0.0124779
ENSMUSG00000017737	Mmp9	906.756	-1.50132	0.347167	-4.32449	1.52883e-05	0.00772301
ENSMUSG00000025877	Hk3	2613	-1.50935	0.401455	-3.7597	0.000170119	0.0115284
ENSMUSG00000045502	Gpr109a	539.873	-1.5112	0.415538	-3.63672	0.000276128	0.0393299
ENSMUSG00000029882	2210010C04Rik	57.2003	-1.51896	0.456814	-3.32512	0.00088381	0.0344366
ENSMUSG00000026712	Mrc1	4399.22	-1.52165	0.350458	-4.34188	1.41269e-05	0.0019191
ENSMUSG00000086712		70.0145	-1.52857	0.382001	-4.00147	6.29495e-05	0.0172575
ENSMUSG00000043157	Arl11	417.465	-1.5355	0.378909	-4.05243	5.06893e-05	0.00519962
ENSMUSG00000026358	Rgs1	12157	-1.53913	0.440847	-3.49129	0.00048069	0.0244411
ENSMUSG00000056656	Apol8	52.882	-1.54701	0.462148	-3.34744	0.000815607	0.0328838
ENSMUSG00000079563	Pglyrp2	510.498	-1.55728	0.433428	-3.59294	0.000326969	0.0183198
ENSMUSG00000041859	Mcm3	1169.17	-1.55963	0.432628	-3.60501	0.000312139	0.0420775
ENSMUSG00000023140	Reg2	50.7717	-1.57487	0.456319	-3.45125	0.000558004	0.026787
ENSMUSG00000017400	Stac2	402.658	-1.57606	0.373933	-4.21482	2.49976e-05	0.00316755
ENSMUSG00000032220	Myo1e	2785.63	-1.57746	0.377352	-4.18034	2.91076e-05	0.00342901
ENSMUSG00000027323	Rad51	123.791	-1.58237	0.329845	-4.7973	1.6082e-06	0.00161871
ENSMUSG00000034265	Zdhhc14	473.953	-1.58934	0.330229	-4.81284	1.48801e-06	0.000303212
ENSMUSG00000044206	Vsig4	2528.37	-1.59501	0.442191	-3.60705	0.000309694	0.0176222
ENSMUSG00000027399	Il1a	2032.97	-1.5995	0.424362	-3.76918	0.000163783	0.0114337
ENSMUSG00000047534	C79407	86.9183	-1.59969	0.367435	-4.35366	1.33881e-05	0.00721905
ENSMUSG00000015980	Lrrc27	89.8984	-1.61429	0.374105	-4.31506	1.5956e-05	0.00777109
ENSMUSG00000024013	Fgd2	967.859	-1.61861	0.280708	-5.76618	8.10879e-09	4.33441e-06
ENSMUSG00000028068	Iqgap3	177.694	-1.62276	0.406507	-3.99196	6.55302e-05	0.00633417
ENSMUSG00000023992	Trem2	4236.17	-1.63186	0.426227	-3.82861	0.000128871	0.0100167
ENSMUSG00000027322	Siglec1	2453.5	-1.63998	0.372206	-4.40612	1.0524e-05	0.00152588
ENSMUSG00000005410	Mcm5	914.326	-1.66136	0.360562	-4.60768	4.07183e-06	0.00323561
ENSMUSG00000035455	Fignl1	117.09	-1.66202	0.469457	-3.54029	0.000399682	0.046983
ENSMUSG00000053063	Clec12a	3383.63	-1.66836	0.328957	-5.07165	3.94374e-07	9.7488e-05
ENSMUSG00000020865	Abcc3	3133.98	-1.67217	0.342403	-4.88364	1.04145e-06	0.000234113
ENSMUSG00000025574	Tk1	527.054	-1.67947	0.372156	-4.5128	6.39781e-06	0.00381309
ENSMUSG00000038540	Tmc3	196.485	-1.68879	0.324881	-5.19818	2.01253e-07	5.95039e-05
ENSMUSG00000030159	Clec1b,Clec9a	825.062	-1.6892	0.301187	-5.60847	2.04123e-08	8.09992e-06
ENSMUSG00000074874	Ctla2b	633.47	-1.70563	0.353074	-4.8308	1.35985e-06	0.000284794
ENSMUSG00000031438	Rnf128	2163.51	-1.70787	0.384571	-4.44098	8.95501e-06	0.00136397
ENSMUSG00000004730	Emr1	8685.24	-1.71291	0.309437	-5.53559	3.10189e-08	1.06303e-05
ENSMUSG00000002944	Cd36,Mir5109	24805.1	-1.71787	0.455504	-3.77136	0.00016236	0.0114308
ENSMUSG00000032890	Rims3	304.451	-1.71873	0.288568	-5.95606	2.58384e-09	1.94809e-06
ENSMUSG00000040907	Atp1a3	2055.85	-1.72306	0.488486	-3.52734	0.000419758	0.0486777
ENSMUSG00000061132	Blnk	1023.38	-1.73154	0.418578	-4.13672	3.523e-05	0.00384951
ENSMUSG00000036086	Zranb3	532.017	-1.78245	0.316354	-5.63437	1.75701e-08	7.56972e-06
ENSMUSG00000036905	C1qb,C1qc	17466.7	-1.80707	0.389873	-4.63502	3.56896e-06	0.000618579
ENSMUSG00000070390	Nlrp1b,Nlrp1c-ps	212.265	-1.82288	0.401173	-4.54387	5.52317e-06	0.000915208
ENSMUSG00000030109	Slc6a12	115.172	-1.82857	0.462279	-3.95556	7.63548e-05	0.00710713
ENSMUSG00000037572	Wdhd1	262.647	-1.83048	0.367464	-4.98139	6.31305e-07	0.000151102
ENSMUSG00000031596	Slc7a2	4734.79	-1.84249	0.444459	-4.14547	3.39113e-05	0.00375991
ENSMUSG00000004552	Ctse	221.3	-1.9144	0.375117	-5.10348	3.33463e-07	8.44492e-05
ENSMUSG00000022651	Retnlg	351.676	-1.9157	0.332499	-5.76152	8.33595e-09	4.33441e-06
ENSMUSG00000064225	Paqr9	269.544	-1.91841	0.398139	-4.81844	1.44684e-06	0.000298862
ENSMUSG00000032786	Alas1	2090.8	-1.93005	0.482812	-3.99752	6.40097e-05	0.0172575
ENSMUSG00000017400	Stac2	262.23	-1.95821	0.505395	-3.87462	0.00010679	0.0229967
ENSMUSG00000022358	Fbxo32	665.328	-1.96554	0.333218	-5.89867	3.66446e-09	2.51165e-06
ENSMUSG00000026669	Mcm10	106.248	-1.96913	0.462664	-4.25607	2.08052e-05	0.00872553
ENSMUSG00000036887	C1qa	12338.4	-1.9825	0.349485	-5.67265	1.40605e-08	6.42481e-06
ENSMUSG00000019874	Fabp7	1057.32	-2.01451	0.276507	-7.28555	3.20361e-13	6.03841e-10
ENSMUSG00000050709	4932442E05Rik	37.9826	-2.02331	0.524214	-3.85971	0.000113521	0.0233295
ENSMUSG00000030683	Sez6l2	18.3513	-2.0417	0.573402	-3.56067	0.000369905	0.0457326
ENSMUSG00000025154	Arhgap19	1454.93	-2.05227	0.267653	-7.66764	1.75189e-14	5.28334e-11
ENSMUSG00000039055	Eme1	34.0828	-2.09342	0.549709	-3.80822	0.000139969	0.0261951
ENSMUSG00000015568	Lpl	32598.3	-2.10036	0.365664	-5.74396	9.2487e-09	4.6487e-06
ENSMUSG00000046591	5730590G19Rik	43.8456	-2.121	0.550244	-3.85466	0.00011589	0.0233295
ENSMUSG00000032725	Folr2	1533.23	-2.14963	0.334626	-6.42397	1.32761e-10	1.66825e-07
ENSMUSG00000031438	Rnf128	1283.57	-2.15991	0.534115	-4.04389	5.25706e-05	0.0160519
ENSMUSG00000025150	Cbr2	129.604	-2.16841	0.42429	-5.11068	3.21009e-07	8.34568e-05
ENSMUSG00000030577	Cd22	654.784	-2.18729	0.310623	-7.04162	1.90011e-12	3.18352e-09
ENSMUSG00000004698	Hdac9	324.246	-2.19704	0.290184	-7.57118	3.69835e-14	7.96678e-11
ENSMUSG00000022422	Dscc1	33.6564	-2.19968	0.594081	-3.70266	0.000213348	0.0337537
ENSMUSG00000038550	Gm129	55.3914	-2.22644	0.529989	-4.20092	2.65831e-05	0.0107464
ENSMUSG00000022651	Retnlg	295.949	-2.2451	0.450854	-4.97966	6.36961e-07	0.00073721
ENSMUSG00000037572	Wdhd1	224.716	-2.25128	0.397597	-5.66221	1.49434e-08	3.22307e-05
ENSMUSG00000022358	Fbxo32	440.814	-2.30445	0.556833	-4.13849	3.49597e-05	0.0128737
ENSMUSG00000036466	Megf11	31.5208	-2.43961	0.596713	-4.08841	4.34337e-05	0.0145725
ENSMUSG00000070323	Mmp27	292.553	-2.46161	0.296636	-8.29841	1.05513e-16	5.30343e-13
ENSMUSG00000034783	Cd207	840.673	-2.53512	0.300907	-8.42493	3.60968e-17	2.72152e-13
ENSMUSG00000078122	F630028O10Rik	67.7805	-2.54958	0.697692	-3.65431	0.000257877	0.0375768
ENSMUSG00000049723	Mmp12	16066.1	-2.70044	0.418391	-6.45434	1.08691e-10	1.48996e-07
ENSMUSG00000031596	Slc7a2	2322.72	-2.7481	0.695819	-3.94944	7.83335e-05	0.0193882
ENSMUSG00000057293	1700054O19Rik	28.7608	-3.00835	0.605793	-4.96597	6.83597e-07	0.00073721
ENSMUSG00000022899	Slc15a2	74.4267	-3.05336	0.436551	-6.99427	2.66635e-12	4.02058e-09
ENSMUSG00000028238	Atp6v0d2	912.269	-3.06889	0.395518	-7.75918	8.54811e-15	3.22242e-11
ENSMUSG00000022899	Slc15a2	52.3861	-4.63375	0.773574	-5.99006	2.09768e-09	5.27847e-06
ENSMUSG00000029882	2210010C04Rik	23.716	-6.88282	1.80783	-3.80722	0.000140535	0.0261951
ENSMUSG00000031957	Ctrb1	127.603	-9.34797	2.30308	-4.05891	4.93032e-05	0.0160519
